# Supplementary material for: Multi-Tissue Microarray Analysis Identifies a Molecular Signature of Regeneration
Source: PLoS One. 2012 Dec 26;7(12):e52375. doi: 10.1371/journal.pone.0052375 (PMC3530543; doi:10.1371/journal.pone.0052375)
Supplement: Dataset S1 — Full array data for each regenerating tissue at all evaluated time points. (XLS) [file pone.0052375.s008.xls]

## Sheet: log10 data set
Probe Name	Gene Name/Homology	FL_D1	FL_D3	FL_D6	FL_D12	FL_D21	HL_D1	HL_D3	HL_D6	HL_D12	HL_D21	T_D1	T_D3	T_D6	T_D12	T_D21	SC_D1	SC_D6	SC_D12	SC_D21	B_D1	B_D3	B_D6	B_D12	B_D21	H_D3	H_D7	H_D14
Cpg00001	hematopoietic- and neurologic-expressed sequence 1	0.24958	0.24561	0.15488	0.1345	0.0531	0.30296	0.2821	0.20799	0.19165	0.13852	0.19416	0.26262	0.22396	0.17381	0.25159	0.090005	0.357184	0.404246	0.259987	-0.166869	-0.03339	0.047866	-0.000556	-0.324638	0.35407	0.443184	0.221265
Cpg00002	nodal-related protein	0.20567	0.22887	0.09078	0.22345	0.156	0.0219	0.13104	0.1789	0.00665	0.23064	-0.01171	-0.01333	-0.07194	-0.02218	-0.01038	0.026672	-0.024044	-0.004899	-0.059611	-0.439022	-0.371865	-0.479555	-0.396095	0.037035	-0.283651	-0.159612	-0.236245
Cpg00003	gamma crystallin	0	0	-0.03834	-0.10164	-0.22721	-0.0422	-0.21033	-0.19189	0.00806	0.03581	0.00035	-0.02014	-0.05673	-0.03794	-0.04207	-0.120036	-0.332269	-0.282628	-0.267832	-0.138801	0.067427	-0.167193	-0.030227	0.206483	0.352792	-0.221086	-0.31757
Cpg00004	SNAP25 synaptosomal-associated protein, 25kDa	0.08239	-0.0769	-0.02609	0.07201	0.07422	-0.07117	-0.16759	-0.21481	-0.02756	0.08709	-0.02017	0.00806	-0.05921	-0.26063	-0.59526	0.069658	0.008115	-0.186861	-0.361994	-0.035598	-0.123757	0.036754	-0.12701	-0.913952	-0.0763332	-0.0157051	-0.00104282
Cpg00005	synaptophysin	-0.00929	0.10891	-0.02357	-0.03275	0.07156	0.08976	-0.07977	0.00251	0.08388	0.03023	0.23115	0.10826	0.02224	0.11644	0.04413	0.001198	-0.374956	-0.07515	-0.255912	-0.14758	-0.090577	-0.01443	-0.175453	-0.888069	-0.0127833	-0.0537089	-0.0268233
Cpg00006	tyrosinase	0.12049	-0.0563	-0.20557	-0.23965	-0.05975	0.2031	-0.0232	-0.14864	-0.11994	-0.08509	0.03429	-0.04069	-0.1585	-0.20486	-0.36313	-0.042755	0.06329	0.129282	-0.031517	-0.005082	0.002392	-0.051507	0.03694	0.003304	-0.0442863	0.276293	0.160932
Cpg00007	OTX2	0.03277	0.24904	0.31131	0.07434	0.0699	0.08526	0.14876	0.03986	0.17111	-0.12919	0.01821	-0.02352	-3e-05	0.01476	0.0148	0.00448	0.033264	0.03403	0.01587	0.073214	-0.060826	0.082519	0.01601	-0.652057	0.0232041	-0.0465922	-0.0301624
Cpg00008	growth horomone GH001	0.24527	0.01383	0.04642	0.06351	0.09824	0.01774	0.01197	-0.09369	0.28111	0.33531	-0.01189	0.00215	0.00426	-0.02021	-0.00189	0.014383	-0.020443	-0.014891	-0.018211	0.132473	0.382943	0.195289	0.444817	0.125195	-0.377183	-0.226162	-0.188275
Cpg00009	Daz1 DAZ-like protein	0.01334	0.03601	-0.13035	-0.13103	0.07423	-0.06831	-0.16327	-0.05974	0.04346	0	0.00917	0.01359	0.00237	0.00721	-0.01399	-1.1783	-0.841151	-1.17889	-1.22481	0.151154	-0.096856	0.033481	0.189267	-0.266679	-0.0244856	0.0342845	-0.0215236
Cpg00010	fibroblast growth factor 1	-0.15009	-0.18504	-0.14432	-0.26396	-0.25593	-0.31215	-0.17112	0.00301	-0.3761	-0.32507	-0.12672	0.0155	0.16206	-0.05235	-0.05671	-0.058665	-0.295961	-0.064768	-0.075604	0.050362	0.022866	0.317194	0.258248	-0.468398	-0.221683	0.0133031	-0.0991306
Cpg00011	Sox1	-0.07968	-0.0451	-0.05384	-0.09238	-0.07252	-0.07048	-0.05839	-0.09708	-0.1143	-0.05167	-0.01084	-0.23377	-0.20237	-0.15917	-0.09713	0.149324	0.256643	0.176209	0.043033	-0.164387	-0.088057	-0.166955	-0.063473	-0.09317	0.25523	0.0794651	-0.0885707
Cpg00012	mafB	-0.10535	0.69491	0.62252	0.30914	0.17752	-0.11643	0.46895	0.54244	0.23921	0.18535	-0.23315	0.0156	0.29542	0.10888	-0.19845	0.293971	0.487308	0.957877	0.639516	0.106602	0.100869	0.271259	0.371961	-0.060621	0.25307	0.0446748	-0.356749
Cpg00013	cytochrome P450 aromatase	-0.21049	-0.03665	-0.10932	-0.05763	0	-0.20611	0.04377	-0.0512	-0.12712	0.17726	-0.05592	-0.06072	-0.02534	-0.04405	-0.0486	0.009419	-0.005999	-0.025203	-0.021537	0.504191	-0.185023	-0.053448	-0.181996	-0.181602	-0.179909	0.356417	-0.158536
Cpg00014	DMC1	-0.0814	0.27436	-0.07313	-0.14379	0	0.28423	0.00859	0.04869	-0.06977	-0.09158	0.01627	-0.01529	-0.00516	0.18892	-0.00928	-0.00497	-0.035531	-0.011594	-0.037136	-0.07753	-0.026855	-0.05285	-0.054824	0.216536	0.0553301	-0.0823944	0.0466618
Cpg00015	Tbx3	-0.04525	-0.07407	-0.08416	-0.07989	0.01769	-0.12174	-0.13176	-0.1456	-0.1003	-0.04472	-0.01679	-0.09357	-0.06249	-0.08223	-0.0447	0.052403	0.035718	0.086911	0.111551	-0.145989	-0.102505	-0.16667	-0.1258	0.054412	0.0313045	-0.106171	-0.0591014
Cpg00016	Tbx2	0	0.19315	-0.0721	0.12122	-0.02286	0	0	-0.03839	0	0.027	-0.00912	-0.03709	-0.00741	-0.00994	-0.01357	-0.00043	0.017457	0.002075	0.021724	-0.005968	-0.012126	-0.021378	-0.045169	-0.026654	0.0323295	-0.0782226	-0.0584047
Cpg00017	deoxyribonuclease I	0	0.0032	-0.07746	0.03302	-0.21926	-0.12728	-0.03857	0	-0.2363	-0.08547	0.00805	0	-0.0067	-0.01061	0.00577	0.008973	-0.015748	0.00774	-0.012952	0.016006	-0.004958	0.013384	0.012305	-8.8e-05	0.00767641	-0.00151659	-0.00708193
Cpg00018	Ligand Delta-1 for receptor protein Notch	0.23244	-0.14761	-0.15695	-0.17758	-0.09424	0.39982	0.05644	0.01332	-0.11456	0.08811	0.12685	0.1245	0.02505	-0.11742	0.43783	-0.125123	-0.425092	-0.451304	-0.254255	0.098894	0.048017	0.22628	0.130348	-0.373902	0.20631	0.000325915	0.00368531
Cpg00019	Period 1	0.08163	-0.16534	0.08878	-0.07582	-7e-05	-0.34576	-0.35681	-0.37924	-0.56659	-0.42874	0.04419	0.19198	-0.11362	-0.11686	-0.28555	0.227935	0.501229	0.605591	0.313888	-0.078974	-0.258264	-0.009859	-0.049257	-0.817623	-0.304493	-0.24752	-0.295614
Cpg00020	HES1 gene	-0.00727	0.05164	0.06922	-0.07302	0.20441	0.0158	0.02419	0.14284	0.04775	0.08264	-0.03486	-0.03197	0.01886	-0.03581	0.00683	-0.008282	0.04072	0.042155	0.150268	-0.024157	0.054953	0.082289	0.038159	0.032018	0.183184	-0.00717987	0.0728864
Cpg00021	homeobox protein Chx10-1	0.10469	0.0489	0.23542	0.33734	-0.00967	-0.01455	0.48814	0.02213	0.0794	0.02751	0.03376	0.02761	0.01169	0.0016	-0.03652	-0.016792	0.005191	-0.021763	-0.008813	-0.019471	0	0.013302	0.002167	-0.000102	0.0361767	-0.00341152	-0.00294152
Cpg00022	RNA-binding protein Musashi-1	0.16488	0.08241	0.1273	0.26516	0.51315	0.04787	0.0186	0.34357	0.16015	0.18777	-0.02724	-0.02882	-0.01511	-0.02354	0.00203	0.149177	0.238059	0.352762	0.470326	-0.025529	0.005276	0.077186	0.077101	-0.409081	-0.0739493	-0.151448	-0.128193
Cpg00023	bone morphogenetic protein	-0.11163	-0.13409	-0.1252	-0.20628	-0.04962	-0.01376	-0.04896	-0.06325	-0.12864	-0.04693	-0.01822	0.07392	0.03053	0.07225	0.03805	0.293133	0.206955	0.426528	0.13059	0.007185	0.089812	0.05827	0.077016	-0.558997	0.113581	-0.0904132	-0.0511908
Cpg00024	beta B1-crystallin	0	-0.10504	-0.09031	0.1843	-0.00844	0.00234	0.11382	-0.02826	-0.06055	-0.04549	0.01259	-0.04214	-0.05199	-0.00578	-0.00321	-0.063882	-0.009318	-0.021024	0.531722	-0.30989	-0.194227	-0.186151	-0.240235	0.075694	0.122008	-0.118239	-0.0700791
Cpg00025	alpha A-crystallin	0	-0.2031	-0.21189	-0.02912	-0.17673	-0.11011	-0.13286	-0.10842	0	0.03373	0.00533	-0.03424	-0.02994	-0.04123	-0.00602	-0.014707	-0.00832	0.005401	0.27244	0.035973	-0.009602	-0.144697	0.279505	0.090618	0.00844108	-0.152652	-0.214457
Cpg00026	ABP-25 animal blastomere protein	0.22254	0.23685	0.17047	0.22532	0.20748	0.37507	0.40396	0.34911	0.35784	0.38792	0.12569	0.30419	0.2154	0.20426	0.20308	-0.125152	0.065111	-0.000374	0.130218	0.07697	0.091954	0.116782	0.026721	-0.094132	0.0440202	0.0336203	0.21507
Cpg00027	RPE65 retinal pigment epithelium abundant protein	-0.2034	-0.12306	-0.13869	-0.26176	-0.32247	-0.31395	-0.43576	-0.40601	-0.677	-0.31098	0.17524	0.03092	0.00091	-0.02269	-0.01017	0.072743	-0.367074	-0.167917	-0.466747	0.006792	-0.067997	-0.083255	-0.002331	-0.15221	-0.156221	-0.34363	-0.305457
Cpg00028	receptor protein Notch 1	-0.10876	-0.04185	-0.01998	-0.15236	-0.0876	-0.24425	-0.14494	-0.01913	-0.132	-0.08965	0.01386	0.00659	0.10604	0.00527	0.04834	0.225876	0.060958	0.045693	0.002265	-0.070999	-0.070283	-0.12791	-0.092328	0.150762	-0.162191	-0.0406357	-0.0397583
Cpg00029	connexin-43	0.02055	-0.00358	0.00961	-0.0596	0.07965	-0.02403	-0.02008	-0.05006	-0.10712	0.04465	-0.02649	-0.05048	-0.11086	0.02183	0.01572	0.229455	0.172198	0.326027	0.337373	-0.082163	-0.066839	-0.11716	0.019591	0.013747	0.0104824	-0.111401	-0.109232
Cpg00030	connexin-35	-0.11602	-0.03653	-0.13315	-0.12842	-0.30567	0	0	0.03358	0	-0.23916	0.00501	-0.04738	-0.00577	-0.04307	-0.00512	0.268287	0.721414	0.469425	-0.074647	-0.151648	-0.283375	-0.326932	-0.175196	-0.321849	0.0987226	-0.056297	-0.0064603
Cpg00031	neurogenin related protein	0.07939	0.03675	0.14922	0.04161	-0.23596	-0.0735	0.03514	0	0	-0.09296	0.03496	-0.00694	0.01711	0.00391	-0.00958	-0.010468	-0.028887	-0.041778	0.084242	-0.153346	-0.119974	-0.170106	-0.101899	0.049405	0.269752	0.108346	-0.206739
Cpg00032	Opsin SWS1 ultraviolet	0	-0.23379	-0.14339	-0.05948	-0.16082	0.11696	-0.25446	-0.18504	-0.06332	-0.10795	-0.01041	0.01278	-0.04996	-0.02357	-0.00072	-0.023954	-0.021146	-0.037955	0.009875	0.005993	-0.001174	0.013368	0.000239	-0.000624	-0.116629	-0.100237	-0.190141
Cpg00033	Opsin long wave sensitive	-0.18124	0	-0.21123	-0.16001	-0.10158	-0.28427	0.04866	-0.16068	-0.09345	0	0.00077	-0.00913	0.00206	0.00656	0.0003	-0.004555	0.023858	-0.008418	0.006478	0.047847	0.030032	0.003488	0.068283	0.016842	0.114866	0.0188071	0.047322
Cpg00034	luteinizing hormone beta-subunit	0	-0.0578	0	0	-0.20635	0	-0.1776	0	0	0	0	0	0.01513	0	0.00476	-0.004442	0	0.006829	-0.006064	0.017405	0.01985	0.007411	-0.023349	0.00018	0.0607244	-0.0106602	-0.0491361
Cpg00035	follicle-stimulating hormone beta-subunit	0	-0.17656	0	-0.17592	0	0.04314	-0.08578	-0.01101	-0.27017	0.00563	0.02138	0.01892	-0.0237	-0.00836	-0.00764	-0.021925	-0.019631	0.010751	-0.010241	0.458011	0.512007	0.757985	0.797069	-0.100384	0.0906238	-0.0199974	0.00700994
Cpg00036	matrix metalloproteinase-21	-0.1469	0	-0.11888	0	0	-0.19507	-0.16144	-0.04197	-0.10439	-0.08188	0.01503	-0.00648	-0.01146	-0.02197	-0.00256	-0.018361	0.013529	-0.003266	-0.004688	-0.013603	-0.010251	-0.001276	0.007892	-0.017951	0.0595089	-0.00616459	0.0485246
Cpg00037	Notch-like protein	-0.04242	-0.15836	-0.15826	-0.2036	-0.07836	-0.02849	-0.09768	-0.1002	-0.12871	-0.0844	-0.0636	0.10511	-0.10141	-0.06195	-0.04208	0.001765	0.128199	0.112683	0.077526	-0.161113	-0.210557	-0.228372	-0.188367	-0.126247	-0.137111	-0.0311033	-0.0122071
Cpg00038	Fibroblast growth factor-2	-0.54537	-0.42789	-0.54917	-0.57773	-0.48397	-0.43553	-0.43457	-0.4772	-0.61079	-0.45836	-0.01914	-0.05042	-0.08386	-0.07057	-0.0029	0.214007	0.054747	-0.104213	0.042327	-0.023521	-0.12886	0.001301	-0.170061	-0.288411	-0.22786	-0.631483	-0.370983
Cpg00039	Opsin SWS2 blue	-0.01635	-0.02329	0.04055	-0.01461	-0.05738	-0.04888	-0.07522	-0.06759	-0.06673	-0.00089	0.0325	-0.0672	-0.14003	-0.19885	-0.13988	0.36126	0.015134	0.129736	0.024815	-0.135069	0.196741	-0.049754	0.038395	0.158294	0.103135	-0.109423	-0.152455
Cpg00040	prolactin receptor	-0.07729	-0.35432	-0.47557	-0.52216	-0.57265	-0.17525	-0.26501	-0.4084	-0.52751	-0.49905	-0.26386	-0.05828	-0.09881	-0.27919	-0.07482	0.106744	0.250069	0.287586	0.027736	-0.060353	-0.036942	0.038469	-0.027004	-0.592672	-0.131096	-0.128244	-0.0303384
Cpg00041	dynein intermediate chain	0	-0.12005	0	0	-0.23158	-0.10731	0	-0.1525	-0.25067	-0.15541	0.00904	0.00323	-0.02773	-0.04645	0	-0.008364	0	0.004263	-0.015182	0.012604	0.0238	0.011228	0.018421	0.022042	0.004648	-0.0137235	0.00174367
Cpg00042	Rad51	-0.21743	-0.00612	0.15569	0.10799	0.16283	-0.25509	-0.01789	0.26341	0.20149	0.28518	-0.03165	0.08659	0.29964	0.39283	0.38113	-0.596202	-0.560418	-0.203356	0.026045	0.00912	0.087718	0.095207	0.079028	-0.087902	0.0942819	-0.169006	-0.0492056
Cpg00043	Wilms Tumor 1	-0.14288	0	-0.09396	0	-0.16889	-0.10971	0	-0.15185	-0.13695	-0.10214	-0.01389	-0.0098	-0.02054	-0.02147	0.00971	0.024844	-0.022634	0.047619	0.001964	-0.126467	-0.038848	-0.120836	-0.093778	0.256682	-0.4222	0.00496113	0.110204
Cpg00044	insulin-like growth factor I receptor	-0.25667	-0.26079	-0.22163	-0.23591	-0.09565	-0.20118	-0.28005	-0.25054	-0.17092	-0.12834	-0.02143	0.15243	0.1592	0.25859	0.08627	0.266797	0.467252	0.333105	0.102822	0.028455	-0.047292	-0.094154	-0.032746	-0.437999	-0.189755	0.0468901	0.0105574
Cpg00045	insulin like growth factor I	-0.15573	-0.26541	-0.27242	-0.01565	0	0	-0.20773	-0.2003	-0.29345	-0.33992	-0.00715	-0.04087	-0.0241	-0.02065	-0.02663	-0.003516	-0.051138	-0.060067	-0.047219	-0.067957	-0.034516	-0.022819	-0.061257	0.011356	0.159882	-0.0823106	0.0225867
Cpg00046	follicle-stimulating hormone receptor	-0.18471	-0.0946	-0.17891	-0.12648	-0.14761	-0.15033	-0.04174	0.00427	-0.10541	-0.15018	-0.06202	-0.09223	-0.08231	-0.12541	0.00178	-0.26176	-0.483761	-0.31966	-0.119791	-0.232088	-0.125287	-0.067087	-0.116175	0.031555	0.00710827	-0.0819448	-0.0516291
Cpg00047	muscarinic acetylcholine receptor M4	-0.10472	-0.35147	-0.06846	-0.162	0	0	0	-0.09945	-0.19454	0	-0.01029	-0.03211	-0.0092	-0.03027	-0.00059	0.024398	0.409416	0.054799	0.001478	0.099667	0.00328	0.31034	0.141837	-0.253677	0.00545035	-0.0142013	-0.0177099
Cpg00048	sodefrin precursor	-0.15669	0	0.30272	0.03026	0.18657	0.0505	-0.18609	0.09972	0.02659	0.05055	0.00925	0.00436	-0.00927	0.001	-0.01121	-0.012099	-0.009998	0.012923	0.012777	-0.002857	0.009733	0.011695	0	-0.027353	-0.0368784	-0.146901	-0.0379706
Cpg00049	sonic hedgehog	0	-0.05504	0.01586	-0.28775	0	0.03899	0.0262	0	-0.26773	0	0.02299	0.00372	-0.01481	0.01144	0.01119	0.020731	0.038625	0.032942	0.019426	0.072195	0.024577	0.026698	0.047439	-0.001181	0.0988338	-0.00141941	-0.0905162
Cpg00050	GEP protein	0.11913	0.04913	0.28629	0.06664	0.13657	0.15991	0.10128	0.05885	-0.10637	0.08222	0.03721	-0.06319	0.00274	0.00976	0.04379	0.050199	0.083965	0.093813	0.129403	-0.036071	0.068339	0.023676	0.067313	0.204926	-0.0122042	-0.167899	-0.144334
Cpg00051	Tbx6R	-0.30323	-0.04401	0.04955	0.07803	0.19212	-0.18847	-0.13727	0.23776	0.10489	0.29181	-0.15581	-0.18774	0.02263	0.01524	0.07583	-0.118338	-0.340024	-0.284726	-0.138798	-0.008883	0.148232	0.058743	0.081719	0.063009	-0.046944	-0.173868	-0.165855
Cpg00052	UbiqT	0.24566	0.22918	-0.03189	0.05469	0.12109	0.34462	0.22076	0.07016	0.02708	0.06556	0.01346	-0.01574	0.01331	0.01637	0.01674	0.016254	0.303474	0.053649	0.048811	-0.124195	0.066918	-0.241303	0.067157	0.250832	-0.0103636	-0.106935	-0.0159338
Cpg00053	Eomesodermin	0.02916	-0.12332	-0.04392	0.07954	0.18197	0.23035	-0.02929	0.07354	-0.25214	0.1382	0.01078	-0.01025	-0.02213	-0.0009	0.00394	-0.02195	0.016603	0.045041	-0.038901	-0.060719	-0.122695	-0.111729	-0.038603	-0.202841	0.0616302	0.0218186	0.00418096
Cpg00054	alpha 1 type II collagen	-1.09363	-0.94601	-0.76924	-0.66495	-0.19617	-0.81143	-0.61516	-0.84332	-0.65838	-0.13744	0.03312	-0.15331	-0.46484	0.51596	0.8837	-0.153774	-0.205007	-0.258561	0.153242	-0.162617	-0.017547	-0.034348	-0.024156	-0.228985	-0.0299759	0.0828623	0.300242
Cpg00055	alpha 1 type I collagen	-0.25386	-0.26572	-0.23577	-0.21654	0.01408	-0.0704	-0.20734	-0.42427	-0.17769	-0.00492	-0.01778	0.02992	-0.25193	0.09026	-0.05595	0.218124	0.37383	0.638324	0.845479	0.166869	0.295129	0.18284	0.199671	-0.351462	-0.0958785	-0.0114455	0.059891
Cpg00056	HES I protein	0.02796	-0.08118	-0.11628	-0.18985	-0.15941	-0.05328	-0.12386	-0.2339	-0.29051	-0.15197	0.01406	0.13799	0.08796	0.10684	0.09532	0.294665	0.321641	0.446345	0.328198	-0.051904	-0.071734	0.133521	0.029416	-0.787271	-0.00965935	-0.0630988	-0.0931549
Cpg00057	Id3 protein	0.02203	0.01525	0.02768	0.10918	0.13505	0.1214	0.11574	-0.09009	-0.145	0.07563	0.04043	0.0238	0.0017	0.03774	0.01181	0.002884	0.028709	0.02564	0.038579	-0.016864	0.027035	0.045134	0.015987	-0.003921	-0.00331635	0.0752814	-0.0108328
Cpg00058	Id2 protein	-0.05631	-0.05376	0.02943	-0.10547	-0.06321	-0.14987	-0.07966	-0.07067	-0.15319	-0.06082	-0.10966	-0.07402	0.02994	-0.01586	0.03046	0.388251	0.573113	0.670458	0.810777	-0.057321	-0.166635	-0.17917	-0.110739	-0.457714	0.184855	-0.0426199	-0.00496117
Cpg00059	beta-tubulin	0.03871	0.12019	0.14717	0.08276	0.11276	-0.06458	0.00015	-0.0449	-0.08749	-0.04265	-0.13092	0.07448	0.05997	0.1122	-0.08129	0.2237	0.480372	0.507043	0.462405	-0.08294	-0.170314	-0.081762	-0.016463	-0.537771	0.0537979	0.010886	-0.0210433
Cpg00060	voltage-dependent sodium channel	0	0	0	0.08012	0	0	0	0	0.11228	0	-0.01544	-0.011	-0.00692	-0.01249	0	0.02116	0.016728	0.010077	0.031488	0.020807	0.156221	0.151845	0.088784	0.016785	0.108407	-0.0193153	-0.00449473
Cpg00061	cyclin B1	-0.48929	0.15907	0.47471	0.47489	0.52994	-0.3459	0.10458	0.707	0.68971	0.77757	0.263	0.23614	0.55899	0.70423	0.73705	-0.610883	-1.05514	-0.35982	0.196593	-0.34875	-0.459542	0.130253	-0.088306	-0.468734	-0.22653	-0.248055	0.0275847
Cpg00062	NCAM - 180	-0.33753	-0.42298	-0.27353	0.09224	0.15964	-0.29066	-0.35739	-0.27693	0.18285	0.172	-0.00143	-0.15414	-0.15977	0.22039	-0.02014	0.248945	0.431763	0.050541	0.077783	0.103448	0.224535	0.128851	0.114236	0.155951	-0.311179	0.136399	-0.0696567
Cpg00063	engrailed 2	-0.13417	-0.18205	-0.25603	-0.21312	-0.14239	-0.07667	-0.13926	-0.177	-0.31472	-0.19049	-0.03574	-0.14168	-0.02823	0.03262	-0.00504	0.09641	0.200138	0.389826	0.225797	0.17875	-0.104906	0.138169	0.093295	-0.398226	-0.010818	0.00880136	-0.00862396
Cpg00064	brachyury	0	0	-0.18247	0.08078	0	0	0	-0.05456	0	-0.05287	0.0164	-0.00311	-0.00644	0.00604	0.01258	0.02616	0.032993	0.01585	0.038062	0.031488	0.012284	0.00969	0.048411	-0.023235	-0.0027179	0.00437527	-0.0580143
Cpg00065	goosecoid	-0.3914	-0.4763	-0.44546	-0.49291	-0.56242	-0.50824	-0.57857	-0.57867	-0.64476	-0.45113	-0.11327	-0.34178	-0.28396	-0.25582	-0.08074	-0.002252	0.061896	0.085976	0.34112	-0.038619	0.079561	0.007533	0.062818	0.067571	0.317179	-0.100386	-0.177106
Cpg00066	PTC-2	0	-0.16147	-0.21816	0	0	0	-0.00919	-0.0348	-0.1714	0	-0.01089	-0.00878	-0.01578	-0.01789	-0.00228	-0.007176	0.006677	-0.006644	0.009052	-0.001189	-0.014347	0.00966	0.017745	-0.085245	-0.00228858	-0.000518073	0.000343726
Cpg00067	ep37-L2	0.43745	0.57676	0.40685	0.24397	0.12154	-0.22407	0.4368	0.29745	-0.1057	0.36544	0.18983	-0.34337	-0.05503	-0.05553	0.09901	0.006168	0.056072	0.067408	0.140168	0.135429	-0.008304	0.229308	0.065205	0.112001	-0.17367	-0.00957135	-0.141966
Cpg00068	ep37-A2	0.22766	0.3766	0.16603	0.1225	0.15332	0.03865	0.3293	0.25758	-0.01786	0.27256	0.36011	0.43797	0.25381	0.08574	0.20213	-0.007553	-0.023538	0.017769	0.039314	-0.12313	-0.165802	-0.051624	-0.175833	0.011175	0.0899747	0.0186606	0.065984
Cpg00069	ep37-A1	0.05854	0.18517	0.38537	0.18769	0.08884	0.21423	0.28299	0.11689	0.07312	0.21808	0.05581	0.01874	0.03334	-0.01843	0.00507	-0.000837	-0.043352	0.016005	0.079885	-0.130549	-0.060087	-0.051323	-0.078253	0.215014	0.00152808	-0.164528	-0.141857
Cpg00070	PTC-1	-0.13157	-0.07332	0.09956	-0.09711	-0.03604	0.09125	-0.09033	-0.00172	-0.04386	0.08134	-0.00188	-0.00755	-0.03874	0.09933	-0.01705	0.028656	-0.035025	0.036169	-0.063713	-0.003343	0.02362	-0.007259	-0.022091	0.008203	-0.138244	0.0199501	0.0637058
Cpg00071	Vg-1	0	-0.02067	0.0142	-0.08513	-0.02336	-0.03257	-0.02636	-0.00527	0.11852	-0.07272	-0.02427	-0.00403	-0.00367	0.385	-0.00424	0.049548	-0.08184	-0.045711	-0.070863	0.02347	0.037215	0.052912	0.039771	-0.484412	0.0982892	0.204046	0.161957
Cpg00072	Annexin V	-0.15729	-0.03525	0.09373	0.03848	-0.04542	-0.14056	-0.11959	-0.01857	-0.04407	0.02962	0.01108	0.02395	0.08666	0.17193	0.08984	-0.068874	-0.18052	0.016564	0.124907	0.130436	0.068459	0.164469	0.015669	-0.379467	-0.0856578	-0.0857936	0.0260397
Cpg00073	activin beta-B subunit	0.04628	-0.01841	0.04034	0.04073	0.11076	0.01207	0.09855	0.06282	-0.03725	0.08567	0.01173	0.05224	0.01747	-0.03006	0.03443	0.562012	0.581986	0.564718	0.173582	0.194184	-0.045463	0.162975	0.028156	-0.540371	-0.00484372	-0.00050854	-0.000798934
Cpg00074	activin beta-A subunit	0.18417	0.09999	0.16951	0.2713	0.00611	0.46872	0.44262	0.52716	0.56914	0.30866	0.5101	0.64274	0.72976	0.41333	0.67341	0.963861	1.37331	1.47174	1.41534	-0.17402	-0.277697	-0.095947	-0.224576	-0.690722	0.530937	0.153612	0.246218
Cpg00075	protamine 2	0.08975	0.24467	0.18216	0.09403	0.15494	0.09126	0.00699	-0.03612	0.08857	0.04252	0.01133	0.11693	0.02249	0.26822	-0.0251	-0.057734	-0.073401	-0.152837	-0.078053	-0.001906	0.008568	0.014197	-0.03638	-0.252229	0.212654	-0.08963	0.0137525
Cpg00076	protamine 1	-0.07848	0	-0.18677	-0.23922	0	-0.17694	-0.1039	0	0	0.05555	-0.02127	0.00127	0.00453	-0.04097	-0.01271	0.081885	0.011501	-0.007249	0.015193	-0.024577	0.038619	-0.025621	0.023715	0.328901	0.0606828	0.0224375	0.110058
Cpg00077	fork head	0.10533	0.27317	0.08951	0.15659	0.16776	0.03962	0.13455	0.08603	0.01074	0.17609	0.01733	0.01277	-0.00939	0.00484	0.01147	0.013108	0.106816	0.111207	0.383672	-0.217263	-0.139248	-0.15674	-0.267992	-0.095726	0.101438	0.00957215	-0.0404781
Cpg00078	thrombin	-0.32622	-0.02129	-0.05328	-0.10213	0.25677	-0.25108	-0.08576	-0.19133	-0.04426	0.06971	0.0877	0.2582	0.19232	0.35475	0.40269	0.431169	0.255856	0.652394	0.354609	-0.414728	-0.375747	-0.417058	0.032978	-0.757759	0.446479	0.619347	0.512138
Nvg00001	TiMP I	0.76942	0.61838	0.49551	0.61081	0.26955	0.90336	1.00603	0.99834	0.87191	0.58454	0.55208	0.84014	0.75192	0.35232	0.64244	0.827661	1.62536	1.5962	1.13348	0.454381	0.636843	0.549474	0.753287	0.500532	0.752051	0.640838	0.715558
Nvg00002	no homology	0.0352	0.27218	0.33736	0.63104	0.6753	0.13126	0.52332	0.50402	0.72448	0.79953	0.02808	0.5764	0.65834	0.7458	0.58908	-0.262174	0.161795	0.554422	0.295671	-0.003988	0.084296	0.527435	0.543569	-0.108217	0.459821	0.160562	0.0954419
Nvg00002i	no homology	-0.0907	0.12367	0.28048	0.54299	0.68536	-0.01953	0.40013	0.41558	0.54052	0.63591	0.13971	0.55252	0.56188	0.58972	0.6409	-0.322683	0.174736	0.563622	0.511512	-0.001408	0.089739	0.321276	0.28875	0.081141	0.482219	0.230363	0.00795662
Nvg00003	Histone acetyltransferase I	-0.02953	0.10848	0.23802	0.04297	0.18222	-0.42129	-0.16696	-0.17488	-0.23933	-0.07083	0.04696	0.10293	0.21349	0.28743	0.17931	-0.102616	-0.0971	0.029305	0.188952	-0.104509	-0.087252	-0.000111	-0.068399	-0.733293	0.159509	0.0325578	0
Nvg00004	Inositol 1,3,4,5,6-pentakisphosphate 2-kinase	-0.02159	-0.22459	-0.2301	-0.27229	-0.25827	-0.09716	-0.12654	-0.25016	-0.29074	-0.28014	0.09443	-0.08295	-0.0618	-0.21693	-0.18308	0.013515	-0.172875	0.008361	0.119523	-0.095683	0.072058	-0.041047	0.014173	0.10281	0.0146576	-0.184465	-0.12351
Nvg00005	profilin 2	0.04516	0.18254	0.20697	0.13697	0.10069	0.12632	0.1968	0.26612	0.22997	0.18255	-0.00696	0.15139	0.18876	0.18932	0.27385	-0.018774	0.02794	0.076493	-0.116669	0.012819	-0.035034	0.155469	0.016514	-0.099844	0.14838	0.0268769	0.164599
Nvg00006	Cytochrome B	0.05546	-0.0171	0.10208	0.07968	0.08898	-0.02431	0.08615	0.17943	0.20255	0.00217	0.05247	-0.07403	0.07139	-0.0131	0.03065	0.009206	0.068832	-0.218422	-0.028251	-0.031374	-0.039357	-0.195687	-0.101867	-0.142362	-0.125981	0.119569	-0.0055238
Nvg00007	RNA binding motif protein 4B	0.08858	0.12418	0.16201	0.17359	0.2264	0.07007	0.18066	0.2304	0.20819	0.28856	0.01766	0.14432	0.08141	0.2677	0.30987	0.249288	0.502954	0.469002	0.413847	0.011944	0.134552	-0.081119	0.003625	0.033953	-0.148823	-0.0390153	0.0115127
Nvg00008	MGC83110 protein	-0.11648	0.06311	0.03577	-0.15235	-0.07011	-0.09793	-0.00362	-0.0206	-0.06518	-0.05749	-0.04006	0.18627	0.08372	0.23499	0.05622	-0.341002	-0.055195	-0.413441	-0.28889	-0.14873	0.102515	-0.078402	-0.046114	-0.028094	-0.0860873	-0.0414572	-0.0359204
Nvg00009	Secreted protein, acidic, cysteine-rich (osteonectin)	-0.27919	-0.28948	-0.25297	-0.16665	0.01802	-0.17218	-0.26084	-0.36897	-0.14816	0.08295	0.10063	-0.03595	-0.21338	0.17351	0.0565	-0.253466	-0.121794	-0.052061	-0.06406	0.109151	0.184843	0.241208	0.193859	-0.482188	-0.0501545	-0.152878	-0.0423736
Nvg00010	ATPase, H+ transporting, lysosomal, V1 subunit H	-0.00961	0.13182	0.25107	0.22294	0.08865	-0.03628	0.10388	0.21113	0.23842	0.11765	-0.00898	0.15118	0.27888	0.21233	0.16178	-0.039317	-0.010373	0.021253	0.016601	0.031166	0.033827	0.072897	0.02762	0.104742	0.0622905	-0.0377967	-0.0604196
Nvg00011	SH3 domain binding glutamic acid-rich protein-like 3	-0.03907	0.04243	0.09971	0.10506	0.04301	0.02406	0.15082	0.23751	0.23012	0.19354	-0.08576	-0.01524	0.0755	0.1558	0.20259	0.012159	-0.027911	-0.008505	-0.007156	0.023875	0.112181	0.01794	0.090062	0.14178	-0.19102	0.0536995	0.182728
Nvg00012	no homology	-0.22025	-0.18043	-0.0656	-0.13327	0.01975	-0.11795	-0.09747	0.0289	-0.01585	-0.05353	0.03168	-0.38646	0.02738	0.0832	0.06645	-0.076327	-0.22835	0.090657	0.344773	-0.115638	-0.143051	0.37089	0.249317	0.469428	0.0910345	0.00198981	0.0464643
Nvg00012i	no homology	0.06506	-0.13523	-0.16764	-0.1536	0	-0.13394	0	-0.16128	-0.29638	-0.04566	-0.0067	-0.03576	-0.038	-0.03064	-0.0098	0.004221	0.022011	-0.017178	0.051337	-0.179248	-0.113032	-0.08567	-0.119673	-0.153598	0.0191129	-0.00334981	0.0876307
Nvg00013	Adult Keratin, type 1 XAK-C	-0.2476	-0.28898	-0.29499	-0.4005	-0.42377	-0.28811	-0.31809	-0.53248	-0.59898	-0.50565	-0.0518	0.16697	0.11129	0.06002	-0.00022	0.033581	0.044188	0.03988	0.056626	0.013119	0.065677	0.167861	0.3114	0.636008	-0.0184241	-0.0538687	-0.120144
Nvg00014	guanine nucleotide binding protein, beta 2, related sequence 1	0.00889	0.04826	0.07855	0.09433	0.14668	0.03926	0.06894	0.05841	0.07505	0.12692	-0.06364	-0.01651	-0.07408	0.08168	0.03012	0.168639	0.258405	0.26412	0.086066	0.04172	-0.041804	0.019671	0.036319	-0.455064	-0.122672	-0.0683629	-0.0820019
Nvg00015	no homology - no obvious ORF	0.23965	-0.09046	-0.22395	-0.18813	-0.40911	0.15204	-0.05873	-0.20691	-0.40982	-0.66119	0.14219	-0.03557	-0.04545	-0.19379	0.06393	-0.166261	-0.391729	-0.073123	-0.046679	-0.004806	0.120508	-0.16196	0.071717	0.119273	-0.437217	-0.164696	-0.372778
Nvg00015i	no homology	0.12616	-0.05229	-0.12526	-0.18128	-0.27544	0.04839	-0.07294	-0.18688	-0.468	-0.4736	0.24155	0.42039	0.36679	0.11251	0.45481	-0.180953	-0.492211	0.092029	0.112981	0.031284	-0.106036	0.013983	-0.080569	-0.330958	-0.32049	-0.265317	-0.405891
Nvg00016	no homology - no obvious ORF	-0.06028	-0.0785	-0.01809	-0.14686	-0.38555	-0.17099	-0.3493	-0.26905	-0.57458	-0.705	-0.09664	-0.01897	-0.05923	-0.2841	-0.92883	-0.311429	-0.445322	0.158492	-0.518965	0.462539	0.060696	0.07702	-0.296041	-0.03923	-0.19079	0.00837491	0.0368431
Nvg00016i	no homology	-0.0831	-0.00209	0.00114	-0.16641	-0.3186	-0.17446	-0.38099	-0.25535	-0.56613	-0.49136	0.08527	0.14882	-0.07792	-0.27571	-0.39994	-0.020631	-0.011789	0.007914	0.017308	-0.009004	-0.005551	0	0.002728	-0.07116	-0.00463752	-0.00146722	-0.00180854
Nvg00017	Polyubiquitin C	0.12179	0.10152	0.06467	0.05462	0.06297	0.16139	0.14579	0.09152	0.10005	0.09193	0.07358	0.18205	0.0348	0.23666	0.20378	0.149697	0.237528	0.150623	0.135694	-0.062659	-0.101971	-0.067469	-0.094494	-0.097707	0.0662339	0.0345404	0.0375904
Nvg00018	Actin, alpha 2, smooth muscle, aorta	0.0375	0.05657	0.06188	0.0435	0.03873	-0.00304	-0.03229	0.00642	0.04272	-0.06074	0.07199	0.22083	0.12733	0.18774	0.146	0.010529	-0.106185	-0.134317	-0.414288	0.720603	0.091314	0.410588	0.157952	0.7396	-0.267512	0.513032	0.050749
Nvg00019	protein LOC548748 (human HSPC300)	0.06929	0.09645	0.09395	0.0917	0.06462	0.07215	0.14863	0.15763	0.11162	0.12417	-0.07265	-0.05787	-0.07046	0.01182	0.09176	0.092721	-0.030079	0.024336	0.155207	-0.036687	0.034641	-0.018501	-0.021887	0.091938	0.194481	-0.124872	-0.0879238
Nvg00020	protein XP_679884	0.12815	0.1239	0.01075	0.03341	-0.02452	0.16673	0.16404	0.13972	0.11366	0.11353	-0.00929	0.05124	0.0262	0.04274	-0.00892	-0.044894	0.104909	-0.013451	0.091626	-0.094382	-0.041469	-0.017309	-0.069413	-0.056259	0.10936	-0.0698573	-0.0474539
Nvg00021	ubiquinol-cytochrome c reductase binding protein MGC85256	-0.06714	-0.15111	-0.1511	-0.18374	-0.30284	-0.15368	-0.27321	-0.23248	-0.33443	-0.28057	-0.1043	-0.25128	-0.23292	-0.21779	-0.32173	0.043193	0.060833	0.156934	0.052284	-0.031801	-0.0239	-0.025686	-0.037331	0.122689	0.0542905	-0.0578657	-0.0960788
Nvg00022	no homology	0.25283	0.07286	0.04358	0.07399	0.08347	0.02059	0.18536	0.05726	0.15264	0.02521	0.1651	0.29399	0.01857	0.20076	-0.02888	-0.180367	-0.300109	-0.279621	-0.234348	0.098302	-0.027061	-0.10929	0.003849	-0.110205	0.152879	-0.149254	-0.0534969
Nvg00022i	no homology	0.18538	0.1297	0.26688	0.13936	0.01604	0.09484	0.11083	0.20556	0.13072	0.11651	0.03828	0.43298	0.0618	0.18327	-0.03024	-0.012549	-0.092604	0.000414	-0.039711	0.031187	-0.202793	-0.246729	-0.072073	0.019349	-0.118374	0.00204861	-0.0107644
Nvg00023	Annexin A1-4	-0.08231	-0.07632	-0.04452	-0.02918	0.05489	-0.02925	0.03805	0.05762	0.01453	0.14895	-0.12311	0.04011	0.05831	0.17814	0.21365	-0.430253	-0.305819	0.134207	0.247514	0.112632	0.08881	0.150726	0.149984	-0.20863	0.223487	0	0.108391
Nvg00024	18S ribosomal RNA	0.00218	-0.08415	-0.07373	0.09496	0.06959	0.08152	-0.06129	0.13909	0.03484	-0.01726	0.07575	-0.02419	-0.08081	0.08234	0.03413	1.07822	1.38704	1.41717	1.96711	0.107681	0.001815	-0.047923	0.160828	-0.301677	0.253479	0.00666305	0.136458
Nvg00025	no homology	0.30783	0.18575	0.23652	0.20146	0.1789	0.27814	0.10844	-0.06187	0.28865	-0.25554	-0.19008	-0.42118	-0.22825	-0.06888	-0.28873	0.58752	0.807609	0.337265	0.255141	0.08763	0.480618	0.121494	0.435038	0.601319	-0.414699	0.371691	0.36068
Nvg00025i	no homology	0.21085	0.17138	0.22097	0.17253	0.14146	0.27764	0.07439	-0.04482	0.20595	-0.18863	-0.14763	-0.11555	-0.1218	-0.05591	-0.04015	0.269834	0.018529	-0.050296	0.115549	-0.055833	-0.031289	-0.11205	-0.019891	-0.112283	-0.194291	-0.0514244	-0.0275852
Nvg00026	no homology	0.41355	0.36688	0.33202	0.38238	0.2199	0.39622	0.29822	0.25457	0.55366	0.03184	0.02469	0.14925	0.16029	0.32245	0.09714	0.103763	0.286557	-0.202693	-0.057193	0.011801	-0.002049	-0.051282	-0.033445	-0.290933	-0.345015	-0.0186858	0.0222803
Nvg00026i	no homology	0.19387	0.28353	0.25364	0.26531	0.23984	0.26437	0.22158	0.17166	0.379	0.02057	0.03433	0.11787	0.17107	0.29399	0.37132	0.179673	0.042396	0.02119	0.254372	0.0047	0.127609	0.054707	0.08782	0.13994	-0.225077	-0.124304	-0.0499654
Nvg00027	troponin C2, fast	0.07722	0.05965	0.06054	-0.00152	-0.04189	-0.02296	-0.11178	-0.10865	-0.0296	-0.15802	0.22386	0.22689	0.08052	0.09204	0.02835	-0.128686	-0.200505	-0.271012	-0.35284	0.273133	-0.124967	-0.020426	-0.073039	-0.234442	0.217658	0.130326	-0.0559916
Nvg00028	glutamic pyruvate transaminase 2	-0.01811	-0.03273	-0.0081	-0.03827	-0.19382	-0.05136	0.1019	0.08367	0.03039	-0.10981	-0.23018	-0.3452	-0.11986	-0.53851	-0.38543	-0.27257	-0.530699	-0.109984	-0.10441	0.166058	0.348515	0.439234	0.589987	0.367919	0.727867	0.329542	0.299696
Nvg00029	no homology	0.37485	0.33662	0.41366	-0.02321	-0.44908	0.30662	-0.03733	0.14577	0.18426	0.25768	-0.00199	-0.50205	-0.39458	-0.65913	-0.2275	-0.440372	-0.761501	-0.770028	-0.675261	-0.437238	-0.280284	-0.114942	-0.366343	-0.404324	0.304772	-0.182208	0.0522759
Nvg00029i	no homology	0.27714	0.20067	0.34779	-0.22111	-0.6678	0.37924	0.04602	0.1078	-0.21068	-0.2	-0.10249	-0.48518	-0.33783	-0.79861	-0.10288	-0.017468	-0.351517	-0.171007	-0.151169	-0.226955	-0.057203	-0.27254	-0.210256	0.168423	0.302987	-0.102327	-0.064225
Nvg00030	no homology	-0.02934	-0.31952	0.00371	-0.00392	-0.27575	-0.36842	-0.22495	-0.57311	-0.1649	-0.2562	0.3066	-0.92975	-0.1336	-0.12391	-0.7028	-0.243008	-0.574414	-0.01662	-0.165856	-0.005393	0.538221	0.425655	0.632701	0.513663	-0.124943	-0.0815529	0.0144915
Nvg00030i	no homology	0.01138	0.0605	-0.01322	-0.04453	0.08603	-0.02772	-0.00941	-0.09163	-0.238	-0.01161	0.15925	-0.09296	-0.00044	-0.02585	-0.05353	-0.443945	-0.591394	-0.407343	-0.315397	-0.009589	0.21029	0.177362	0.311442	0.492964	0.0517605	0.0286415	0.176725
Nvg00031	Alpha 6 Tubulin	0.09684	0.15782	0.18587	0.18545	0.23678	0.17407	0.3206	0.38971	0.36802	0.37302	0.14649	0.44186	0.34012	0.45435	0.55166	-0.032416	0.408019	0.396386	0.162563	-0.025146	-0.108213	0.019887	0.034218	-0.042125	0.134929	0.301499	0.351755
Nvg00032	Annexin A1-1	-0.11517	0.00663	0.06896	0.21038	0.19749	0.02059	0.18336	0.28687	0.29536	0.42533	0.03892	0.11782	0.12107	0.26536	0.26728	-0.416381	-0.426309	-0.137637	0.112423	0.142197	-0.102337	-0.122396	-0.067458	-0.142517	-0.0124452	-0.0918306	0.25928
Nvg00033	ubiquitin-conjugating enzyme E2D 2	0.0669	0.06481	-0.02378	-0.02496	0.01784	0.17032	0.14183	0.16194	0.03302	0.13714	-0.05006	0.09891	0.0154	0.05367	0.13203	0.113289	0.078191	0.058814	0.058078	-0.017494	-0.039596	0.128412	-0.002113	-0.617145	0.182333	-0.0169722	-0.0601414
Nvg00034	Glutaredoxin	-0.14119	0.03241	0.10989	0.12712	0.15972	0.00854	0.15071	0.19511	0.21005	0.14124	0.00458	-0.26297	0.02873	0.22904	0.08898	-0.017239	0.051903	0.174424	0.100639	-0.031171	-0.066064	0.015012	0.039018	0.160673	0.163267	0.0975266	0.298782
Nvg00035	no homology	-0.10568	-0.06424	0.12999	0.15189	0.03016	-0.03684	-0.08558	0.17957	0.15627	0.20341	0.0119	-0.03155	0.0966	-0.02814	-0.00897	-0.035342	-0.185494	0.066876	0.119408	-0.079853	0.528943	0.167246	0.275014	0.225801	-0.00747141	0.0662039	0.0694993
Nvg00035i	no homology	0	-0.09994	0.02229	0.09433	-0.12815	-0.16938	0	-0.00372	-0.03589	0	0.00122	0.00461	-0.00378	-0.01281	0.00287	-0.03263	0.005996	0.022221	-0.010554	0.021301	0.151194	0.038047	0.075521	0.368326	-0.00716707	0.0934173	0.00924664
Nvg00036	no homology	-0.19217	-0.11167	0.0598	0.03945	0.09487	-0.19211	-0.11223	-0.1857	0.03358	-0.00116	-0.08292	-0.1027	0.07125	0.04012	0.09335	0.320228	0.51523	0.459414	0.234941	-0.058256	0.089321	0.029611	0.289881	-0.270258	0.0903565	-0.0547893	0.059234
Nvg00036i	no homology	-0.16906	-0.25568	-0.16106	-0.07791	-0.08398	-0.25367	-0.17682	-0.17558	-0.05482	-0.05293	-0.03843	-0.08368	-0.04266	0.05903	0.10505	0.12972	0.040295	0.184567	0.016943	-0.007219	0.286489	0.060325	0.196042	0.348838	0.0779053	-0.0615822	0.062097
Nvg00037	no homology	-0.21025	-0.52943	-0.54257	-0.64406	-0.72953	-0.11494	-0.36123	-0.72845	-0.49067	-0.91579	-0.32581	-0.33568	-0.5472	-0.04074	-0.4538	-1.0085	-1.1859	-1.35296	-1.50553	0.754008	-0.126641	0.302871	-0.044278	-0.177756	0.488053	0.636343	0.0163915
Nvg00037i	no homology	-0.25349	-0.54329	-0.53971	-0.7343	-1.1238	-0.17369	-0.48631	-0.89855	-0.84936	-1.19171	-0.27272	-0.61484	-0.74856	-0.39718	-0.66411	-0.64527	-0.754633	-0.675648	-0.537347	0.23265	0.070941	0.038663	0.010725	0.037553	-0.0846147	-0.248348	-0.258232
Nvg00038	ribosomal protein L37	-0.03743	-0.016	-0.00832	-0.03901	-0.0055	-0.00799	-0.04619	-0.04754	-0.05783	-0.01355	-0.10088	-0.21393	-0.22833	-0.09995	-0.14562	-0.179476	-0.239252	-0.064662	-0.107297	0.052687	-0.006909	-0.020053	-0.006762	0.043836	0.0302004	-0.231742	-0.183974
Nvg00039	no homology	0.16898	0.08408	0.03591	0.18737	0.04576	-0.09487	0.26779	0.37191	0.10463	0.34408	0.13411	0.26725	0.07978	0.05886	0.41712	0.011614	0.023323	0.07336	0.039533	-0.171607	-0.670055	-0.438593	-0.389761	-0.657717	0.0329524	-0.11761	-0.276043
Nvg00039i	no homology	0	0	0.05386	-0.06057	-0.31972	0.05213	0.02704	-0.11405	0.01241	0.38224	0.01061	0.01237	0.01201	0.00181	0.00443	-0.016311	-0.008241	0	0	-0.0225	0.005089	0.006655	-0.003116	-0.014837	-0.00927789	0.0146818	-0.0024407
Nvg00040	MGC80307 protein	0.0273	0.11213	0.05562	-0.03018	0.02752	-0.13399	-0.00185	-0.06016	-0.17817	-0.00142	0.05657	0.1853	0.18265	0.09811	0.22129	-0.078517	0.116086	0.115048	0.109829	-0.107124	-0.087922	-0.001424	-0.073319	-0.061568	-0.0538912	-0.145042	-0.13335
Nvg00041	no homology	0	0.15917	0.03423	0.16313	0	0.04677	0	0.06295	0.23785	0.09825	-0.00115	0.00449	0.00401	0.05663	0.00497	0.028347	0.054231	-0.012308	-0.115329	0.089667	0.056266	-0.08508	-0.248874	0.086511	-0.0168558	0.0634345	0.262892
Nvg00041i	no homology	0.20182	0.19898	0.13935	0.15044	0.25358	0.17811	0.18035	0.23052	0.31629	0.20666	0.0296	0.58073	0.05265	0.27779	0.02279	0.006224	0.103968	-0.114209	-0.076858	-0.028174	0.039414	0.129225	0.104951	-0.094679	-0.218746	-0.235481	-0.0977883
Nvg00042	chromosome 14 orf 133	-0.15514	-0.01476	0.00548	-0.06634	-0.0162	-0.2064	-0.11094	-0.12272	-0.19013	-0.03522	-0.17458	0.07727	0.09436	0.09506	0.02089	-0.073389	0.022866	0.38091	0.304561	-0.04889	-0.114508	0.029878	0.106991	-0.77521	0.013538	-0.227057	-0.124394
Nvg00043	voltage-dependent anion channel 2	-0.02931	0.00677	-0.00321	-0.07808	-0.04074	-0.14538	-0.15721	-0.23672	-0.23522	-0.19206	-0.11042	-0.03437	-0.0588	-0.02133	-0.20897	-0.074608	0.035744	0.19347	0.140317	-0.091735	-0.002867	0.170908	0.118497	-0.760163	-0.10871	-0.19953	-0.243051
Nvg00044	SRB7 suppressor of RNA polymerase B	-0.06191	-0.01571	-0.02347	-0.01833	-0.0845	-0.02968	0.09105	0.04098	-0.01738	0.04214	-0.15791	-0.20244	-0.01554	-0.19257	-0.11867	-0.277926	-0.269521	-0.267763	-0.123959	-0.248556	-0.071527	-0.155955	-0.195194	-0.124126	0.150092	-0.142118	-0.131475
Nvg00045	MGC84798 protein	0.38172	0.61453	0.52828	0.53123	0.32743	0.6486	0.73133	0.7551	0.67786	0.40612	0.58096	0.59282	0.52184	-0.06701	0.70195	0.280415	0.147105	0.00489	-0.232508	-0.069529	0.205464	0.722554	0.38778	0.653359	0.36834	0.141359	-0.103321
Nvg00046	H+ transporting F1 ATP synthase epsilon subunit	-0.10612	-0.12271	-0.09909	-0.13868	-0.16763	-0.13348	-0.21179	-0.18119	-0.13579	-0.08516	-0.10631	-0.28646	-0.27666	-0.17098	-0.21511	0.024423	-0.144644	-0.190647	-0.04255	0.061453	0.417264	0.363446	0.264523	0.553912	0.00532748	-0.111836	-0.223336
Nvg00047	no homology	-0.07634	0.01132	0.02798	-0.11922	-0.04972	-0.05965	0.10598	0.25317	-0.00343	0.37317	-0.2567	-0.36458	-0.25551	-0.36201	-0.15231	-0.016449	-0.23611	-0.234557	-0.407009	-0.005414	0.172231	-0.044914	-0.084335	0.014083	-0.128493	-0.18752	-0.101426
Nvg00047i	no homology	0.11405	0.38443	0.24188	0.63939	0.35769	0.24463	0.26549	0.50294	0.22265	0.13098	0.00927	0.03666	0.00455	0.03552	-0.00523	0.012575	0.000698	0.01113	-0.016609	-0.136038	-0.041431	-0.160788	-0.135451	0.050607	-0.0130538	0.141617	0.0575231
Nvg00048	Myozenin I	0.11392	0.07515	-0.01255	-0.22787	-0.41693	-0.20878	-0.46724	-0.60056	-0.55298	-0.67843	0.04203	-0.10298	-0.17974	-0.30676	-0.63312	0.008403	0.067509	0.363984	0.674377	0.393617	-0.226905	0.027319	-0.228066	-0.02469	-0.0214516	0.0669343	-0.0311013
Nvg00049	Activating transcription factor 4 ATF-4	0.23775	0.14281	0.12669	0.09509	0.10782	0.21983	0.18806	0.17128	0.15575	0.08486	0.14585	0.20369	0.14554	0.3514	0.31575	0.07542	0.214022	0.039617	-0.254324	0.057309	-0.009434	-0.019964	0.017744	0.168234	-0.0396038	0.208636	0.0666452
Nvg00050	transcription factor BMP2/4	-0.1435	-0.12284	-0.0897	-0.22043	-0.02024	-0.14743	-0.10449	-0.15075	-0.23687	-0.05943	-0.03491	0.08507	0.06164	0.06121	0.04243	0.364065	0.550266	0.862264	0.392595	0.033001	-0.020204	0.037577	0.094755	-0.359415	0.198387	-0.0297187	-0.0148995
Nvg00051	Signal sequence receptor, delta (translocon-associated)	0.04753	0.0149	0.02179	0.00102	0.01056	0.0884	0.02983	-0.0221	-0.00916	0.10324	-0.08531	-0.13386	-0.22437	-0.05684	-0.12771	0.057851	-0.072399	-0.006623	0.067902	0.025096	0.019616	-0.01673	-0.039866	-0.125236	0.0346382	-0.215824	-0.1512
Nvg00052	no homology	-0.10596	0.20312	0.17303	0.12819	0.12989	-0.09044	0.20931	0.36985	0.37751	0.39345	0.01987	0.48876	0.15816	0.15047	0.42474	-0.177579	-0.182854	-0.131759	0.327519	0.029837	0.487477	0.782657	0.801002	0.709649	0.360456	-0.125389	0.355155
Nvg00052i	no homology	0.20884	0.19104	0.24645	0.7086	0.22852	0.16742	0.12407	-0.05236	-0.04831	0.23215	0.03014	0.01776	0.0136	0.02117	0.0024	-0.028714	0	0.004622	-0.014729	0.033104	0.008865	0.005288	-0.009997	-0.015486	0.00719647	-0.00241928	-0.00240764
Nvg00053	no homology	0.19546	0.16567	-0.01192	-0.02501	0.00173	0.27947	0.19353	0.09063	0.00145	-0.08868	-0.09258	-0.65255	-0.41961	-0.65502	-0.53781	0.814735	0.852777	1.09545	0.990054	0.127851	0.16158	0.526105	0.492306	-0.084234	0.832941	0.190015	0.234999
Nvg00053i	no homology	0.0722	0.02626	0.00824	-0.00357	-0.03036	0.09038	0.01817	-0.00563	0.09548	-0.02962	-0.07218	-0.16196	-0.15472	-0.06757	-0.15974	0.039868	0.129902	0.088158	0.21484	-0.105892	-0.006251	-0.097672	-0.071326	0.137499	0.00779332	-0.00445153	0.059485
Nvg00054a	cold-inducible RNA binding protein	0.17984	-0.01555	0.00752	-0.0679	-0.03066	-0.0767	-0.04314	-0.1087	-0.14262	-0.12485	0.18417	0.40411	0.21943	-0.06445	0.315	-0.217429	0.000883	-0.126398	-0.005189	0.030579	-0.292799	-0.359957	-0.424527	-0.991173	0.0175282	-0.18649	-0.0966418
Nvg00054b	cold inducible RNA-binding protein beta	0.01929	0.09603	0.05694	-0.01746	-0.03206	-0.06237	0.00402	-0.1112	-0.07321	-0.11162	-0.05593	0.26182	0.23922	0.23748	0.10189	-0.058537	0.159888	0.08996	0.033671	-0.06442	0.034484	0.246115	0.23078	-1.04052	0.270061	-0.150003	-0.209472
Nvg00055	Solute carrier family 25, member 5	-0.04109	-0.09296	-0.05493	-0.07184	-0.0343	0.02565	-0.0342	-0.10763	-0.07542	-0.02532	-0.10116	-0.08309	-0.18391	-0.01623	-0.10156	0.015065	-0.011306	0.000726	-0.155278	0.023626	-0.047031	0.034053	0.054816	-0.420935	-0.00741658	-0.139851	-0.119668
Nvg00056	parvalbumin	0.09183	-0.01501	-0.1079	-0.3983	-0.58119	0.01884	-0.45223	-0.63418	-0.75838	-0.96888	0.54815	0.11184	-0.11635	-0.3173	-0.46206	-0.129402	-0.535834	-0.29956	-0.797651	1.23457	0.262523	0.309782	0.062598	-0.132872	-0.106884	-0.181042	0.38864
Nvg00057	no homology	0.7328	0.68759	1.00271	1.03538	0.86136	1.12558	1.18902	1.1956	1.23353	0.69766	0.39516	0.81287	0.8595	0.70443	0.82352	0.512328	1.53039	0.981405	1.00004	-0.124211	0.164157	0.715926	0.663442	0.47214	0.671861	0.738031	0.330076
Nvg00057i	no homology	0.56615	0.34449	0.75788	0.64541	0.49333	0.836	0.96723	0.93627	0.90666	0.49277	0.76543	0.95155	0.95802	0.75939	0.78729	0.563746	1.10275	0.857053	0.706214	0.007128	1.06858	1.22456	0.813166	1.05966	0.301719	0.334034	0.121056
Nvg00058	ribosomal protein s9	-0.05766	-0.0457	-0.05038	-0.04681	-0.005	-0.00034	-0.06093	-0.04788	-0.08244	0.01105	-0.07198	-0.09525	-0.12141	0.0147	0.00817	-0.01148	-0.063081	-0.035481	-0.072408	0.013499	0.031403	0.069347	0.012969	-0.210465	-0.166498	-0.251318	-0.17534
Nvg00059	no homology	0.13731	0.08413	0.10854	0.34061	0.17817	0.32866	0.51195	0.51168	0.16693	0.18431	0.0598	0.31679	0.06513	0.03449	0.52522	0.524511	1.08536	0.026074	-0.023048	-0.010135	0.0125	0.044037	0.020193	-0.00645	0.279631	0.37295	0.294622
Nvg00059i	no homology	0.03146	0.29841	0.0911	-0.05849	-0.05926	0.25563	0.39685	0.07113	-0.14482	0.17896	-0.03625	-0.04981	-0.05486	-0.04314	-0.07199	-0.0183	-0.10433	-0.018511	-0.138359	-0.144226	0.001134	-0.045497	-0.134436	-0.230009	0.358294	0.26012	0.242181
Nvg00060	Galectin 9 aka Xenopus galectin IIIb	0.4343	0.91095	1.03464	0.854	0.55145	0.79251	1.03352	1.24872	0.93792	0.66233	0.19965	0.55671	0.50549	0.23625	0.74693	-0.01176	0.017495	-0.013545	0.005689	0.103579	-0.685243	0.390681	0.106197	-0.03818	0.197225	0.194566	0.248279
Nvg00061	Copine I (or maybe III)	-0.0558	-0.1849	-0.17792	-0.13288	-0.14548	-0.05281	-0.14473	-0.21859	-0.19659	-0.13005	-0.08251	-0.09921	-0.09451	0.00362	0.08337	-0.086708	-0.182975	0.05275	0.12068	-0.140314	-0.237685	-0.348712	-0.356928	-0.33541	-0.0679977	-0.108665	-0.0878947
Nvg00062	Elafin-like #1	0.8788	0.75287	-0.05417	0.25039	0.2394	1.17056	0.92355	0.9206	0.82392	0.89216	1.07672	1.11738	1.08543	-0.17734	-0.20751	-0.234284	0.735705	-0.106022	-0.035801	0.005941	-0.005604	0.074458	0.062365	-0.009343	1.57991	0.566467	0.297908
Nvg00063	no homology	0.13599	0.15992	0.21974	0.27558	0.25139	0.22402	0.15472	0.31611	0.3846	0.2145	0.02324	0.0332	0.01012	0.05157	-0.00759	0.018267	0.301596	-0.004888	-0.016351	0.067108	0.274761	0.16156	0.148557	-0.261369	-0.480726	0.0763488	0.213207
Nvg00063i	no homology	0.38466	0.21527	-0.09839	0.03301	0.05667	0.15082	0.16085	0.08244	0.05779	0.45253	0.0143	-0.0036	-0.00306	0.05364	-0.01244	-0.288369	-0.17755	-0.165261	-0.081275	0.000397	0.149426	0.293475	-0.014243	0.027914	-0.0842615	0.0163597	0.128781
Nvg00064	no homology	-0.00618	-0.17927	-0.02099	-0.11473	-0.10155	0.10341	0.02499	-0.00977	-0.15165	-0.27755	-0.21611	-0.06709	-0.05001	-0.21605	-0.40588	-0.309632	-0.639475	0.471357	-0.599789	0.599137	-0.234219	0.086097	0.077664	-0.242072	0.265459	-0.296213	-0.301881
Nvg00064i	no homology	-0.06051	-0.29438	-0.20844	-0.23004	-0.54475	0.03217	-0.26494	-0.21483	-0.63792	-0.72892	-0.29724	-0.52406	-0.31371	-0.69551	-0.99267	-0.000227	-0.02229	0.282887	0.018459	0.02479	0.025071	0.003433	0.007704	0	0.0698816	-0.000820357	0.00202312
Nvg00065	PDZ and LIM domain 5 isoform e	-0.09982	-0.18074	-0.28827	-0.36493	-0.47245	-0.25301	-0.40298	-0.50252	-0.50498	-0.61394	0.03528	-0.08097	-0.14482	-0.38677	-0.48191	0.230518	0.333897	0.338651	0.160041	0.042027	-0.104029	0.110297	0.015517	-0.189652	-0.219927	-0.0459618	-0.0331311
Nvg00066	NADH dehydrogenase (ubiquinone) 1 alpha subcomplex, 2	-0.04346	-0.10036	-0.12864	-0.13636	-0.16366	-0.09412	-0.23086	-0.20256	-0.22656	-0.21405	-0.13152	-0.37901	-0.28687	-0.2236	-0.36331	-0.074586	-0.252623	-0.038432	-0.022617	-0.043854	0.086138	0.001128	0.084648	0.161733	0.0415146	-0.216763	-0.191184
Nvg00067	small EDRK-rich factor 1A (telomeric)/ w/ unspliced intron	0.11249	-0.03794	-0.02037	0.01391	0.02621	0.12855	-0.03797	-0.03921	-0.04553	-0.02873	-0.0033	-0.22573	-0.26602	-0.19541	-0.26858	0.101375	-0.13311	-0.002886	-0.129894	-0.096127	0.0262	-0.04844	0.063739	0.105213	0.22172	-0.225666	-0.226409
Nvg00068	Arylsulfatase A (MGC86251 protein)	-0.10778	-0.14441	-0.11376	-0.11169	-0.10921	-0.10282	-0.06807	-0.05963	0.01178	0.05907	-0.05572	-0.09945	-0.0487	-0.01102	-0.12539	0.043118	0.019311	0.126189	0.293429	-0.073205	-0.06813	-0.185663	-0.132453	0.111452	0.0392048	0.0607123	0.145038
Nvg00069	formin binding protein 3	-0.07694	-0.02755	-0.07612	-0.15115	-0.17555	-0.06075	-0.09026	-0.08529	-0.15939	-0.16913	-0.16227	-0.03552	-0.09228	0.06664	-0.0398	-0.214144	-0.049419	-0.260631	-0.296349	-0.101613	0.002166	-0.012888	-0.112976	0.086887	0.00249805	-0.0305928	-0.103019
Nvg00070	methyl-CpG binding domain protein 6	-0.15983	-0.12849	-0.07904	-0.11825	-0.09772	-0.20476	-0.20722	-0.13535	-0.04072	-0.11314	0.04824	-0.05968	-0.15106	0.11427	-0.02558	0.057573	-0.184046	-0.200805	-0.159252	-0.443011	-0.257389	-0.416874	-0.340815	0.024175	-0.213131	-0.0976987	-0.0432017
Nvg00071	serine/threonine kinase 17a (apoptosis-inducing)	0.72879	0.30494	0.30582	0.2573	0.07498	0.82982	0.59982	0.64326	0.40866	0.22867	0.18227	0.27523	0.29876	-0.10043	0.45086	-0.054089	-0.028612	-0.09276	-0.198712	0.109166	-0.167855	0.052928	0.004488	-0.078138	0.199125	0.0471589	0.065278
Nvg00072	no homology	0.48164	0.53307	0.39003	0.79317	0.71435	0.84201	1.01511	0.82937	0.79641	0.76049	0.61333	1.16021	1.01178	0.95802	1.17622	0.978154	1.26785	0.863405	0.961074	-0.019222	0.20167	0.832919	0.579388	-0.068988	0.317171	0.0307765	-0.0703731
Nvg00072i	no homology	0.06109	0.11898	0.17295	0.29398	0.52702	0.20456	0.34139	0.35995	0.41193	0.5398	0.00968	0.45666	0.48634	0.53562	0.53088	0.151586	0.261322	0.429802	0.363402	0.025006	0.221479	0.314056	0.307868	0.077666	0.019077	-0.00321901	0.079584
Nvg00073	no homology	0.16084	0.31493	0.28535	0.42881	0.44088	0.40939	0.4874	0.45121	0.4443	0.48552	0.31473	0.53883	0.50703	0.46709	0.47548	0.48704	0.631543	0.750108	0.51996	-0.147077	0.051368	0.49488	0.389441	0.146809	0.262021	0.139428	-0.0792772
Nvg00073i	no homology	0.0665	0.11964	0.25745	0.52096	0.58833	0.21123	0.61247	0.51106	0.6286	0.58203	0.05833	0.74869	0.73782	0.6869	0.67311	0.272264	0.710221	1.09147	0.70189	0.27714	0.295363	0.492011	0.38739	-0.012734	-0.00328228	-0.0696046	-0.119721
Nvg00074	no homology	-0.08805	-0.14512	-0.20993	-0.15707	-0.444	-0.13496	-0.15029	-0.36201	-0.19971	-0.51009	-0.06447	-0.02941	0.03201	-0.70917	-0.60905	0.295975	-0.146736	0.375823	-0.095811	-0.08889	-0.243926	-0.334121	-0.251287	-0.198604	0.233496	0.00941296	-0.200042
Nvg00074i	no homology	-0.14737	-0.19972	-0.30847	-0.16219	-0.502	-0.10466	-0.1698	-0.29909	-0.30812	-0.50184	-0.04571	-0.11831	-0.11421	-0.71192	-0.54533	-0.013576	-0.012038	0.007591	0.006067	-0.017639	-0.02379	-0.063641	-0.049375	-0.136449	-0.00839994	-0.0178036	-0.00625731
Nvg00075	no homology	-0.03191	-0.07744	-0.04917	-0.02921	-0.04978	-0.01214	-0.16535	-0.20104	-0.2092	-0.12333	-0.17766	-0.12993	-0.36132	-0.23781	-0.75063	-0.828189	-1.0799	-0.417936	-0.476377	0.972933	0.6284	0.35824	0.441259	0.115349	-0.235313	-0.444243	-0.445212
Nvg00075i	no homology	0.01187	-0.13657	-0.12652	-0.105	-0.25457	-0.14898	-0.30709	-0.4392	-0.55774	-0.49654	-0.27383	-0.34767	-0.42589	-0.42301	-0.93076	-0.00385	0.003586	0.033068	0.020769	0.115264	-0.004146	-0.002228	0.037577	-0.36184	-0.0135295	-0.00130943	-0.00319373
Nvg00076	no homology	0.04456	0.04652	0.03737	0.02073	-0.03187	0.03417	-0.12647	-0.19087	-0.25696	-0.16695	0.01035	0.06169	-0.18464	-0.04114	-0.39015	-0.658244	-0.841211	-0.428134	-0.405161	0.815302	0.663047	0.427105	0.426216	0.132234	-0.172587	-0.777288	-0.816304
Nvg00076i	no homology	0.01755	-0.139	-0.12294	-0.10254	-0.24418	-0.14584	-0.3	-0.43471	-0.55501	-0.47413	-0.26225	-0.34271	-0.42935	-0.4145	-0.92071	0.003459	0.023568	0.098117	0.134707	0.172051	0.025324	0.036585	0.063305	-0.222169	0.0090149	0.0669644	-0.0587254
Nvg00077	no homology	0.35015	0.37423	0.36534	0.37731	0.25369	0.40939	0.42865	0.40576	0.54563	0.24995	0.00777	0.33001	0.31524	0.47914	0.12836	0.103694	0.208554	0.030226	-0.29238	-0.013813	0.26091	0.189768	0.204345	-0.205698	-0.136389	0.140783	0.235028
Nvg00077i	no homology	0.36579	0.10193	0.0736	0.12291	0.24993	0.13748	0.30718	0.00743	0.32514	0.0866	0.01756	-0.00165	-0.00873	-0.01464	0.00105	-0.008635	-0.015051	0.005914	0.043768	-0.06476	-0.12185	-0.006041	-0.053993	0.202012	0.0247893	0.0554792	0.0371027
Nvg00078	no homology	0.05419	0.21554	-0.01478	0.02798	-0.02104	-0.03822	0.35017	0.26383	0.08196	0.15793	0.16724	0.46681	0.20458	0.28332	0.37019	-0.210138	-0.285817	-0.278728	-0.290958	-0.135173	-0.105066	-0.160962	-0.095369	-0.049973	-0.0726642	-0.125231	-0.106989
Nvg00078i	no homology	0	0.10285	0.25438	0.06844	0.23515	0	0.26139	0.05151	-0.19551	-0.06106	-0.00683	-0.0029	-0.00486	0.01428	-0.00655	-0.020012	-0.029869	0.004527	-0.024211	-0.012719	-0.010451	0.006278	0.065067	-0.017604	-0.0993306	-0.110746	-0.144305
Nvg00079	carbonic anhydrase 3	-0.3242	-0.32352	-0.42665	-0.52744	-0.71843	-0.74513	-1.01244	-1.06213	-0.97203	-1.05278	0.02024	-0.08291	-0.32628	-0.78619	-1.21054	-0.21515	-0.369835	-0.185836	-0.1594	-0.067189	-0.134012	0.146399	-0.129184	0.004293	-0.0230087	-0.123214	-0.113875
Nvg00080	Stromal cell-derived factor 2-like 1 (MGC79547 protein)	0.26751	0.2809	0.14334	0.17149	0.16447	0.4107	0.41757	0.30697	0.31737	0.28447	0.24544	0.23731	0.00896	0.07688	0.03591	-0.043141	0.006515	-0.082133	0.162156	-0.114073	-0.133251	-0.116168	-0.184166	0.007705	0.187135	-0.13067	-0.126066
Nvg00081	no homology	0.14501	0.05448	0.04752	0.10201	-0.0146	0.25164	0.25714	0.19128	0.09573	-0.05335	0.16462	0.28385	0.25512	0.26633	0.41563	0.00921	0.114599	-0.046342	0.060762	-0.068011	-0.011653	-0.022477	-0.045041	0.107174	-0.0830175	0.034973	-0.0161943
Nvg00081i	no homology	0.0739	-0.03221	-0.03588	0.00372	-0.04713	0.03729	0.11469	0.12812	-0.00345	-0.00064	0.06998	0.06996	0.05027	0.10715	0.21184	-0.060708	-0.075394	0.001177	-0.256454	-0.117476	-0.333148	-0.39493	-0.331851	-0.104844	0.0101913	0.126224	0.0573911
Nvg00082	keratin complex 2, basic, gene 5	0.13399	0.51906	0.56432	0.59084	0.57077	0.31207	0.87258	0.95449	0.92238	0.93537	0.51491	1.20359	1.34175	1.1322	1.48493	-0.430903	-0.437196	-0.44256	-0.353357	0.087324	0.056176	0.099439	0.036051	-0.075994	-0.270778	0.594625	0.630047
Nvg00083	no homology	0.05298	0.26461	0.01754	0.39177	0.42218	0.25819	0.43414	0.46026	0.35264	0.74163	0.0598	0.36396	0.09971	0.15522	0.18107	-0.291705	-0.672863	-0.859279	-0.445856	0.049892	-0.618983	0.172918	-0.136138	0.07642	-0.36895	-0.408576	-0.204241
Nvg00083i	no homology	0.28612	0.1689	0.1591	0.11766	0.07182	0.02954	0.24657	-0.00835	0.02947	0.4147	0.04874	0.03689	-0.01772	0.02787	-0.00353	-0.009398	-0.021408	-0.022085	0	0.005427	0.002704	-0.008053	-0.004815	-0.007572	-0.0271301	-0.0112742	-0.040565
Nvg00084	no homology	-0.01184	0	-0.13178	-0.21586	-0.2228	0	-0.11368	-0.08393	-0.07176	-0.20068	-0.01974	-0.03666	-0.00466	-0.03984	-0.06319	-0.014022	0.018642	-0.005075	0.008976	-0.005391	0.026675	-0.070136	-6.5e-05	0.038138	0.0391646	-0.0322371	0.00383482
Nvg00084i	no homology	-0.02559	-0.08414	-0.13413	0.00841	-0.01117	0.05311	-0.13411	-0.0469	-0.0352	-0.04293	-0.0322	-0.16108	-0.13497	-0.10588	-0.08261	0.000627	0.126297	0.188923	0.234172	-0.164899	-0.115557	-0.228523	-0.10431	0.099501	0.10992	-0.0471405	-0.0732816
Nvg00085	Keratin 17	0.0429	0.3089	0.35643	0.41295	0.35475	0.27027	0.50267	0.57462	0.60707	0.54351	0.22314	0.68426	0.76278	0.6284	0.8554	-0.172638	0.714333	0.422858	0.511956	0.031596	0.01314	-0.124006	-0.37126	-0.532161	0.899996	1.28033	1.26248
Nvg00086	12S/tRNA-val/16S ribosomal RNA - mitochondrial	0.15551	0.14685	0.06745	0.1822	0.19659	0.20329	0.16701	0.1827	0.14719	0.25451	0.09979	0.13319	-0.04364	-0.0259	-0.23195	0.558772	0.711914	0.532369	0.673532	0.132425	-0.210699	-0.07938	-0.151957	-0.087225	-0.19782	-0.292457	-0.322031
Nvg00087	factor XI	0.499	0.42507	0.38234	0.42616	0.30119	0.86755	0.83065	0.8541	0.70624	0.47012	0.60082	0.54312	0.53509	0.00175	0.93795	0.52379	0.76521	0.869242	0.722717	0.496176	0.154195	-0.074247	0.11342	-0.069139	0.846758	0.569158	0.443277
Nvg00088	Actin-related protein 2/3 complex subunit 1b	0.04673	0.11213	0.20336	0.21139	0.14307	0.05213	0.14353	0.19025	0.26219	0.22664	-0.15344	0.07528	0.18074	0.19061	0.03077	0.343443	0.332014	0.465339	0.519403	-0.059377	-0.068806	0.215693	0.109383	-0.394872	0.0751787	0.0241703	0.137315
Nvg00089	alpha 1 tubulin	0.07467	0.11414	0.11638	0.06513	0.02032	0.07203	0.17168	0.2152	0.09122	0.05862	0.17506	0.31902	0.18222	0.178	0.26894	-0.080873	0.083582	-0.13663	-0.48746	-0.044816	-0.082722	0.122726	-0.091798	0.013746	0	0.13108	0.0499277
Nvg00090	aminopeptidase-like 1	-0.08377	-0.07479	-0.06326	-0.10266	-0.09849	-0.12249	-0.1033	-0.08612	-0.14919	-0.07926	-0.18357	-0.14751	-0.12732	-0.04002	-0.16554	-0.043356	-0.125049	0.012666	0.034218	-0.048621	-0.147145	-0.08339	-0.109365	0.074633	-0.0509205	0.0123118	0.0013162
Nvg00091	Annexin A1-2	-0.13099	0.3866	0.66892	0.79268	0.75	-0.14224	0.6335	0.90719	1.01108	1.01397	0.4227	0.59476	0.93181	0.98212	1.06523	-0.677168	-0.013574	0.225784	-0.256127	0.471171	0.200131	0.138206	-0.270919	0.262402	-0.195342	0.240897	0.166618
Nvg00092	Annexin A1-3	-0.13384	-0.0616	0.04882	0.19845	0.22502	-0.00063	0.26244	0.35536	0.3122	0.41566	-0.11351	0.1796	0.22216	0.0288	0.208	-0.429641	-0.548727	-0.380111	-0.393849	0.147623	0.204673	0.099058	0.138161	0.291676	-0.171551	-0.474275	0.163191
Nvg00093	Riddle 4	0.21368	0.14004	0.08701	0.23833	0.22808	0.28482	0.31888	0.31431	0.45519	0.41989	0.08819	0.25791	0.10171	0.01603	-0.02123	0.014548	0.308377	0.280339	-0.159004	0.373344	0.315469	0.502731	0.23681	0.281643	0.484382	0.113777	0.150804
Nvg00094	anterior gradient 2 homolog	0.0734	-0.07892	-0.15263	-0.21165	-0.24378	-0.00634	-0.1895	-0.29116	-0.38465	-0.47018	-0.10017	-0.31274	-0.25263	-0.40889	-0.67776	-0.494236	-0.540212	0.112624	-0.475402	0.033043	-0.22056	-0.190648	-0.260443	-0.418148	-0.504616	-0.80602	-0.741425
Nvg00095	Arginase I (liver)	0.29687	0.47357	0.4326	0.62243	0.5835	0.3906	0.90482	1.19924	0.83585	0.50568	0.32739	0.8181	0.51988	0.30975	1.23457	0.139493	0.154863	-0.439186	-0.395428	-0.128366	-0.565392	0.330523	-0.07569	-0.044864	0.717719	0.374188	0.269601
Nvg00096	ATP synthase, H+ transporting, mitochondrial F0 complex, subunit f, isoform 2	-0.02428	-0.0865	-0.08719	-0.02467	-0.11686	-0.06656	-0.09499	-0.0426	-0.02425	-0.09318	-0.10546	-0.23667	-0.20222	-0.13477	-0.1455	-0.102444	-0.220993	-0.134098	-0.091541	-0.024456	0.007402	-0.084982	-0.118358	0.110102	0.0140187	-0.0899132	-0.172042
Nvg00097	ATP synthase, H+ transporting, mito F0, subunit C iso 3	0.00647	0.0069	0.02645	0.03583	0.03941	-0.00591	-0.07224	-0.01807	0.02513	0.05779	-0.0734	-0.08306	-0.08123	-0.01555	0.01303	-0.12716	-0.166563	-0.070135	-0.256421	-0.042583	-0.070444	-0.008839	-0.11902	-0.229317	-0.0417045	0.0153518	-0.0444896
Nvg00098	ATPase, H+ transporting, lysosomal subunit C (MGC64475)	0.08811	0.19501	0.32895	0.27257	0.10991	0.11148	0.21767	0.42074	0.4146	0.24449	0.03217	0.18604	0.27732	0.16212	0.37458	-0.046161	-0.074992	-0.17366	-0.291484	-0.048934	-0.146175	0.03337	-0.167379	-0.372051	0.15498	-0.0177221	-0.013228
Nvg00099	Avidin	0.22015	0.46102	0.34828	0.08523	0.06407	0.3286	0.2045	0.04231	0	0.15295	0.01723	0.04135	0.0271	0.01121	0.01236	-0.016393	-0.018927	0.008142	-0.018023	-0.026847	0.001642	0.019693	0.030355	0.133889	-0.127395	-0.195181	-0.220026
Nvg00100	Baculoviral IAP-repeat containing protein 2	0.19812	0.18879	0.04134	0.16711	0.12298	0.25221	0.39356	0.44368	0.20629	0.04366	-0.02624	0.23313	0.161	0.17724	0.35854	0.314584	0.490131	0.270281	0.399095	-0.056796	0.08232	-0.106209	-0.052662	-0.0279	0.150155	-0.221772	-0.171859
Nvg00101	EP-Cadherin	0.08011	-0.08477	-0.16508	-0.15134	-0.19485	0.19897	0.21055	0.04872	0.10337	0.02569	0.05027	0.30733	0.11787	0.06686	0.18485	0.176556	0.547346	0.687519	-0.431904	0.577518	0.483893	0.556748	0.473253	-0.112728	0.0653938	-0.0636663	0.0681506
Nvg00102	Calponin I, basic	-0.16272	-0.16824	-0.19919	-0.28316	-0.34849	-0.27165	-0.39613	-0.48277	-0.43847	-0.55421	-0.1308	-0.20959	-0.17805	-0.20718	-0.54078	0.045643	0.060557	0.061408	-0.084114	-0.103979	-0.085475	-0.100696	-0.038802	-0.019169	-0.228792	-0.0112947	-0.123069
Nvg00103	no homology	0.8863	0.78002	0.75895	0.79248	0.66216	1.26052	1.21187	1.1507	1.02543	0.79671	0.78534	0.98261	0.85238	0.24843	1.23072	0.761395	1.04601	0.858848	0.801205	0.140445	0.309437	0.543638	0.413103	0.173022	0.704237	0.224839	0.404851
Nvg00103i	no homology	0.20463	0.13858	-0.06588	0.26358	0.03718	0.00983	-0.10418	0.06181	0	-0.22219	0.01428	-0.02219	-0.01394	0.01551	-0.04745	-0.024051	-0.08456	-0.172158	-0.301953	-0.008782	0.001499	-0.021095	-0.024826	-0.027395	0.50062	-0.0192035	0.0767114
Nvg00104	Cathepsin L (MGC69486)	0.54483	0.71166	0.71716	0.38413	0.34281	0.54061	0.54804	0.79334	0.47402	0.55881	0.15485	0.25346	0.31924	0.11593	0.46486	0.031847	-0.040075	0.450032	0.476525	0.221733	0.052069	0.260752	0.194423	0.127765	0.474095	0.538901	0.472616
Nvg00105	chaperonin containing TCP-1 complex gamma chain	-0.05144	0.01167	0.02406	-0.01452	-0.0449	-0.16823	-0.1361	-0.06612	-0.11771	-0.06742	-0.04066	-0.03049	-0.03192	0.1392	0.05568	-0.118568	-0.024055	0.076799	0.061727	0.008338	-0.131019	-0.111661	-0.093012	-0.071928	0.00484362	-0.168886	-0.163041
Nvg00106	chloride channel, nucleotide-sensitive, 1A	0.03235	0.1261	0.134	0.13656	0.11865	0.10544	0.1829	0.12905	0.0941	0.18252	-0.0464	0.10586	0.12387	0.27111	0.14216	-0.08206	0.086317	-0.062248	0.077116	-0.011789	-0.070387	-0.085805	-0.107838	-0.026542	-0.0873671	-0.0363767	-0.0196957
Nvg00107	Complement component C1q alpha	-0.12966	0.28646	0.28503	0.38075	0.234	-0.02176	0.32185	0.43713	0.41737	0.5199	-0.21195	-0.03546	0.02156	0.03033	0.05988	-0.003823	-0.240527	-0.142715	0.140587	0.001108	-0.361494	0.139167	-0.048891	0.055145	-0.191562	-0.153683	-0.0340844
Nvg00108	similar to methyltransferase 24 v.1	0.71333	0.16371	0.25862	0.4098	0.32092	0.48149	0.30892	0.12023	0.19357	0.04957	-0.20582	-0.13947	-0.26164	-0.79958	-0.79269	-0.00941	-0.038052	0.422891	-0.912431	0.61296	-0.102763	-0.032115	-0.038968	-0.11619	0.0491412	0.302609	-0.0552798
Nvg00109	similar to methyltransferase 24 v.2	0.20225	0.18381	0.21248	0.40523	0.16876	0.39539	0.69624	0.66932	0.52848	0.73428	0.3964	0.93759	0.98385	0.38208	1.05311	0.03957	0.226828	0.483104	-0.001433	0.024279	0.017145	0.018917	0.006588	-0.014436	-0.000177056	0.0439385	-0.00100459
Nvg00110	similar to methyltransferase 24 v.3	0.40528	0.32411	0.04308	0.25473	0.04776	0.44782	0.72963	0.63146	0.30177	0.49404	0.46749	0.7421	0.77033	-0.38469	0.69582	-0.011644	0.03026	0.071788	0.023316	0.036013	0.03271	0.022226	0.08305	-0.014031	-0.00170855	-0.00171627	0.0397093
Nvg00111	CXC chemokine ligand 10	-0.48784	-0.24147	-0.10734	0.74119	0.6662	-0.04431	1.06006	1.44487	0.69795	0.45669	0.03399	0.61653	0.25039	0.17456	1.25699	-0.304036	-0.227367	-1.73259	-1.12114	-0.221824	-0.758625	0.566538	0.420384	1.08608	-0.5524	-0.396611	-0.337707
Nvg00112	Cytochrome C oxidase II	0.03456	0.01221	0.0186	0.02317	-0.05242	0.10758	0.12277	0.13493	0.13742	0.03841	0.01704	-0.04614	-0.05436	-0.08247	-0.1688	0.093257	0.021389	0.116161	0.109704	-0.017705	0.058765	-0.006612	0.03826	0.069797	0.0646393	0.121398	-0.0248078
Nvg00113	Cytochrome C oxidase subunit 1	0.18773	0.16496	0.1477	0.17496	0.18709	0.16866	0.21602	0.25567	0.27413	0.21601	0.12135	0.22315	0.21142	0.155	0.19228	0.137712	0.234855	-0.015475	-0.104258	-0.101946	0.009574	0.070211	0.028245	0.085932	-0.182542	0.111106	0.12225
Nvg00114	Plasma retinol-binding protein precursor	-0.01959	-0.0497	-0.09513	-0.06734	-0.11907	0.00913	-0.082	-0.04984	-0.08319	-0.05008	-0.2304	-0.3897	-0.38938	-0.37448	-0.42253	-0.259454	-0.349571	-0.31545	-0.211415	0.030176	0.072364	0.040772	0.047639	0.140771	0.0743109	-0.166808	-0.162977
Nvg00115	Cytochrome C oxidase subunit Va	-0.05641	-0.10932	-0.09214	-0.1072	-0.15158	-0.1171	-0.14004	-0.11181	-0.07562	-0.01724	-0.14454	-0.21011	-0.16999	-0.13457	-0.14265	0.040476	0.071201	0.12186	0.038967	-0.032364	-0.039144	-0.070832	-0.039309	0.109927	-0.0586387	-0.0428689	-0.106294
Nvg00116	Type 1 cytoskeletal 12 keratin (LOC398464)	0.87313	0.79089	0.48946	0.51377	0.3901	0.72531	0.81314	0.84408	0.82362	0.82221	0.68022	0.93186	0.92783	0.6265	1.01378	0.522322	1.25543	0.827248	0.801014	0.40527	0.22581	0.828053	0.223863	0.310278	0.163877	0.850667	-0.471166
Nvg00117	DAZAP2-like protein (MGC76067)	-0.01872	-0.03459	-0.01552	-0.00029	0.01855	-0.03879	-0.0019	-0.03638	0.03298	0.00296	-0.20875	-0.11209	-0.05108	0.02238	-0.16439	0.10554	-0.061945	-0.066918	-0.206096	-0.131119	0.098976	0.166656	0.159972	-0.581329	-0.091264	0.0378441	0.174716
Nvg00118	DEAD (Asp-Glu-Ala-Asp) box polypeptide 1	-0.06949	-0.01078	0.03026	-0.01546	0.00733	-0.1469	-0.10329	-0.11201	-0.1039	-0.03526	-0.01798	0.04902	0.09104	0.21291	0.04939	-0.086271	0.030048	0.061937	0.039438	-0.006069	-0.044517	0.005716	-0.004171	0.06021	-0.150089	-0.109946	-0.116865
Nvg00119	death-associated protein	-0.05136	-0.07807	-0.06413	-0.01683	-0.03146	0.00739	0.05116	-0.00317	0.10173	0.19125	-0.05303	-0.09736	-0.02643	0.09906	-0.05551	-0.094611	-0.020934	-0.044258	0.030769	-0.066104	-0.041388	-0.082192	-0.172428	-0.016587	0.0460592	-0.00919556	0.00680022
Nvg00120	Discs, large homolog 3	0.02127	-0.11841	-0.19762	-0.13873	-0.21973	0.14766	0.11709	0.09773	0.05295	0.00533	-0.01995	-0.15242	-0.21268	-0.17778	-0.36387	0.166667	0.509815	0.131875	0.071861	0.045761	0.071363	-0.050767	0.006427	-0.201527	-0.387679	-0.0728398	-0.0954148
Nvg00121	Distal-less homeobox 5	-0.26483	-0.32226	-0.28538	-0.45001	-0.3143	-0.34904	-0.25983	-0.28337	-0.2839	-0.17569	-0.22542	-0.27505	-0.27749	-0.01912	-0.09263	-0.302274	0.258773	0.462108	0.402045	-0.186744	-0.087683	-0.141528	-0.191328	-0.200528	0.0477158	-0.00239178	-0.0054075
Nvg00122	DnaJ (Hsp40) homolog, subfamily B, member 6	0.3698	0.32506	0.11716	0.17302	0.23865	0.42383	0.56791	0.4899	0.36683	0.41712	0.30734	0.45652	0.34495	0.33594	0.41635	0.082073	-0.048753	-0.1724	-0.085942	-0.114494	-0.073766	-0.026439	-0.194337	-0.275009	0.233965	-0.0641104	0.0725962
Nvg00123	Elongation factor RNA polymerase II	-0.0846	-0.06021	-0.07202	-0.09309	-0.12932	-0.06781	-0.09529	-0.09571	-0.09701	-0.04063	0.12579	0.0874	0.09295	0.10812	-0.13509	0.086011	-0.025882	-0.302509	-0.165882	0.058599	0.111848	0.106517	0.093564	-0.492367	-0.171377	-0.0903769	-0.0952404
Nvg00124	elongation factor 1 alpha	0.01766	0.02724	-0.08315	0.05498	0.06827	0.05813	0.07719	0.01504	0.04433	0.18204	-0.13929	-0.21567	-0.39635	-0.10336	-0.25003	0.039968	0.110873	0.139899	0.282961	-0.001009	0.194558	0.077578	0.135554	0.21066	0.296376	-0.0424469	-0.0789024
Nvg00125	Eukaryotic translation elongation factor 1 beta 2	-0.06148	-0.07365	-0.05346	-0.01206	0.04757	-0.03967	-0.01725	-0.02862	0.05049	0.12187	-0.10739	-0.09133	-0.15898	0.05085	0.00574	-0.194078	-0.211886	-0.097625	-0.074273	-0.03706	0.027062	0.038132	0.068894	0.187975	0.0696291	-0.123479	-0.127937
Nvg00126	Embryonic serine protease 1	0.22878	0.23725	-0.09719	-0.18016	0.19659	0.57082	0.33816	-0.07053	0.12163	-0.00099	-0.31148	-0.76497	-0.83142	-0.54605	0.25452	-0.622839	-0.390784	0.571874	-0.021147	-0.039315	0.80218	-0.242361	-0.020963	0.227675	-0.00577636	0.461754	0.060847
Nvg00127	Enolase III	0.15913	0.04584	-0.00516	-0.06807	-0.09087	0.00766	-0.16671	-0.13688	-0.11595	-0.25788	0.22169	0.29243	0.0726	0.09954	-0.13341	-0.235536	-0.474788	-0.371987	-0.480466	0.182901	-0.515322	-0.364869	-0.359444	-0.24357	-0.247143	-0.300355	-0.377865
Nvg00128	Epidermal differentiation-specific protein	0.50549	0.5926	0.25946	0.35573	0.31543	0.42261	0.70031	0.73492	0.38512	0.52433	0.22264	0.80146	0.56839	0.15374	0.87048	-0.679116	0.126788	0.061067	-0.773867	1.01262	0.32652	1.28266	0.343746	0.564299	0.615225	1.32863	-0.447718
Nvg00129	G patch domain containing 4 (MGC75931)	0.18304	0.1375	0.02436	-0.05623	-0.10603	0.14488	0.14467	0.06949	-0.06795	-0.10228	-0.06287	0.00364	0.0242	-0.01734	-0.0135	-0.051629	0.560652	0.403718	0.425444	-0.123823	-0.125815	-0.379368	-0.151599	-0.046655	0.118903	-0.12051	-0.123633
Nvg00130	Fc fragment of IgG binding protein	0.53412	0.58097	0.52213	0.50669	0.16648	0.74582	0.99817	0.95289	0.98133	0.78162	0.36912	1.04558	1.11029	0.24741	1.03511	-0.221912	1.12345	0.218763	-0.045538	0.228696	0.220463	0.280793	-0.107043	0.268854	-0.137372	0.60085	0.0625909
Nvg00131	Ferritin, heavy polypeptide 1	0.02746	0.07173	0.24325	0.35068	0.26704	0.20156	0.28098	0.48328	0.56141	0.50655	0.07496	0.18476	0.26025	0.32851	0.24329	-0.06057	-0.049403	0.067412	0.160061	0.117561	0.164432	0.312652	0.186184	0.168185	-0.0120713	0.12496	0.153169
Nvg00132	TRAF-type zinc finger domain containing 1 (FLN29)	-0.06088	-0.02115	-0.03178	0.04365	0.05363	-0.11678	-0.05046	0.01289	0.01336	0.0635	-0.1051	-0.06524	-0.12543	0.02215	-0.03952	-0.175102	-0.113487	-0.056179	0.089812	-0.0256	0.038506	-0.062801	0.006211	0.046872	0.0897214	-0.0145915	0.00555546
Nvg00133	Fructose-bisphosphate aldolase A	0.11567	-0.02494	-0.11624	-0.20375	-0.38937	-0.11391	-0.43633	-0.54587	-0.59493	-0.75355	-0.05204	-0.24853	-0.27475	-0.37375	-0.60249	0.195781	0.262108	0.261198	0.272348	-0.04002	-0.058267	-0.187513	-0.053658	-0.369322	0.21374	0.228626	0.101951
Nvg00134	Galectin-3	-0.48297	0.05008	0.06974	0.27249	-1.03755	0.21516	-0.23196	-1.00055	-0.61894	-0.43072	0.28201	0.02275	0.11864	-0.19766	-1.16842	-1.00147	-1.21382	-1.2793	-1.033	1.35444	0.708796	1.08128	0.720814	0.286953	0.000889493	0.00446849	0.0780472
Nvg00135	Glucosamine (N-acetyl)-6-sulfatase	-0.06905	0.1261	0.20549	0.32206	0.24617	0.02745	0.14324	0.28803	0.32981	0.33768	-0.19812	-0.11065	0.00213	0.01416	-0.11531	0.254034	0.173936	0.491179	0.644489	0.052277	-0.117234	0.174281	0.095034	-0.609489	0.103025	0.120492	0.176168
Nvg00136	Glyceraldehyde 3-phosphate dehydrogenase	0.15289	0.16596	0.1352	0.10886	0.06714	0.01167	-0.0239	0.00834	0.01926	-0.05516	0.12004	0.21529	0.08522	0.05759	-0.06228	0.104323	0.30624	0.372078	0.32119	-0.011898	-0.085244	-0.058803	0.00013	-0.560786	0.0446798	-0.0446987	-0.0723816
Nvg00137	Glycerol 3-phosphate dehydrogenase	0.04419	0.07142	0.09684	-0.05236	-0.18731	-0.04528	0.08171	0.06485	0.01096	0.04923	0.08868	0.20118	0.25439	0.13177	0.18248	0.003753	-0.037972	0.39019	0.39339	0.27683	0.12369	-0.007453	0.261565	0.138586	0.00466556	0.0537796	0.0886003
Nvg00138	golgi-specific brefeldin A resistance factor I	-0.08609	-0.18817	-0.13471	-0.10336	-0.10047	-0.09452	-0.1982	-0.12125	-0.14118	-0.05279	0.04342	0.1351	0.13709	0.15917	0.06919	-0.10307	-0.009545	0.022447	0.088884	-0.063591	-0.064743	-0.088669	-0.060338	-0.352317	-0.210168	-0.0840404	-0.0453776
Nvg00139	Golgi peripheral membrane protein p65 (MGC69226)	0.01267	0.08059	0.0434	0.08067	0.06314	-0.02745	0.06007	0.07214	0.02929	0.09905	0.03506	0.07002	0.04847	0.07502	0.07641	0.099044	-0.087205	-0.067348	0.010835	-0.099401	-0.10363	-0.138478	-0.135606	0.009016	-0.0145717	-0.0616186	-0.0687418
Nvg00140a	Guanylate nucleotide binding protein 4	0.02328	0.201	0.22793	0.44392	0.47582	0.08063	0.1942	0.41651	0.40451	0.23007	-0.05716	0.09479	-0.14964	0.15919	0.04959	-0.091888	-0.094154	-0.731855	-0.421581	-0.120352	-0.413292	-0.233633	-0.232346	-0.249131	0.193818	-0.0498936	-0.0723665
Nvg00141	Hemoglobin beta-2 chain	0.38397	0.4014	0.39697	0.04695	-0.17948	0.38138	0.171	0.18234	0.04426	0.03751	-0.02379	-0.08208	-0.04092	-0.18679	0.25629	0.039555	0.040927	-0.036478	-0.180324	-0.104976	-0.14078	-0.260811	-0.091992	-0.157284	0.194858	-0.0335977	0.253464
Nvg00142	H2A histone family, member X	-0.23263	0.03603	0.18282	0.14144	0.21557	-0.2853	-0.0945	0.26313	0.20633	0.32615	-0.01075	-0.01757	0.29186	0.38579	0.29691	-0.05065	-0.331483	-0.219553	0.117296	-0.189084	-0.072537	-0.05061	-0.056398	-0.304671	-0.308433	-0.174535	-0.129112
Nvg00143	LOC428168 protein	0.17474	0.02253	-0.04804	-0.0415	-0.06654	0.18408	0.22225	0.12646	0.16124	0.12321	0.06433	0.36955	0.18377	0.21228	0.30395	0.137236	0.384827	0.505219	-0.410826	0.563153	0.50725	0.491368	0.440694	0.398234	0.0453263	-0.0683077	0.0613101
Nvg00144	ADP-ribosylation factor-like 11	0.55308	0.50828	0.43747	0.20357	-0.09001	0.44578	0.4286	0.24649	0.18177	-0.29869	0.86619	0.88876	0.76497	0.31676	0.48715	0.584981	0.914309	1.04597	0.819617	0.211407	-0.096668	-0.064688	0.121434	0.147539	0.689733	0.412333	0.280025
Nvg00145a	MGC89596 protein	0.02347	0.01417	-0.04183	-0.09873	-0.07799	-0.04001	-0.05479	-0.10826	-0.23715	-0.11184	-0.16278	-0.03614	-0.10058	-0.0633	-0.10366	-0.151884	-0.084802	-0.093419	-0.103134	-0.093449	-0.061279	0.049187	0.018321	-0.753738	0.0208508	-0.211484	-0.20146
Nvg00145b	no homology	0.10847	0.10579	0.0526	0.00884	0.04125	0.04825	0.08893	0.01647	-0.04296	-0.02063	-0.04415	-0.0121	-0.07125	0.03409	-0.06448	0.014823	0.017341	-0.060731	-0.084676	0.038236	0.020425	0.020459	0.064143	-0.099523	0.0146442	-0.0542468	-0.0347673
Nvg00145bi	no homology	0.00249	0.02813	0.01472	-0.03456	0.06039	-0.05855	0.03419	-0.00392	0.03416	-0.05139	0.03407	0.04976	0.00109	0.09167	0.03043	-0.1932	-0.15516	-0.131516	-0.097278	0.073605	0.077159	0.223377	0.059383	0.112369	0.0558539	-0.115204	-0.187864
Nvg00146	Potassium channel tetramerisation domain containing 5	-0.01025	0.01828	0.01528	0.01192	0.01528	-0.03901	0.01051	0.00713	-0.01291	-0.00575	-0.06594	-0.07447	-0.0505	-0.00284	-0.09278	0.090727	0.096095	0.086359	0.191672	-0.018057	0.015875	-0.077132	-0.021337	0.107673	0.0800009	-0.0385587	-0.0460666
Nvg00147	MGC85228 protein	0.04084	0.07537	0.02021	0.01367	0.02985	0.05748	0.02419	0.0677	-0.03322	0.00316	-0.10545	-0.06673	-0.0923	0.01499	-0.07977	-0.132913	-0.011732	-0.273724	-0.190689	-0.015233	-0.001765	-0.048615	-0.029501	0.005991	-0.0642101	-0.11109	-0.118911
Nvg00148	chromosome 9 open reading frame 80	-0.14202	-0.0661	-0.03923	0.00524	0.02098	-0.04258	-0.02882	0.06028	0.04196	0.13006	-0.16406	-0.39735	-0.21799	-0.08463	-0.16173	0.033967	-0.092317	-0.102044	0.162563	-0.053177	0.111703	0.057731	0.021859	0.041234	-0.0557381	-0.267662	-0.262911
Nvg00149	Transmembrane protein 61 (TMEM61)	-0.108	-0.11105	-0.05162	-0.05963	-0.09387	-0.09116	-0.14487	-0.2058	-0.1049	-0.05659	0.15311	0.05677	0.13582	0.17268	0.1338	0.154686	0.181935	0.361876	0.472272	0.099067	-0.095457	0.079034	0.079122	-0.755061	0.423405	-0.198043	-0.107875
Nvg00150	MGC81854 protein (HIG domain containing 1)	0.42967	0.11159	-0.00672	0.13973	0.15351	0.4778	0.44873	0.42207	0.47094	0.46809	0.14482	0.07668	-0.13678	-0.36217	-0.08224	0.100711	0.095279	0.275066	0.220736	0.008038	0.020528	0.037429	0.009536	0.010144	0.0570758	-0.0435126	-0.230064
Nvg00151	Immune responsive protein 1	0.91303	0.67059	0.67935	1.14097	0.93027	1.37309	1.52886	1.49071	1.19541	0.86066	0.57313	0.80849	0.48346	0.49129	1.38834	0.21541	-0.101508	-0.37241	-0.266686	-0.050353	-0.226184	0.42505	0.404176	0.635161	0.252061	0.0691008	-0.0772868
Nvg00152	Interferon regulatory factor I	0.49761	0.34099	0.52845	0.75698	1.05837	0.59257	1.10788	1.09788	0.93191	1.014	-0.02544	0.40959	0.06652	-0.11389	0.62977	-0.152169	-0.560046	-1.09606	-0.774678	-0.213594	-0.712474	-0.090851	0.159253	0.292192	-0.121747	-0.290666	-0.250091
Nvg00153	no homology	0.08672	-0.16947	-0.21728	-0.3766	-0.22269	-0.22877	-0.2518	-0.43603	-0.47943	-0.19619	-0.24491	-0.16723	0.00902	-0.80891	-0.05274	-0.049187	-0.090274	0.002453	-0.182977	0.029157	0	0.002063	0.002513	0.006123	1.2153	0.676653	0.415301
Nvg00153i	no homology	-0.03926	-0.15242	-0.21752	-0.27879	-0.16669	-0.31542	-0.23101	-0.39429	-0.41469	-0.2186	-0.16439	-0.24091	-0.12546	-0.42889	-0.20033	-0.047613	-0.095337	-0.03076	0.209905	-0.150747	-0.093337	-0.250438	-0.110719	0.141565	0.218701	-0.0619561	0.00450376
Nvg00154	junb	0.65115	0.3269	0.46339	0.50914	0.41043	0.58412	0.41111	0.42168	0.42484	0.40474	0.26057	0.12143	0.0738	0.06002	0.2961	1.09022	1.11817	1.02831	0.938019	0.057231	0.261769	0.110397	0.180123	0.086519	0.659652	0.440034	0.444681
Nvg00155	Keratin type II cytoskeletal 5	-0.7232	0.22716	0.95238	1.06249	1.01962	0.0778	0.77641	0.85536	0.98147	1.00157	-0.4059	-0.29572	0.83957	0.57583	0.46393	0.019891	0.015218	0.168366	0.010417	0.445478	-0.738125	-0.679482	-0.706374	-0.652314	0.140005	0.384076	0.976884
Nvg00156	Keratin 12	-0.21478	0.01493	0.05403	0.0764	0.04351	-0.03689	0.0465	0.16885	0.10585	0.10392	-0.17912	0.04005	0.04059	0.39693	0.05263	-0.57906	-0.396204	-0.571944	-1.16331	0.884804	-0.091879	0.926797	0.072362	-0.33973	1.79292	1.67355	0.763808
Nvg00157	lysosomal-associated membrane protein 2	-0.14403	-0.11439	-0.1067	-0.01557	-0.00097	-0.15583	-0.15852	-0.13915	-0.11679	0.00312	-0.0222	-0.10525	-0.03321	-0.00255	-0.09403	0.014865	-0.138126	-0.004292	0.07513	0.010112	0.107481	-0.076731	0.040175	0.134678	0.00685546	-0.129406	-0.0353285
Nvg00158	variable lymphocyte receptor A	0.18892	0.60388	0.57283	0.47722	0.3336	0.41382	0.57704	0.5808	0.44538	0.44923	0.1849	0.37064	0.44765	0.30818	0.46992	0.187328	0.197596	0.298911	0.260198	0.113236	-0.140447	0.297027	0.106157	0.064035	0.319545	0.161461	0.11422
Nvg00159	Similar to LINE-1 reverse transcriptase homolog	-0.01782	-0.03793	-0.04079	-0.03597	-0.08908	-1e-05	0.01325	-0.03996	-0.0872	-0.08262	-0.02726	-0.1847	-0.17069	-0.14354	-0.13969	0.034252	0.041714	0.107265	0.278569	-0.144382	-0.027493	-0.232246	-0.083593	0.227749	0.0407456	-0.164524	-0.137813
Nvg00159i	no homology	0.04158	0.00317	0.04043	0.02092	0.07155	0.06029	0.05669	0.09857	0.16072	0.12072	0.07839	0.16014	0.08393	0.20608	0.16782	0.116806	0.125096	0.141504	0.399789	-0.068608	-0.104673	-0.074949	-0.117165	-0.302767	-0.0979783	-0.176666	-0.0516103
Nvg00160	Mitogen-activated protein kinase 6	0.50083	0.11357	-0.0495	-0.11609	-0.10455	0.41343	0.14909	-0.10728	-0.18044	-0.11722	0.24013	0.21468	0.11934	-0.09998	0.11659	0.150378	0.45704	0.334454	0.225636	-0.067346	-0.171747	-0.005103	-0.019408	-0.706351	0.0275078	-0.246811	-0.322856
Nvg00161	no homology	-0.08084	-0.03515	0.05734	-0.00887	0.12206	0.02416	-0.15679	-0.14609	-0.14057	0.08845	0.00427	-0.10989	-0.04415	-0.04475	-0.01231	-0.036968	-0.036586	0.027266	-0.023136	-0.105869	-0.023863	-0.1005	-0.042223	0.022434	-0.167711	-0.0365242	0.0379895
Nvg00161i	no homology	0.00431	-0.07738	-0.06201	-0.06694	-0.00479	0.02702	-0.12316	-0.00475	-0.10783	0.04817	-0.00212	-0.09435	-0.14334	0.07795	0.07133	-0.037452	0.244497	0.134232	0.350537	-0.005098	-0.010188	0.053766	0.055326	-0.124859	-0.1659	-0.10974	-0.077837
Nvg00162	SERPIN B2	-0.06778	-0.0482	-0.08987	-0.11614	-0.12062	-0.16106	-0.08889	-0.13973	-0.16035	0.01436	-0.14485	-0.04343	0.04656	0.05469	-0.05361	-0.667949	-0.432031	-0.421876	-0.732976	0.683251	0.554342	0.744576	0.580173	0.432148	0.517087	0.668384	0.782603
Nvg00163	mmp 3/10b	1.73658	1.39033	1.08462	1.02877	0.83765	1.59679	1.4652	1.45071	1.35764	1.18995	1.02576	1.06647	0.89711	0.46117	1.31125	0.331069	0.121491	-0.010004	-0.064057	0.332738	0.119485	0.926931	0.673574	0.346179	0.497177	0.500156	0.67984
Nvg00164	Titin-cap (telethonin)	0.00404	-0.14246	-0.30073	-0.45688	-0.53883	-0.09386	-0.45248	-0.64973	-0.64914	-0.79848	0.08746	-0.04085	0.03851	-0.03545	-0.44341	0.19989	-0.258899	0.035071	-0.033811	0.318057	0.002227	0.332332	0.272101	-0.236521	0.0911528	-0.0666809	-0.417975
Nvg00165	no homology	-0.02688	0.03526	0.05419	-0.12087	0.21592	0.26994	-0.043	0.02992	-0.21994	0.06745	0.01653	0.02166	-0.00761	0.04363	-0.0314	0.008608	-0.153866	-0.109954	-0.078924	-0.104502	-0.085919	-0.112416	-0.073721	0.080283	0.198579	-0.139233	-0.148434
Nvg00165i	no homology	-0.03997	0.23362	0.03079	-0.07479	-0.22859	0.06077	0.09241	-0.03969	-0.07202	0.08192	-0.03899	-0.04575	-0.03488	-0.0922	-0.01131	-0.024642	-0.018625	0.002222	-0.022546	-0.121639	-0.039884	-0.07809	-0.071715	-0.024463	0.0731925	0.0273144	-0.00193803
Nvg00166	nCol (mmp 18)	0.57642	0.24522	0.40932	0.51646	0.39887	0.7592	0.81831	0.7621	0.74686	0.46161	0.49938	0.61136	0.48299	0.50689	1.13782	0.481228	1.02294	1.19418	1.37118	0.547965	0.565767	0.536713	0.827474	0.572634	0.929874	0.691451	0.312535
Nvg00167	MMP 9	0.9074	0.53039	0.699	1.01324	0.76279	0.99076	1.08767	1.15042	1.16818	1.05503	0.59572	0.64605	0.77216	0.54321	1.03444	0.646837	1.14245	1.31634	1.05311	0.437021	0.745399	0.392212	0.577645	0.204099	0.72702	0.589432	0.53487
Nvg00168	zinc finger, MYND domain containing 17	-0.1567	-0.22883	-0.39558	-0.67636	-0.78224	-0.45985	-0.81658	-0.90935	-1.04583	-0.91832	-0.13109	-0.19219	-0.26102	-0.62502	-0.75637	-0.017125	-0.016445	0	0.02371	0.053397	-0.020977	-0.014822	0.001019	-0.044653	0.0357403	0.356714	0.079244
Nvg00169	glutaredoxin 5	-0.07929	-0.03717	-0.0032	0.00644	0.00588	-0.19271	-0.19695	-0.10036	-0.08138	-0.06872	-0.09831	-0.19242	-0.13499	-0.1929	-0.30099	-0.135887	-0.134754	-0.055551	0.035	-0.06235	0.05829	-0.069444	-0.059838	-0.076605	0.0744853	-0.0555659	-0.058411
Nvg00170	Msx2	-0.09226	-0.0832	-0.0806	-0.15136	-0.12816	-0.16458	-0.17164	-0.16651	-0.18723	-0.04226	-0.01617	0.00779	0.03808	0.0586	0.06038	0.101382	0.154361	0.129883	0.119483	-0.130495	-0.089831	-0.169282	-0.107083	0.113119	-0.0694888	-0.105582	-0.0413172
Nvg00171	Msx1	-0.26567	-0.18951	-0.08603	-0.11963	0.2237	-0.21434	-0.22641	-0.10251	0.06317	0.36271	0.02303	0.17222	0.1781	0.41452	0.2967	-0.377507	-0.600323	-0.422939	0.058886	0.068501	-0.086344	-0.164065	-0.123447	-0.391917	0.289137	0.414592	0.20094
Nvg00172	MGC79746 protein	-0.02474	-0.02247	-0.02362	-0.00245	-0.02117	0.01292	-0.01784	-0.02408	-0.03128	-0.01128	-0.06514	-0.1512	-0.09443	-0.06507	-0.13375	-0.0184	-0.025812	-0.047656	-0.025212	0.00167	0.041525	0.023561	0.014047	-0.264941	-0.0391717	-0.1302	-0.152949
Nvg00173	Myelin P2 (FABP)	-0.02682	0.07009	0.24664	0.43097	0.33301	0.10296	0.33571	0.57638	0.58797	0.6806	0.13875	0.37878	0.50011	0.45707	0.53404	0.029859	-0.386109	-0.021834	0.128783	0.235876	0.396795	0.209967	0.439535	0.401966	-0.176702	-0.02903	-0.0484558
Nvg00174	myosin, light polypeptide 6, alkali, smooth muscle and non-muscle	0.03594	0.06111	0.0693	0.11201	0.12583	0.06874	0.1793	0.27819	0.28797	0.32179	0.03027	0.17904	0.10584	0.24155	0.31433	0.097797	0.164069	0.303159	0.263192	0.104183	0.159163	0.114125	0.137187	0.093926	-0.129291	0.0701543	0.163742
Nvg00175	Myosin light chain 1av	-0.3597	-0.24779	-0.26329	-0.28211	-0.20454	-0.38423	-0.42741	-0.45648	-0.38714	-0.3784	-0.12039	-0.13348	-0.28875	-0.39974	-0.50204	-0.028309	0.005191	-0.022596	-0.168678	-0.087153	-0.124996	-0.101871	-0.108702	-0.187803	-0.198997	0.150418	-0.0419248
Nvg00176	Na+-K+-ATPase alpha 1 subunit	-0.05507	-0.09653	-0.01827	-0.04574	-0.05304	-0.16725	-0.2711	-0.3361	-0.3388	-0.28938	-0.31216	-0.18226	-0.16413	-0.28082	-0.4807	0.409305	0.790501	0.728361	0.621682	0.028304	-0.096596	-0.060633	0.06599	-0.60714	0.0279441	0.125953	0.0194961
Nvg00177	no homology	0.13257	0.1497	0.06691	-0.00741	-0.01518	0.14375	0.20508	0.16674	0.11166	0.09354	0.00603	0.19591	0.16552	0.22019	0.18082	0.319012	0.39504	0.216505	0.166055	-0.108724	0.056988	0.025863	0.020027	0.269003	-0.0225522	-0.028811	-0.00249539
Nvg00177i	no homology	0.00856	0.04257	0.08131	-0.23979	-0.19882	-0.02215	0.06556	0.07677	-0.09257	0.00416	0.00524	0.1615	0.11208	0.13198	0.48064	-0.082691	-0.130665	0.086549	-0.148328	-0.229284	-0.086002	-0.169576	-0.090165	-0.042582	0.142917	-0.00994693	-0.098298
Nvg00178	no homology	1.20068	1.13481	0.9706	1.02548	0.9234	1.45153	1.40942	1.46254	1.04889	1.08521	0.80658	0.83527	0.76997	0.30322	1.33941	0.224698	0.443973	0.380673	-0.129968	0.189201	0.263733	0.153893	0.179156	-0.489956	1.07412	0.484354	0.312733
Nvg00178i	no homology	0.14304	0.2121	0.04322	0.43009	0.04553	0.10442	0.44485	0.22227	0.10182	0.00789	0.1851	0.23892	0.04175	-0.01824	0.23598	0.166925	0	0.039653	0	0.012461	-0.004157	-0.027775	0.017775	0.05915	-0.0363538	-0.11415	-0.205227
Nvg00179	no homology	0.25628	0.16615	0.10438	0.28071	0.14621	0.3721	0.44598	0.46589	0.43378	0.35491	0.26539	0.64956	0.67088	-0.20907	0.73429	0.70959	1.0542	0.921976	0.408579	0.602362	0.307403	0.548531	0.189957	-0.302906	0.897105	0.793226	0.793273
Nvg00179i	no homology	0.22037	-0.0055	-0.18049	0.10393	-0.18222	0.41275	0.43295	0.31857	0.15376	0.07487	0.18275	0.45424	0.4852	-0.57397	0.35143	0.506668	1.10069	0.595418	0.240965	0.150556	-0.00214	0.117595	-0.123073	0.154182	0.278328	0.293866	0.192175
Nvg00180	no homology	-0.03533	-0.00653	0.02383	0.10864	0.13455	0.11236	0.20684	0.19289	0.19878	0.22607	0.08401	0.22879	0.04757	0.21754	0.06247	-0.423029	-0.307495	-0.354358	-0.803993	0.713773	0.14141	0.716979	0.187422	-0.112497	1.02076	0.841178	0.359331
Nvg00180i	no homology	0.00455	-0.16031	-0.14739	-0.09003	-0.2325	0.02182	0.03149	-0.05701	-0.16462	-0.04434	-0.067	-0.27196	-0.307	-0.37168	-0.39002	-0.206122	-0.320177	-0.193659	-0.435819	0.441483	0.082292	0.391103	-0.003556	-0.004207	0.100849	-0.0209654	-0.076453
Nvg00181	no homology	0.50755	0.04973	-0.22824	0.15749	-0.15069	0.88426	0.72932	0.69143	0.18909	-0.04855	0.36072	0.02287	-0.24062	-0.47574	0.15814	0.76284	1.10474	0.950484	0.505498	0.475398	0.744163	0.596539	0.607159	0.181461	0.541848	0.00547343	0.048731
Nvg00181i	no homology	0.08037	-0.03409	-0.09481	-0.06881	-0.16951	-0.01857	0.18374	-0.00385	0.08139	-0.17272	0.04766	0.02575	0.01705	-0.01211	0.03252	0.007765	0.021499	0.019299	-0.001678	0.027341	0.012406	-0.007517	0.013623	0	0.0598637	0.00131154	0.00338874
Nvg00182	no homology	0.12597	0.05274	-0.00894	-0.13713	-0.38878	0.06028	-0.28017	-0.36664	-0.5635	-0.67744	-0.09853	-0.25807	-0.34249	-0.36861	-0.81449	-0.929272	-0.918203	-0.172064	-0.586281	1.0754	0.165803	0.536907	0.215358	-0.091038	-0.0251971	0.0548254	0.0657217
Nvg00182i	no homology	0.03347	-0.09087	-0.05963	-0.15566	-0.45795	0.01839	-0.36451	-0.43365	-0.71104	-0.84543	-0.28387	-0.48338	-0.44292	-0.60663	-0.99262	-0.016787	0.016538	0.413198	0.516804	0.440641	-0.008306	0.065818	0.038532	0.131163	0.112112	-0.0829837	-0.119038
Nvg00183	no homology	-0.1529	-0.03375	0.065	0.0418	0.12623	-0.15227	-0.07233	0.04307	0.04974	0.12961	-0.10857	-0.17937	-0.10472	0.09975	-0.02736	0.072773	-0.074617	-0.233654	-0.106279	-0.050196	0.069971	-0.034714	-0.006697	0.202214	-0.330346	-0.173651	-0.146778
Nvg00183i	no homology	0.03085	0.04275	0.17669	0.01466	0.06725	0.11185	-0.10773	0.10297	-0.02038	0.08534	-0.00191	-0.04875	-0.03672	-0.03826	-0.01534	-0.086923	-0.150917	-0.074096	-0.13423	-0.115406	-0.033376	-0.293449	-0.228293	0.238458	-0.400408	-0.0512856	-0.0411427
Nvg00184	no homology	-0.00201	-0.11191	-0.18646	-0.21309	-0.18941	0.05926	0.09634	-0.05312	-0.08297	-0.02406	-0.0431	-0.04511	0.14175	-0.18296	0.0168	0.006189	-0.032548	0.42889	0.071156	0.438683	0.47951	0.067487	0.586541	0.462836	-0.461712	-0.267667	-0.313193
Nvg00184i	no homology	-0.05848	-0.10575	-0.0709	-0.05619	-0.14531	-0.08392	-0.02898	0.00421	-0.166	-0.05642	0.05238	0.10804	0.19031	0.08757	0.06936	0.071374	0.090037	0.142766	0.039193	0.246594	0.237362	0.240869	0.236974	-0.012418	0.0125033	-0.0484866	-0.206827
Nvg00185	no homology	1.15904	1.47467	1.40729	1.51798	1.54802	1.56218	1.77098	1.78971	1.65015	1.62585	0.99404	0.80682	0.73704	-0.74947	0.86095	0.7267	0.639756	0.746799	0.536371	0.872101	0.921909	0.372129	1.05206	0.36707	1.00742	0.253873	0.436948
Nvg00185i	no homology	-0.18179	0	-0.13026	-0.1669	-0.1316	-0.13077	0.06611	0.07009	0	0.02007	0.06822	0.06097	0.0174	0.03866	0.03056	0	0.013458	0.023749	0.018813	0.037071	0.478236	0.061123	0.1996	-0.205483	0.377715	-0.0563504	0.0859517
Nvg00186	no homology	0.92508	0.9368	0.76983	0.8553	0.70206	1.01353	0.94005	0.93242	0.91431	0.84044	0.45857	0.42404	0.35017	0.00895	0.63545	0.249976	0.273884	0.024474	0.18125	-0.124776	0.003633	0.116349	0.112513	0.110459	0.459502	0.0656905	0.0390762
Nvg00186i	no homology	0.79038	0.68623	0.62168	0.68276	0.63812	0.82364	0.85042	0.90905	0.76011	0.6269	0.51998	0.53784	0.45999	0.02404	0.50864	0.134298	0.388533	0.450837	0.537917	-0.162765	0.038992	-0.019915	0.207745	0.344571	0.501121	0.152674	-0.0525164
Nvg00187	transposon reverse transcriptase	0.31375	0.29561	0.26736	0.32032	0.19896	0.32194	0.22639	0.2158	0.43715	0.05234	-0.07616	-0.0847	-0.07798	0.04275	0.02303	-0.061133	0.081898	-0.212092	-0.081588	-0.09341	-0.036061	-0.124871	-0.073962	0.069002	-0.169251	0.076709	0.118283
Nvg00187i	no homology	-0.01111	0.0831	0.24107	-0.04551	0.06738	-0.01101	-0.16147	-0.23389	0	-0.10324	0.0121	0.00955	0.01301	0.02736	0.1067	0.03103	0.039328	0.039989	0.013539	0.036507	0.135416	0.110068	0.071503	0.055833	-0.106768	-0.0905999	0.109181
Nvg00188	no homology	-0.08658	-0.13009	-0.09064	-0.1538	-0.22432	0	-0.26553	-0.17075	-0.22694	-0.16135	-0.07284	-0.13933	-0.09232	-0.05738	-0.05974	-0.032713	-0.083798	-0.017659	0.013375	-0.150345	-0.121723	-0.075637	-0.107378	0.089412	0.164518	-0.0900674	-0.129787
Nvg00188i	no homology	-0.06301	-0.17783	-0.15232	-0.30322	-0.22039	-0.00572	-0.04048	-0.1517	-0.43002	-0.17363	-0.17298	-0.29515	-0.30476	-0.05988	-0.11355	-0.01487	-0.008768	0.006659	-0.067282	-0.076505	0.022535	-0.009344	-0.014281	-0.092565	0.0489205	0.051836	-0.142282
Nvg00189	no homology	-0.02133	0.25741	0.40334	0.54761	0.43496	-0.04736	0.29478	0.47416	0.6793	0.67712	0.21788	0.48923	0.65527	0.83837	0.68886	0.447914	0.58757	0.58987	0.70484	-0.074855	-0.019075	-0.128276	-0.064462	0.046408	0.5011	0.722821	1.04977
Nvg00189i	no homology	0.1473	0.22293	0.36255	0.66497	0.65226	-0.1178	0.37015	0.51733	0.73463	0.61241	0.42176	0.62664	0.81846	0.88536	0.82701	0.848484	0.750021	1.11746	0.80306	-0.165504	0.778156	0.657749	0.779188	0.390812	0.141876	-0.0395612	0.623375
Nvg00190	no homology	-0.05784	0.13712	0.21726	0.29587	0.13937	0.13454	0.18117	0.46244	0.19114	0.08003	-0.30647	0.33234	-0.16385	-0.21147	0.27789	-0.312633	-0.440125	-0.840728	-0.885448	-0.017248	-0.281463	-0.169449	-0.107089	0.208731	-0.108981	0.0705225	0.0865746
Nvg00190i	no homology	0.3758	0.33915	0.36809	0.3725	0.26629	0.49107	0.30699	0.28792	0.52911	0.11174	0.0009	0.1341	0.09494	0.31144	0.32439	0.073796	0.187361	0.064793	0.298371	-0.062743	-0.092865	-0.096197	-0.071103	-0.208141	-0.197466	0.0305669	0.115398
Nvg00191	no homology	-0.05335	-0.28448	-0.31353	-0.28543	-0.48585	0.06558	-0.11652	-0.18934	-0.1211	-0.27842	-0.0424	-0.12532	-0.06151	-0.27073	-0.23949	0.07022	0.472901	0.146315	0.171242	-0.02068	-0.126614	-0.128165	-0.097781	0.057625	-0.207478	-0.0597362	-0.141144
Nvg00191i	no homology	-0.10309	-0.00137	-0.07332	-0.14571	-0.21073	0.07264	0.00699	-0.0327	-0.12766	-0.14535	-0.01439	-0.03892	-0.0253	-0.00167	-0.02617	-0.010542	-0.009912	-0.011039	0.003475	-0.00587	0.002489	0.030849	-0.005002	-0.003359	-0.00356199	-0.139897	-0.100879
Nvg00192	Receptor interacting protein 140	0.16181	-0.08103	-0.08281	-0.13496	-0.27798	0.14915	-0.1611	-0.06476	-0.0218	-0.1108	-0.08942	-0.12773	-0.09061	-0.10229	-0.14671	0.337793	0.685753	0.393791	0.352924	0.065488	-0.028097	0.067447	0.082255	-0.254228	-0.128407	-0.0173031	0.0539847
Nvg00193	no homology	0.15251	0.04155	0.23585	0.11936	0.09745	0.15374	0.0721	0.07577	0.08866	0.06534	0.28691	0.0564	-0.1025	0.28126	0.05955	0.026651	0.002838	0.010746	0.015825	-0.007094	0.059383	-0.052579	-0.056754	-0.027063	-0.199654	-0.0444326	-0.262013
Nvg00193i	no homology	0	0	-0.2832	-0.12906	-0.16994	0	-0.15798	0.01237	0	-0.43758	0.01641	0.01242	-0.03095	-0.00285	-0.02313	0.002953	0.030573	0.080955	0.339966	0.04834	0.059502	0.062085	0.111443	0.07475	0.021297	-0.249872	-0.214156
Nvg00194	ribosomal protein S27 (metallopanstimulin 1)	0.01593	0.00602	0.0228	0.06411	0.10552	0.03761	0.05967	0.0893	0.08362	0.1486	-0.02449	-0.03158	-0.12554	0.01396	-0.02142	-0.047876	-0.097665	-0.161845	-0.063149	-0.023562	-0.054121	0.031772	-0.040946	-0.405794	0.140409	-0.111106	-0.0539383
Nvg00195	no homology	0.85948	0.66605	1.08628	1.15544	0.79424	1.12872	1.26175	1.24911	1.30954	0.87759	0.59842	0.84101	0.99988	0.63293	0.63761	0.557165	1.38663	0.873112	0.883408	-0.300121	0.395178	0.974754	0.703094	0.416153	0.26222	0.937599	0.630797
Nvg00195i	no homology	0.22969	0.15442	0.40804	0.49042	0.31063	0.52102	0.67451	0.53944	0.51176	0.38752	0.25069	0.59092	0.69281	0.3467	0.21235	0.218939	0.662141	0.501833	0.596154	-0.023228	-0.001273	0.212928	0.144856	0.167424	0.263209	0.422363	0.0827225
Nvg00196	heterogeneous nuclear ribonucleoprotein M	0.13904	0.17883	0.10606	0.05729	0.09404	0.08375	0.13112	0.12226	0.1089	0.1179	0.19222	0.58148	0.43463	0.71706	0.61484	-0.101473	0.243871	0.062084	0.023028	-0.038332	-0.131597	-0.022986	-0.103635	-0.209949	-0.00519171	0.00324234	-0.00174818
Nvg00197	reverse transcriptase	0	0	0	-0.31724	0	-0.08874	0	-0.05315	-0.15909	-0.11953	-0.03082	-0.00148	-0.00268	-0.01467	0.00016	-0.007113	0.004959	0	-0.011578	-0.007008	0	-0.005042	-0.010696	-0.010493	-0.00428336	-0.0114985	-0.000722823
Nvg00197i	no homology	0	-0.16754	-0.12482	-0.16339	-0.06853	0	0	-0.17583	0	-0.20064	0	0	-0.00406	0	-0.01692	-0.017566	-0.014988	-0.002706	-0.012204	-0.006278	0.000288	0.011055	0.014683	-0.024336	0.00146617	-0.00691556	-0.0123202
Nvg00198	High density lipoprotein binding protein (Vigilin)	-0.03867	-0.05047	-0.11861	-0.03204	-0.03527	0.01159	-0.07447	-0.09997	-0.08128	0.04072	0.03488	-0.04235	-0.10257	-0.00507	-0.11357	0.39867	0.758649	0.62474	0.661734	-0.025559	-0.022881	-0.035351	-0.008812	0.021374	-0.0985372	-0.0643661	0.0116934
Nvg00199	no homology	0.38573	0.38458	0.3437	0.43229	0.29116	0.45791	0.36426	0.35693	0.49206	0.08642	-0.06752	-0.00718	0.02253	0.1102	0.18833	0.172164	0.176655	-0.245671	-0.12893	-0.078864	-0.074649	-0.205166	-0.099436	-0.003716	-0.255811	-0.000466195	0.0478011
Nvg00199i	no homology	0.23139	0.2824	0.23693	0.31634	0.17605	0.26141	0.18392	0.1789	0.35754	0.03167	-0.36593	-0.33304	-0.28157	-0.13805	0.14186	0.346347	0.211286	0.057478	0.171634	-0.12878	-0.054906	-0.19854	-0.100282	-0.008618	-0.130186	-0.0766231	0.0155146
Nvg00200	Ribosomal protein L27	0.02634	-0.01498	0.03594	0.06677	0.05618	0.03617	0.02012	0.15069	0.17106	0.23018	-0.01509	-0.12808	-0.14774	0.02359	-0.00319	0.083279	0.077136	0.205566	0.184081	0.048241	0.125876	0.038894	0.085225	0.258631	0.160535	-0.0473375	-0.0771584
Nvg00201	ribosomal protein L37a	-0.0104	-0.00506	0.05751	0.03449	0.09059	0.00645	0.09689	0.1314	0.11764	0.15102	0.00915	-0.02331	-0.11796	0.06922	-0.04291	-0.178655	-0.208103	-0.293773	-0.243256	0.052974	0.041013	-0.020405	-0.036234	0.18271	0.150188	-0.0304896	-0.0859878
Nvg00202	Ribophorin 2	-0.00052	-0.06609	-0.06964	-0.08248	-0.06739	0.03574	-0.04039	-0.11515	-0.08675	-0.04486	-0.02799	-0.04069	-0.10682	0.02516	-0.14444	0.019373	-0.075527	-0.000138	0.127037	0.011971	-0.045333	-0.010088	0.004594	-0.227405	0.00472963	-0.169536	-0.119238
Nvg00203	no homology	-0.13519	-0.16443	-0.27266	-0.21699	-0.22896	-0.0215	-0.04104	-0.25332	-0.14724	-0.24127	-0.27744	0.31028	0.14915	-0.32467	0.09944	-0.451616	-1.16409	-0.621394	-1.29988	0.600604	-0.012941	0.343159	-0.256631	0.100463	0.0840808	1.22737	-0.0629609
Nvg00203i	no homology	-0.31986	-0.46519	-0.56058	-0.5523	-0.75195	-0.27972	-0.44475	-0.77693	-0.73482	-0.88727	-0.29452	-0.15121	-0.26304	-0.67678	-0.4644	-0.060012	-0.145174	-0.034043	-0.089757	0.012014	0.008656	0.006835	-0.004465	0.268169	-0.0437667	-0.020206	0.021359
Nvg00204	no homology	-0.05641	-0.11953	-0.03224	-0.12068	0.09245	0.10437	-0.08139	-0.17369	-0.14464	0.03667	0.66754	-0.52751	-0.62733	0.6469	0.45445	-0.60401	-0.584086	-1.09176	-1.02562	0.694974	0.20037	0.900982	0.006832	0.023231	-0.117336	0.4009	-0.151393
Nvg00204i	no homology	-0.16384	-0.35183	-0.28117	-0.45528	-0.26687	0.03185	-0.26481	-0.41822	-0.55859	-0.25892	0.63799	-0.33753	-0.4493	0.47523	0.35964	-0.113743	-0.337851	-0.350875	-0.254117	0.08646	0.170737	0.243128	0.091098	0.091846	0.0350112	-0.00092953	0.00246077
Nvg00205	LOC569198 protein	-0.16814	-0.09078	-0.04302	-0.04921	-0.0746	-0.26882	-0.124	-0.07614	-0.19151	0.01119	-0.25463	-0.31296	-0.19892	-0.12421	-0.29171	-0.185318	-0.42053	-0.217921	-0.140842	-0.076722	0.077413	-0.121217	0.04739	0.157796	0.0452086	-0.100611	-0.231571
Nvg00206	Nucleolar protein family A, member 2	0.01565	0.00201	-0.00712	-0.07312	-0.06182	-0.00446	-0.04903	-0.09979	-0.11179	-0.09229	-0.13284	-0.15504	-0.14917	-0.11252	-0.14025	-0.199853	-0.072226	-0.231978	-0.170667	-0.006262	-0.102335	-0.02164	-0.090511	-0.033661	0.123211	-0.0977813	-0.111747
Nvg00207	no homology	0.13966	0.15141	0.17493	0.20453	0.16978	0.18557	0.16949	0.14895	0.29339	0.04564	0.06146	0.00852	0.08377	0.18151	0.20513	0.450233	0.571081	0.28023	0.365073	-0.035696	-0.002864	-0.097488	-0.043379	-0.107991	-0.395449	-0.100145	0.0687866
Nvg00207i	no homology	0.17171	0.22826	0.16503	0.09746	0.16361	0.20317	0.18352	0.4452	0.19793	0.05594	0.12449	0.60772	0.18325	0.30818	0.55851	0.424841	0.157096	0.262972	0.192925	-0.206065	-0.242435	-0.304796	-0.219238	-0.382643	-0.0983562	0.111108	0.0500598
Nvg00208	Ras-related protein Rab 11a	0.24862	0.12404	0.10391	0.21748	0.05195	0.30731	0.28975	0.22723	0.29985	0.05144	0.25765	0.43841	0.4509	0.35396	0.18584	0.415427	0.512655	0.388499	0.287236	-0.185344	0.065078	0.048757	0.101571	0.228442	-0.242989	0.00222526	0.0645618
Nvg00209	no homology	-0.16896	0.05352	0.45906	0.62065	0.34369	-0.32451	-0.41777	-0.36128	-0.1964	-0.39097	-0.24569	-0.23205	-0.03589	-0.03441	-0.43008	-0.037885	-0.282348	-0.001991	-0.055026	-0.020512	-0.08855	0.002385	0.068121	0.130927	-0.0265269	-0.0940515	-0.0221465
Nvg00209i	no homology	0	0.06413	0.14807	0.09906	-0.15742	-0.3613	-0.33384	-0.36746	-0.22294	-0.31037	-0.3291	-0.0201	0.19305	-0.05678	0.1293	-0.148778	-0.095016	-0.109241	-0.02875	0.048347	-0.035441	0.427034	0.116789	0.048839	-0.0234379	0.0553445	0.055765
Nvg00210	no homology	-0.06191	-0.13394	0.0713	0.00856	-0.16	-0.096	-0.14405	-0.01338	-0.04391	-0.14045	-0.16422	-0.27692	-0.2014	-0.1559	-0.09177	-0.002805	-0.0706	-0.010464	-0.030984	-0.319	-0.320854	-0.46651	-0.282109	0.04307	0.194607	0.0791682	0.0415382
Nvg00210i	no homology	-0.28717	-0.27067	-0.30803	0.13623	-0.22193	-0.44847	-0.05327	-0.37335	0.00809	0.1718	0.15098	0.17863	0.35425	0.22804	-0.00889	-0.026138	0.128512	0.824199	0.277672	0.090523	-0.272762	-0.198973	-0.045885	-0.126608	0.0822415	0.154163	0.296435
Nvg00211	no homology	-0.03464	0.05721	-0.04248	-0.08226	-0.09563	-0.06417	0.18204	0.09213	-0.04224	-0.19548	-0.01185	-0.07283	-0.0497	-0.12989	0.00301	-0.127912	-0.33329	-0.216131	-0.120798	-0.111345	-0.252483	-0.19162	-0.147854	0.032057	-0.0525779	0.0420465	-0.0182413
Nvg00211i	no homology	-0.12993	-0.17658	-0.22378	-0.17556	-0.24521	-0.11004	-0.05308	-0.14828	-0.20637	-0.19365	-0.26375	-0.08203	-0.0512	-0.38215	-0.14279	-0.214328	-0.198947	-0.085651	-0.054416	0.056443	-0.266904	-0.492087	-0.296531	0.029251	0.0475802	-0.0289686	0.0026893
Nvg00212	no homology	0.09175	0.08365	0.08696	0.05018	0.01792	0.15023	0.08986	0.06699	0.14657	0.07223	0.00996	0.0471	-0.00363	0.08837	0.05385	0.071375	0.292863	0.151218	0.215984	-0.191333	-0.1071	-0.204684	-0.117857	0.071121	-0.173582	-0.0529329	-0.0732531
Nvg00212i	no homology	0.03936	0.05806	-0.14013	-0.3456	-0.45043	0.18286	-0.0165	-0.089	-0.16829	-0.46653	0.45664	0.74177	0.74667	0.36178	0.63557	-0.20672	-0.748871	-0.566017	-0.705084	-0.046126	-0.147223	-0.136826	0.016278	-0.290929	0.15073	-0.0516871	-0.0508222
Nvg00213	no homology	0.309	0.26208	0.25192	0.37117	0.3751	0.36776	0.48031	0.32403	0.53132	0.22377	-0.01084	0.06317	0.06966	0.17573	0.20109	-0.012348	-0.032107	-0.297503	-0.347965	-0.066303	-0.035057	-0.222733	-0.110741	0.240994	0.247736	0.517047	0.253271
Nvg00213i	no homology	0	0	0	-0.15931	0	-0.15507	-0.2004	-0.14027	0.15896	-0.15718	-0.00056	0	-0.00737	0.00101	0	-0.007733	0	0	0	-0.006848	0.029384	0.010915	0.015976	0	0.0060788	-0.0638619	-0.114161
Nvg00214	no homology	-0.05338	-0.03444	-0.03182	0.19299	0.0948	0.21905	0.21457	0.14027	0.07289	0.12602	0.04046	-0.18405	0.24736	0.1245	-0.01114	0.0324	0.25683	0.305841	0.389538	-0.039764	0.41824	0.037391	0.284336	0.44649	-0.119384	-0.0800872	0.17665
Nvg00214i	no homology	-0.13097	-0.16229	-0.09918	-0.05312	-0.05787	0.06846	0.14852	0.14298	0.0119	0.1255	0.16206	0.10995	0.1196	-0.00531	0.18467	-0.027527	-8.9e-05	0.020705	0.228136	-0.048795	-0.050585	0.03537	-0.007406	0.434819	0.251521	0.140821	0.194309
Nvg00215	no homology	-0.15845	-0.14889	-0.094	-0.13203	-0.11548	-0.21835	-0.1656	-0.14557	-0.20011	-0.06398	-0.06672	0.03301	-0.04543	0.08286	0.09452	-0.187505	-0.338546	-0.055868	-0.115481	-0.021464	0.144037	-0.008637	0.171806	0.077355	-0.00854188	-0.0170126	-0.0349859
Nvg00215i	no homology	-0.26989	0	0	0	-0.30554	-0.22753	-0.15541	-0.1209	-0.28862	-0.06883	-0.03288	-0.0135	-0.01902	-0.03774	-0.02615	-0.003935	-0.054337	0.007018	0.001515	-0.017971	-0.010407	-0.00237	0.003274	0.005286	-0.00867177	-0.0086794	-0.00479761
Nvg00216	no homology	0.50684	0.19747	0.06958	0.29659	0.12958	0.65972	0.49917	0.44344	0.60144	0.36958	0.03895	0.19328	0.01824	-0.34438	-0.23862	0.316637	0.732101	0.26334	-0.085898	0.36885	0.014224	0.281967	0.060642	0.059334	0.281765	0.337274	0.48198
Nvg00216i	no homology	0.05433	0.07897	0.11233	0.16236	0.45824	0.11868	0.0628	0.00162	0.3537	0.32027	0.1317	0.09501	0.17237	0.29384	0.12136	0.032867	-0.020145	-0.034553	-0.029676	-0.047985	-0.075687	-0.01604	-0.081195	-0.078467	0.0875911	-0.123892	-0.100691
Nvg00217	no homology	0.22761	-0.04629	0.4663	0.15793	0.41033	0.14249	-0.11884	-0.01759	0.41398	0.33491	0.01648	0.01444	0.00498	-0.00818	-0.02925	0.004318	-0.057259	-0.013236	-0.042094	-0.03299	0.03481	-0.003531	-0.087643	-0.461595	0.0255598	0.00784876	0.0934513
Nvg00217i	no homology	0	-0.27115	0.1439	0.07071	0.03104	-0.17937	-0.1716	-0.05695	-0.1056	0.01373	-0.00882	0.0015	-0.00215	0.00253	-0.03478	-0.003948	-0.037737	-0.01226	0.010699	0.011338	0.001987	-0.008348	0.019374	-0.005912	-0.0072185	0.000249604	-0.00233027
Nvg00218	musculoskeletal, embryonic nuclear protein 1	-0.04023	-0.15138	-0.28743	-0.39067	-0.81372	-0.42729	-0.85613	-0.94874	-0.82862	-1.21353	0.12514	0.00503	-0.07938	-0.06038	-0.18801	-0.354444	0.403939	0.170668	0.175372	-0.021444	-0.213068	-0.337424	-0.248337	-0.313489	-0.136792	-0.184642	-0.26731
Nvg00219	Troponin T3	-0.01644	-0.14663	-0.26359	-0.39144	-0.78985	-0.49504	-0.81635	-0.9386	-0.80256	-1.15886	0.14122	0.01279	-0.07803	-0.08389	-0.1917	-0.384186	0.381753	0.082103	0.14877	-0.039423	-0.178289	-0.275099	-0.20068	-0.331458	-0.174463	-0.228682	-0.324627
Nvg00220	no homology	0.07659	0	0.06017	0.10476	-0.01463	0.18482	0.08588	0.1097	0.3138	-0.00767	0.02171	-0.01396	-0.00308	0.12376	0.07508	0.0841	0.190669	0.019358	0.197379	-0.045574	0.014343	-0.067764	-0.059903	-0.064947	-0.191493	0.106214	0.055661
Nvg00220i	no homology	0.07147	0.10017	0	0.31537	0	0.16309	0.18833	0.01363	-0.01287	0	0	-0.01252	0	-0.01318	-0.00966	0	0.006813	-0.000731	0.009652	-0.037166	0.001211	-0.025093	-0.018252	-0.038087	-0.0749052	-0.0820462	-0.0536992
Nvg00221	no homology	-0.18529	-0.01928	-0.09448	0.04192	0.08387	-0.03051	0.00942	0.10045	-0.02431	-0.12141	0.0587	0.06798	-0.02948	0.12982	0.20983	-0.410063	-0.452561	-0.054517	-0.425302	0.045407	0.15868	0.158909	0.068162	-0.013524	0.168624	-0.131934	-0.107471
Nvg00221i	no homology	0.06962	0.08047	0.13843	0.14632	0.12877	0.08394	0.03751	0.04627	0.1121	-0.00867	-0.10604	-0.16016	-0.08781	-0.05555	-0.00654	0.248391	0.119475	0.323271	0.2114	-0.114566	-0.038787	-0.124246	0.00073	0.146462	0.0175935	-0.050698	-0.0399632
Nvg00222	no homology	-0.14709	-0.28387	-0.40983	-0.48654	-0.57317	-0.36177	-0.77962	-0.94221	-0.86627	-1.01396	0.00679	-0.03317	-0.23776	-0.42659	-0.57939	-0.321749	-0.395372	-0.75147	-0.02682	-0.157566	-0.030903	-0.207222	-0.239474	-0.209417	-0.252593	0.19274	0.0280776
Nvg00222i	no homology	-0.30285	-0.41804	-0.50626	-0.61029	-0.62514	-0.40917	-0.7856	-0.88974	-0.91687	-0.87589	0.05579	-0.17506	-0.44294	-0.5909	-0.63835	-0.104217	-0.237098	-0.168765	0.090262	-0.043707	0.14563	0.020188	0.003917	0.362866	-0.231518	-0.0605155	-0.203783
Nvg00223	no homology	-0.16222	-0.17215	-0.189	-0.26439	-0.12832	-0.28014	-0.53785	-0.59601	-0.48079	-0.51872	0.25896	-0.03572	-0.39314	-0.35307	-0.31739	-0.184835	-0.41969	-0.524387	-0.59053	0.310028	0.179997	0.154087	0.239976	0.315429	-0.197077	0.140724	-0.108918
Nvg00223i	no homology	-0.34281	-0.44211	-0.42328	-0.50312	-0.45741	-0.42679	-0.83476	-0.94353	-0.87982	-0.77899	0.10968	-0.48973	-0.71761	-0.80787	-0.65951	-0.282906	-0.633837	-0.422018	-0.307174	0.486906	0.340267	0.231809	0.314995	0.341688	-0.069628	0.0365714	-0.193445
Nvg00224	no homology	0.04486	0.33666	0.28678	0.17684	0.112	0.02917	0.25511	0.11153	0.10372	0.1771	0.01626	0.0777	0.18807	0.1764	0.02494	0.029432	-0.011808	-0.007319	-0.004405	-0.168551	0.073282	0.467525	0.031073	0.151396	-0.359582	-0.0850186	-0.0944823
Nvg00224i	no homology	0.16605	0.16708	0.11108	0.18931	0.10471	0.19468	0.16056	0.16777	0.08049	0.1143	0.05779	0.06366	0.091	0.08432	0.03493	-0.034685	0.051511	0.092812	0.056126	0.070068	0.177574	0.143214	0.130808	0.088097	0.037345	-0.299643	-0.0512108
Nvg00225	no homology	-0.10251	-0.02349	0.13708	0.1106	0.21597	-0.14216	-0.04287	0.10976	0.08332	0.26822	0.06458	0.12047	0.14526	0.26167	0.28627	0.130728	-0.074989	0.191845	0.286367	-0.030418	0.032645	0.005661	0.016227	0.096912	-0.0783844	-0.208492	-0.168634
Nvg00225i	no homology	0.01064	0.2094	-0.02069	0.20039	-0.05369	-0.08219	-0.19948	-0.04161	0.05119	-0.03105	-0.01784	0.00681	-0.02454	0.00666	-0.02369	-0.030858	-0.078954	-0.013381	-0.020317	-0.015247	0.535343	-0.01003	0.153203	1.13901	0.079841	-0.00118631	-0.0279976
Nvg00226	no homology	-0.12863	0.45425	0.75111	0.92072	0.66047	0.14207	0.61734	1.13109	0.86015	0.84363	-0.24931	0.29673	0.45336	0.57476	0.92063	-0.153739	-0.460133	-0.088846	0.385579	0.150568	1.68321	2.03095	1.78384	1.87225	-0.0428047	0.00937382	0.0509618
Nvg00226i	no homology	-0.0829	0.18072	0.23873	0.42592	0.29775	0.14906	0.20219	0.58384	0.3477	0.37482	0.01246	0.28736	0.3075	0.4383	0.54576	-0.080106	-0.485269	-0.027702	0.373812	0.014094	0.068412	0.452802	0.342322	0.806391	0.0700651	0.0776351	0.415782
Nvg00227	no homology	0.05256	0.24418	0.44503	0.56751	0.04874	0.33366	0.06919	-0.0025	0	-0.15091	0	-0.00142	0	0	-0.00708	0.005805	-0.004449	0.002343	0.022629	0.032908	0.039731	0.025944	0.054392	-0.030674	0.0089149	-0.0610458	-0.0755562
Nvg00227i	no homology	0.15503	0.13287	0.17143	0.20778	0.16172	0.15069	0.21644	0.14707	0.30793	0.08859	0.00739	0.1552	0.35311	0.37351	0.08258	0.194006	0.369605	0.0526	0.247461	-0.084822	0.064336	0.010799	-0.03928	-0.22636	-0.254088	-0.0561827	0.0103881
Nvg00228	no homology	-0.16237	-0.17401	-0.065	-0.21464	-0.12062	-0.03484	-0.10696	-0.14679	-0.30727	0.06336	-0.60962	-0.50078	-0.41109	-0.47228	-0.54466	-0.090503	-0.412677	-0.126418	-0.352284	0.0931	0.549298	0.128997	0.149652	-0.100953	-0.139773	0.00358843	-0.100911
Nvg00228i	no homology	0	0	0.04326	-0.09269	-0.05262	0.00517	0.00326	-0.12505	0	-0.1174	0.00415	0.00679	-0.00701	0.02084	0	0	0.005814	0	0.008593	-0.089636	-0.033937	0.071522	0.052179	0.277676	-0.0271369	0.0191391	-0.0560861
Nvg00229	no homology	-0.01981	-0.00721	0.03266	0.06545	0.08661	-0.12207	-0.11084	-0.08772	-0.02523	0.09628	0.06553	0.04568	0.00596	0.12767	0.01161	-0.028268	0.014648	-0.089356	-0.04549	-0.009832	-0.008212	-0.060466	-0.013231	-0.038207	-0.145407	-0.144594	-0.197349
Nvg00229i	no homology	0.08661	-0.13054	-0.23706	-0.19866	-0.11667	-0.25458	-0.07733	-0.22623	-0.15644	-0.04397	0.01691	0.0073	0.014	0.00235	-0.02947	-0.108449	-0.14359	-0.04466	-0.015934	0.07488	0.012768	-0.011654	0.083503	0.280624	-0.00410454	-0.0144917	-0.0106557
Nvg00230	no homology	0.56222	0.25849	0.15809	0.33849	0.16764	0.56968	0.52251	0.4048	0.31924	0.08606	0.23803	-0.02275	-0.03499	-0.39996	0.14561	0.558654	0.620022	0.491806	0.27023	-0.039791	-0.039421	0.097162	0.145114	0.059832	0.262031	0.170442	0.156942
Nvg00230i	no homology	0.07574	0.09623	-0.18639	0.09924	-0.10136	0.31137	0.36853	0.31338	0.15371	0.06374	0.16531	0.00922	-0.12551	-0.42237	0.09215	0.487953	0.925836	0.539547	0.547441	0.075594	0.09572	0.055817	0.189822	0.540845	0.12393	0.0857191	0.132014
Nvg00231	no homology	0.28642	0.30822	0.26554	0.33848	0.13594	0.22948	0.19854	0.13779	0.4151	-0.04638	-0.07862	-0.01686	0.006	0.10278	-0.09944	0.094288	0.343144	-0.106855	-0.04775	-0.042753	0.060786	-0.010372	0.035156	-0.517305	-0.256492	0.0886417	0.11726
Nvg00231i	no homology	-0.04349	0	0	-0.19048	-0.18473	0	0	-0.06698	-0.1578	0	0.01158	0.00221	-0.00347	0.00446	-0.0075	-0.013476	-0.002093	0.008351	-0.020882	0.153844	0.26856	0.125854	0.087434	0.097867	-0.265152	0.134045	-0.0178501
Nvg00232	no homology	0.13541	0.07205	0.06356	0.05563	0.0222	0.12788	0.12154	0.06116	0.06465	0.09256	-0.12345	-0.04669	-0.08568	-0.05396	-0.04867	0.130339	0.10064	0.086084	0.114763	-0.002396	0.016748	0.019063	-0.03507	0.061727	-0.0605654	-0.0542969	-0.0621172
Nvg00232i	no homology	-0.03582	-0.19199	-0.21279	-0.09336	-0.09304	-0.08305	-0.10022	-0.0952	-0.15555	-0.09042	-0.11526	-0.18608	-0.1383	-0.12056	-0.07799	-0.172244	-0.147301	-0.131155	-0.058196	-0.204105	-0.201873	-0.255948	-0.191166	0.010011	-0.0015477	0.0510147	0.0322464
Nvg00233	no homology	0.07374	0.15093	0.13782	0.1478	0.09579	0.19005	0.16789	0.01574	0.22849	0.11664	-0.03819	-0.06122	-0.02605	0.04941	-0.01225	0.253755	0.09879	-0.256683	-0.245372	-0.033257	0.363228	0.304045	0.330785	0.488624	-0.115943	0.00912056	0.138906
Nvg00233i	no homology	-0.04237	-0.09617	-0.04516	-0.07635	-0.02629	0.05132	0.03296	0.00634	0.00812	0.0063	0.00579	-0.01045	-0.00168	0.07672	0.21265	0.130649	0.090726	0.064971	0.0057	-0.106513	-0.161318	-0.205983	-0.200768	-0.123836	-0.149156	-0.0537432	-0.120016
Nvg00234	programmed cell death 2	-0.07905	-0.00514	-0.03575	-0.08864	-0.01796	-0.12444	-0.07455	-0.04057	-0.05777	-0.0159	-0.06443	-0.14415	-0.14191	-0.12178	-0.07413	-0.207525	-0.050572	-0.198814	-0.115448	-0.043703	0.057488	0.000762	-0.079609	0.045643	-0.0818459	-0.198029	-0.207061
Nvg00235	no homology	0.27777	0.32722	0.27018	0.19614	0.14236	0.38613	0.34337	0.16458	0.47736	0.05493	0.01344	0.03298	0.07038	0.26158	0.21256	0.250705	0.074824	0.044032	-0.097444	-0.069861	-0.460989	-0.59425	-0.372056	-0.537286	-0.115394	-0.185396	0.0480218
Nvg00235i	no homology	0.01873	0.08525	0.24358	0.10748	-0.0081	-0.18781	0.34633	0.04515	-0.11705	0.01956	-0.02966	-0.0418	0.00093	0.00079	-0.01649	-0.004387	0.004767	-0.004175	0.005551	-0.009404	0.005936	-0.032004	-0.027529	-0.016772	0.0848724	-0.0314954	-0.0309159
Nvg00236	no homology	0.38518	0.27916	0.18578	0.41891	0.2542	0.43113	0.34649	0.20601	0.35333	-0.01353	0.00894	-0.05208	-0.01774	0.09502	0.02105	0.19721	0.273376	-0.061177	-0.132146	-0.022036	-0.108343	-0.267149	-0.146647	-0.19692	-0.394934	0.173044	0.120932
Nvg00236i	no homology	0	0	0	-0.07609	-0.23741	0	-0.2525	-0.09898	-0.25708	0	0.00123	0	-0.01388	-0.01088	0.01535	-0.0149	-0.001017	0.000267	-0.024524	0	-0.003668	0.005336	-0.012162	-0.144854	-0.037217	-0.0473286	-0.0114615
Nvg00237	transcription factor Oct4	-0.25664	0	0.0303	-0.00302	-0.25406	0	0	-0.11062	-0.23598	0.0025	0	-0.0156	0.02657	0.01232	0.02351	-0.005237	-0.130486	-0.121183	-0.014142	0.134043	-0.017155	0.02299	-0.19732	0.259734	-0.224247	-0.208059	-0.0687736
Nvg00238	no homology	0.06067	-0.00571	-0.10859	-0.11528	0.04759	0.01826	-0.06881	-0.1176	-0.1373	-0.09382	-0.04193	-0.05177	-0.06022	-0.06353	-0.09257	-0.016181	-0.041286	0.041372	-0.055517	-0.075871	0.068832	-0.032687	0.015644	0.105988	0.10043	-0.125931	-0.0867802
Nvg00238i	no homology	-0.03768	0	-0.14234	0	-0.03214	0	0	-0.06009	0	-0.0711	0	0	0	0	-0.00926	-0.041243	-0.033326	-0.005509	-0.014409	-0.010444	0.010652	0.00203	0.011143	-0.011599	-0.00364181	-0.00682952	-0.00327781
Nvg00239	no homology	0	0	-0.1027	-0.40429	-0.04587	0	-0.05122	0.05076	-0.30076	0.03919	0.02912	0.00833	-0.01692	0.02426	-0.03772	0.007036	-0.030439	0.012743	-0.002664	0.000568	0.017677	-0.014076	0.060169	-0.028534	0.00560242	0.116608	-0.0347609
Nvg00239i	no homology	0.00817	-0.03531	-0.11515	-0.12707	0.06015	0.05274	0.02259	-0.03351	-0.03477	0.00658	-0.02137	-0.03949	-0.07	-0.09205	-0.05661	0.075567	-0.018395	0.09879	0.012969	-0.242745	-0.230406	-0.297668	-0.237556	0.044191	-0.0140955	-0.103275	-0.110861
Nvg00240	no homology	-0.0428	0.03237	-0.11604	-0.20503	-0.23205	-0.11633	0.06259	-0.10181	-0.16586	-0.06071	-0.00493	-0.13662	-0.03266	-0.09578	-0.05997	-0.028508	-0.058952	0.001046	0.030058	-0.09831	-0.022277	-0.103065	-0.083429	0.017329	-0.0108616	-0.15616	-0.16472
Nvg00240i	no homology	0.03173	0.13462	0.06453	0.07288	0.10195	0.09424	-0.03377	0.00832	0.03949	-0.10953	-0.12344	-0.07967	-0.1523	-0.14166	0.01597	0.244279	0.203481	-0.019372	0.029871	0.028907	-0.09177	-0.031561	-0.11722	-0.0919	-0.000745802	0.0553897	0.149285
Nvg00241	no homology	-0.025	-0.05793	-0.06733	-0.10916	-0.09866	-0.02452	-0.04255	-0.12227	-0.10005	-0.01709	-0.19106	-0.26798	-0.24878	-0.19471	-0.42629	-0.03152	-0.085666	0.093476	0.127196	0.071927	0.125515	0.031106	0.083009	0.207504	0	-0.176814	-0.192885
Nvg00241i	no homology	0	-0.12722	-0.118	-0.1682	-0.25448	-0.02319	-0.15137	-0.1765	-0.22169	-0.15519	-0.13402	-0.18117	-0.07404	-0.22835	-0.02009	-0.039651	-0.072527	0.022061	-0.007221	0.237913	0.301594	0.114667	0.353415	0.449609	0.0329304	-0.0165465	-0.00442308
Nvg00242	no homology	0.09441	0.07647	0.05293	0.00483	0.08197	0.03404	0.05981	0.04524	-0.08039	0.0761	-0.03828	-0.05564	-0.0838	0.00326	-0.04927	-0.038316	0.109062	-0.158893	-0.025644	-0.039743	-0.001906	-0.033774	-0.080406	0.122781	-0.0585834	-0.210453	-0.124944
Nvg00242i	no homology	0.11041	0.07882	-0.03446	0.03327	0.0326	0.0143	0.02978	0.05225	-0.02661	0.09408	-0.01835	-0.02435	-0.04113	0.00803	0.00688	-0.302469	-0.396452	-0.280784	-0.163418	-0.00038	0.241118	0.000463	-0.082547	0.65026	-0.0406893	-0.0116657	0.0452222
Nvg00243	no homology	-0.08634	-0.1853	-0.18827	-0.22069	-0.12454	-0.21937	-0.34537	-0.2779	-0.33692	-0.01858	-0.14518	-0.35519	-0.22665	-0.35234	-0.20239	-0.200926	-0.38326	-0.472407	-0.372964	-0.151948	0.193143	0.000827	0.057439	0.177246	0.0386979	-0.0619102	-0.0619565
Nvg00243i	no homology	0	0.27712	-0.00255	-0.28295	-0.23762	-0.213	0.24523	-0.10623	0	0.44957	-0.00295	-0.03606	-0.02416	-0.01472	-0.03287	-0.006301	0.006329	-0.043226	0.09655	0.012322	0.292285	0.057716	0.13421	0.120727	-0.12279	0.00123041	0.08596
Nvg00244	small proline-rich protein 2B	0.08876	0.14101	0.06214	0.3155	0.30261	0.11467	0.16667	0.19581	-0.03966	0.03434	0.04397	0.0001	0.0034	0.05198	0.04644	-0.033702	0.005663	-0.040469	-0.001419	0.049593	0.359679	0.031757	0.13135	0.839804	0.0458939	0.0760485	0.0555726
Nvg00245	no homology	0.08013	0.05927	0.07794	-0.02606	0.29332	0.39933	0.31042	-0.00317	0.20215	0.33514	-0.1607	0.27986	0.03333	-0.33583	0.25058	0.198854	0.016064	0.231141	0.216344	-0.194376	-0.056746	-0.233846	-0.233112	-0.283758	0.113498	-0.0369006	-0.263905
Nvg00245i	no homology	0.13674	0.08745	0.01611	0.59007	-0.08905	0.07621	0.32312	0.09797	0.04627	0.12102	0.03243	-0.00288	-0.02286	0.03294	0.02467	-0.007197	-0.022357	0.047479	0.15477	-0.199778	-0.125764	-0.104458	-0.263323	-0.074194	-0.131435	-0.0715357	-0.0618315
Nvg00246	no homology	-0.07149	0.01875	0.07626	0.04956	0.10774	-0.12229	-0.03344	0.05317	0.07338	0.11828	-0.03298	0.03553	0.10894	0.25134	0.20484	0.084765	0.074309	0.073131	0.161794	-0.025178	-0.005022	-0.012013	-0.056041	0.132461	-0.0988303	-0.0788069	-0.0535593
Nvg00246i	no homology	-0.11283	-0.00248	0.03717	0.03171	0.08743	-0.09665	-0.11958	-0.00216	-0.01143	0.00606	-0.02568	0.04785	0.04807	0.13918	0.07427	-0.344377	-0.28678	-0.325237	-0.138018	-0.021416	-0.158279	-0.083478	-0.12104	0.073536	-0.0975465	-0.223404	-0.05479
Nvg00247	no homology	-0.01614	-0.0283	-0.06976	0.06147	0.05652	0.02458	0.19129	0.12105	0.14842	0.13626	-0.1272	0.23174	0.24894	-0.07406	0.17853	0.004513	-0.145839	-0.170394	-0.758303	0.446986	0.616464	0.234124	0.082103	-0.001994	0.269556	0.31357	0.310706
Nvg00247i	no homology	-0.06634	-0.26503	-0.50716	-0.41645	-0.59008	-0.29283	-0.15705	-0.34499	-0.69169	-0.59858	-0.59513	-0.25558	0.00293	-0.87537	-0.54181	-0.022792	-0.028177	0	0.008374	0.014677	-0.00795	0.002284	0.042308	-0.027316	-0.0572024	-0.0775265	-0.0929782
Nvg00248	no homology	0.12143	0.25778	0.15837	0.24151	0.31946	0.38409	0.31569	0.34138	0.26942	0.0131	0.03186	0.17972	0.17706	-0.08245	0.26968	0.138221	0.013959	0.002845	-0.107053	0.162098	0.346118	0.173918	0.28016	0.270612	0.106081	-0.0416861	0.0262768
Nvg00249	no homology	0.13164	0.33254	0.20373	0.30281	0.49091	0.47144	0.45447	0.45044	0.39534	0.03943	0.15307	0.40183	0.37554	0.05046	0.43921	0.135296	-0.024035	0.043933	-0.086658	0.189406	0.486696	0.338852	0.441602	0.302476	0.0042826	-0.119432	-0.0769874
Nvg00249i	no homology	-0.10182	-0.12803	0	0	0	0	0	-0.19328	0	0	0.00644	0.0051	-0.00706	0.00034	0.01003	-0.011519	-0.00817	0.012753	0.004055	-0.02118	-0.00692	0.012394	0.024609	-0.007728	-0.0870289	-0.0470611	-0.0924296
Nvg00250	no homology	0.06369	0.12306	0.08026	0.17567	-0.46183	-0.74476	0.50105	0.35579	0.12296	-0.00678	-0.42384	-0.14816	-0.05114	0.7178	0.78511	0.000842	-0.888195	0.197334	-0.100105	-0.141622	0.111149	-0.460983	0.17794	0.151463	-0.106362	0.407646	-0.100293
Nvg00250i	no homology	0.24152	0.07726	0	0.55169	-0.06606	0.1319	0.13028	-0.01324	-0.10119	0.13969	-0.00332	-0.0005	0.00236	0.0348	0.00176	-0.003947	0.008554	0.018994	0.017392	0.048091	0.031782	0.006245	0.037044	0.00967	0.00147003	0.0233556	-0.000605421
Nvg00251	no homology	0.31086	0.57894	0.49984	0.85377	0.63768	0.5574	0.98693	1.4459	1.12185	1.10658	0.27864	0.96387	0.88814	0.79776	1.29909	-0.48801	-0.72417	-0.740006	-0.784277	0.106932	0.42834	1.30769	1.10863	0.647628	-0.0361397	-0.195429	0.184513
Nvg00251i	no homology	-0.09132	0	-0.08665	0	-0.19674	0	0.02563	0	-0.17277	-0.05165	0.00554	-0.03331	-0.01906	0.01666	-0.01039	0.00622	-0.061347	0.004124	-0.008759	-0.017308	0.011581	-0.010982	0.010326	0.032897	-0.042314	0.0718255	0.0501282
Nvg00252	no homology	-0.10581	0.03161	-0.00334	-0.09188	-0.09438	-0.09917	-0.03389	0.01591	-0.17264	-0.03942	0.12102	0.20875	0.23645	0.2856	0.22789	-0.121844	-0.083886	-0.001513	0.117703	-0.122773	-0.210979	-0.092706	-0.175132	-0.816151	0.118278	-0.0345792	0.0185204
Nvg00252i	no homology	-0.04776	-0.03138	-0.00487	-0.00735	-0.0103	-0.04058	-0.06897	-0.04202	-0.04663	-0.02656	0.0287	-0.03862	-0.06595	-0.08787	-0.06774	-0.065603	-0.026543	0.11313	0.174155	-0.067798	-0.003214	-0.052899	-0.05079	0.052122	0.100897	-0.0989575	-0.0709203
Nvg00253	no homology	-0.05768	0.1447	0.09459	-0.03838	-0.41486	0.0496	-0.04017	-0.03029	-0.36086	-0.64765	-0.43695	-0.50492	-0.33275	-0.89281	-1.20247	-0.577321	-0.736793	0.590464	-0.433409	0.308322	-0.141713	-0.423685	0.001946	-0.049905	0.265874	-0.0254581	-0.133512
Nvg00253i	no homology	0.22301	0.039	-0.07655	-0.18301	-0.52571	-0.10143	-0.10491	-0.25157	-0.55458	-0.54133	-0.09157	-0.17927	0.12662	-0.8279	-0.84408	-0.053779	-0.042611	0.058332	0.038706	-0.026847	-0.038379	-0.102015	-0.084789	0.103925	0.0883057	-0.122375	-0.119714
Nvg00254	no homology	-0.14962	-0.07428	-0.08364	-0.30342	-0.09398	-0.14516	-0.05712	-0.15456	-0.14806	-0.22671	-0.00516	-0.03121	-0.06318	0.01925	-0.03963	-0.031366	-0.017962	0.00407	-0.024257	-0.139736	0.075924	-0.007186	-0.001847	-0.129483	0.102635	0.21316	0.0798037
Nvg00254i	no homology	0	0.3345	0	0	0	0.03991	0.09918	0	0	0	-0.04121	-0.00855	-0.058	-0.05074	-0.01924	0.010172	-0.0511	-0.025359	-0.018352	-0.038618	0.028263	-0.001115	-0.098062	-0.177619	0.258779	0.200368	0.156209
Nvg00255	no homology	0.19456	0.67132	0.56142	0.4683	0.0482	0.22664	0.86633	0.94746	0.69845	0.11456	-0.27134	0.10645	0.14712	-0.26407	0.33323	-0.06648	-0.329607	-0.353995	-0.689311	0.060586	0.280927	0.716202	0.472504	0.654337	0.251884	0.00794448	0.0850849
Nvg00255i	no homology	0	0	-0.16686	-0.06082	0	0	0.14593	0.09911	0	0.00397	0.00874	-0.01579	-0.01381	0	0.00105	-0.038966	-0.06007	-0.01326	-0.034394	-0.004973	0	0	0.011438	-0.000912	0.0274708	0.00216034	0.00233569
Nvg00256	no homology	0.0887	0.34804	0.35436	0.07395	0.17722	0.26265	0.55011	0.6889	0.53389	0.23196	0.67501	0.84707	0.56339	0.62728	0.70581	-0.15345	-0.371148	-0.090387	-0.312683	0.074264	-0.012258	0.305753	0.079591	-0.652223	0.111279	-0.133106	-0.0102434
Nvg00256i	no homology	0.41576	0.43893	-0.05803	0.64758	0.19176	0.12766	0.25575	0.46995	0.04482	0.30964	0.02069	0.01398	-0.00619	0.02069	0.01499	0	5.7e-05	-0.011613	0.00987	0.00067	-0.001529	0.006644	0	-0.010663	0.058465	-0.0025711	-0.00540228
Nvg00257	no homology	0.26266	0.07757	-0.00242	-0.00717	0.00371	0.32025	0.07682	0.09551	0.10518	0.10487	0.13322	0.15139	0.07074	0.08647	0.1802	0.479971	0.571974	0.371138	0.288449	-0.011753	0.01249	0.042243	0.043587	0.145402	-0.237343	-0.06042	-0.105723
Nvg00257i	no homology	0.16625	0.16998	0.03277	0.10221	-0.03728	0.26688	0.10529	0.20332	0.06211	0.07102	0.1367	0.07415	-0.02441	0.09733	0.04898	0.142926	-0.076494	-0.092361	-0.24801	0.263001	0.432208	0.166778	0.275012	0.979316	0.00736791	0.0803573	-0.00644034
Nvg00258	no homology	0.04913	0.02659	0.03617	-0.02772	-0.04778	0.04184	-0.01225	0.00032	0.09137	-0.07173	0.04445	0.04391	0.06198	0.08722	0.07404	0.149866	0.013653	0.055733	0.016113	-0.155508	0.046505	-0.002163	-0.048487	-0.031173	-0.153712	-0.206988	-0.129674
Nvg00258i	no homology	0.04859	0.10755	0.01526	0	0.00296	0.00306	0.02472	0	-0.15455	0.29559	-0.00854	-0.00478	-0.01326	-0.00251	0.00503	0.007353	0.007449	-0.006758	0.007106	0.012202	0.033916	-0.014059	-0.047422	-0.029363	-0.0479425	-0.0109192	0.0841568
Nvg00259	no homology	0.08578	0.19117	0.4087	0.09325	0.11725	-0.09909	0.19362	-0.00998	-0.02189	0.18703	0.01435	-0.0408	-0.01007	0.00765	0	0	-0.02245	0	0	-0.034952	0	-0.045898	-0.021622	0	0.0206419	0.00116012	-0.00288994
Nvg00259i	no homology	0	-0.08665	0	-0.13483	-0.20421	0.10269	-0.14939	0.04521	-0.157	0.084	-0.02561	-0.02259	0.01278	-0.04846	0	0	-0.025729	0.006876	0.00119	0.03125	0.006265	-0.013932	0.002421	-0.01353	0.0224123	-0.000121817	-0.00231166
Nvg00260	no homology	-0.04401	-0.13337	-0.15556	-0.155	-0.16805	-0.08949	-0.22313	-0.29404	-0.36692	-0.29291	-0.04186	-0.14446	-0.08032	0.01148	-0.15301	0.180714	-0.030652	-0.030177	-0.044661	0.032113	0.048275	-0.052315	0.050933	0.014573	-0.240004	-0.112206	-0.129764
Nvg00260i	no homology	-0.12235	-0.13395	-0.16186	-0.13323	-0.1579	-0.21274	-0.2482	-0.21821	-0.43892	-0.24224	-0.00508	-0.0736	-0.00258	-0.06177	-0.03204	-0.161655	-0.210074	-0.095609	0.030904	-0.07814	-0.045852	-0.145368	-0.055262	0.195901	-0.0180627	-0.134353	-0.11553
Nvg00261	no homology	0.61331	0.29591	-0.00387	0.2252	-0.02281	0.57677	0.67693	0.6298	0.45494	0.43995	0.15735	0.64408	0.48586	-1.06498	-0.19317	0.425802	0.884586	0.495651	-0.334115	0.550314	0.61124	0.747975	0.472132	0.011407	1.25273	0.777764	0.397606
Nvg00261i	no homology	0.01484	0.01966	-0.01351	-0.0505	0	0.01056	0.0598	0.07796	-0.03614	0	0.01101	0.16018	0.01296	0.01333	-0.03277	-0.009879	-0.007107	0	-0.003185	0.009543	0.025152	0.016693	0.022057	0.033242	0.0619996	0.0274442	-0.00472266
Nvg00262	no homology	-0.02504	-0.05641	-0.04886	0.00241	-0.05506	-0.04401	-0.09426	-0.10998	-0.06909	-0.07353	-0.01554	0.00542	0.05563	0.12464	-0.00981	0.202287	0.398835	0.32952	0.385153	0.00774	-0.019091	0.014667	0.048095	-0.43175	-0.13846	-0.0323675	-0.104813
Nvg00262i	no homology	-0.04225	0.01943	0.01438	0.03802	0.04905	-0.12143	-0.11387	-0.14399	-0.2011	-0.11358	0.22215	0.19747	0.31537	0.32747	0.22022	-0.204339	-0.09161	0.024451	0.003901	0.32165	0.467071	0.375667	0.337959	0.410491	-0.089695	-0.096211	-0.0808876
Nvg00263	LINE-1 reverse transcriptase homolog	0.0753	0.3766	-0.01582	0.02264	0	-0.16004	0.1203	0.1693	-0.11231	-0.13283	0.00346	-0.00808	-0.00883	0.00183	-0.02122	-0.01133	-0.024554	0.01569	-0.014457	-0.057501	-0.01659	-0.021981	-0.010187	0.138246	0.00542837	-0.0600384	0.0707876
Nvg00264	no homology	0.28355	0.38302	0.30165	0.29488	0.25453	0.36656	0.44681	0.30343	0.58206	0.20728	0.03566	0.27164	0.2141	0.28542	0.06112	0.469425	0.728492	0.304442	0.381933	-0.172087	-0.320028	-0.194208	-0.226609	-0.476405	0.00147239	-0.0509865	0.00557859
Nvg00264i	no homology	-0.12312	-0.07278	0	0.04707	-0.11147	0.06697	-0.04618	-0.15576	-0.26223	0.11391	0.00391	0.00225	-0.03954	-0.04652	-0.02147	0.002948	-0.077862	-0.139816	-0.163242	-0.316989	-0.174863	-0.328102	-0.169866	0.134811	0.458284	-0.0480859	-0.086828
Nvg00265	no homology	-0.19631	-0.26182	-0.33304	-0.4856	-0.63516	-0.37736	-0.71605	-0.83186	-0.81383	-0.94363	0.01357	-0.29186	-0.30168	-0.39184	-0.5702	-0.351575	-0.718019	-0.539191	-0.289962	0.086206	0.195231	0.069942	0.108451	0.100106	-0.157994	-0.108947	0.0435875
Nvg00265i	no homology	-0.34114	-0.5449	-0.64037	-0.74838	-1.01449	-0.55347	-1.04431	-1.20112	-1.20141	-1.19524	-0.01441	-0.5702	-0.57018	-0.69706	-0.64345	-0.005994	-0.045487	-0.05166	-0.015672	0.020079	-0.023427	-0.000929	-0.02245	0.061445	-0.479148	-0.164506	-0.0146782
Nvg00266	LOC496297 protein	0.10063	0.38053	0.33585	0.35019	0.23367	0.35449	0.39373	0.50754	0.47623	0.34361	-0.02525	0.17603	0.19478	0.20914	0.30739	0.086947	-0.207325	-0.107017	-0.013998	0.056725	-0.172787	0.300623	0.205076	0.24316	-0.261716	-0.0910624	-0.0324639
Nvg00267	no homology	0.06195	0.35669	0.3015	0.33467	0.16521	0.36216	0.43914	0.53653	0.46474	0.36431	-0.01649	0.17298	0.16584	0.15283	0.26821	-0.05395	-0.353606	-0.219055	-0.123254	-0.074346	-0.253226	0.097535	0.108523	0.114407	-0.158448	-0.0876846	-0.0476592
Nvg00267i	no homology	0.12392	0.09667	-0.12445	0.1695	-0.08439	0.02875	0.126	0.09787	-0.05117	0.05884	0.01544	-0.00359	0.03512	-0.01235	0.01003	-0.037882	-0.149665	0.008896	-0.055828	0.01401	0.035536	0.01032	0.04237	0.02896	-0.0753091	-0.0481394	-0.075884
Nvg00268	no homology	0.06249	0.35668	0.30324	0.333	0.17155	0.36443	0.43852	0.54558	0.46459	0.36583	-0.01469	0.17716	0.17093	0.15494	0.26403	-0.050983	-0.349741	-0.21818	-0.123835	-0.066898	-0.253963	0.103151	0.110946	0.107758	-0.168021	-0.0851333	-0.0461244
Nvg00268i	no homology	0.04782	0.46645	0.44369	0.32719	0.26583	0.29637	0.47835	0.61215	0.43866	0.38028	0.0458	0.20333	0.12247	0.06014	0.39733	-0.131451	-0.362502	-0.06598	0.131785	0.003142	-0.052414	0.116725	0.073836	0.194291	0.127265	-0.240419	-0.128298
Nvg00269	no homology	0.26863	0.28657	0.2824	0.25978	0.20734	0.27631	0.19847	0.19059	0.31706	0.13768	-0.0803	-0.02585	-0.0089	0.05107	0.09749	0.152949	0.276271	-0.095126	-0.04891	-0.115002	-0.058644	-0.114972	-0.088326	-0.111364	-0.0865174	0.0784192	0.139712
Nvg00269i	no homology	-0.18622	0	-0.26242	0	-0.25601	-0.01487	-0.48456	-0.05904	-0.22251	0	-0.09775	-0.12061	-0.08702	-0.06031	-0.11383	-0.046468	-0.074952	-0.088572	-0.215993	-0.111925	-0.074107	-0.097725	-0.090088	-0.299968	0.458979	0.238895	0.252161
Nvg00270	no homology	0.07771	0.12096	0.13185	0.15335	0.09881	0.17919	0.01406	0.05905	0.24458	0.02315	-0.17414	0.01534	-0.08874	0.07457	-0.16602	0.37657	0.453898	0.171354	0.209282	-0.099953	-0.008003	0.024885	0.028278	0.072601	-0.0186538	0.110189	0.148222
Nvg00270i	no homology	-0.00033	0.02506	-0.00235	-0.03359	-0.06113	0.0753	-0.11037	0.01734	0.02058	0.15391	-0.02649	0.21484	0.0321	0.09538	-0.00309	0.027287	0.58368	-0.005632	0.043598	0.144949	-0.075083	0.860934	0.476474	0.253553	-0.149014	0.0412097	-0.0608976
Nvg00271	no homology	-0.00743	-0.11235	-0.38603	-0.44937	-0.71618	-0.39415	-0.97915	-1.07409	-0.90052	-1.12109	-0.14524	-0.38401	-0.367	-0.45471	-0.89063	-0.424617	-0.987113	-0.45721	-0.114589	1.26774	0.443668	0.642399	0.486761	1.36341	0.0557576	-0.314074	-0.435911
Nvg00271i	no homology	-0.1798	-0.276	-0.35532	-0.34701	-0.5038	-0.39828	-0.8243	-0.86805	-0.86392	-0.87899	-0.14523	-0.43211	-0.38124	-0.50446	-0.67566	-0.125262	-0.269132	-0.099907	0.041669	-0.096248	-0.098168	-0.174	-0.119685	-0.002815	0.190127	-0.0685599	-0.224158
Nvg00272	no homology	-0.09026	-0.00618	-0.12211	-0.14371	-0.08822	-0.07879	0.05234	0.05531	-0.08226	-0.04033	0.05274	0.34086	0.18679	0.26621	0.04222	-0.313031	-0.078654	-0.046212	-0.05523	0.280595	0.282187	0.474996	0.466273	0.614207	0.13931	-0.188722	-0.0969897
Nvg00272i	no homology	0.1211	0.08455	0.18921	-0.07182	-0.15482	0.07731	0.13511	0.04712	-0.12099	0.09903	0.167	-0.01484	0.19346	0.11815	-0.03802	-0.373968	-0.030378	-0.278342	0.035557	-0.086741	0.176245	0.014777	-0.156076	-0.143798	0.141335	-0.232798	-0.189898
Nvg00273	no homology	0.05286	-0.02892	-0.04982	-0.12622	-0.1485	-0.01883	-0.12442	-0.18079	-0.24258	-0.1688	-0.07549	-0.1793	-0.18136	-0.12378	-0.19274	-0.09187	-0.16523	0.053318	0.184153	-0.049667	-0.134946	-0.143847	-0.140731	0.066564	0.621576	0.0664981	-0.0270531
Nvg00273i	no homology	-0.01453	-0.0526	-0.01387	-0.17437	-0.18274	-0.00324	-0.20445	-0.0963	-0.23265	-0.13662	0.05164	-0.111	-0.09797	-0.15496	-0.01892	-0.321305	-0.213782	-0.053541	0.185203	0.399892	0.152618	0.178068	0.135009	0.328326	0.831725	-0.0694874	-0.0368375
Nvg00274	no homology	0	0.01474	0.06525	0.13578	-0.13798	0.1628	0.13191	0.03734	0.02524	0.00408	0.02738	-0.02007	-0.03127	0.00734	0.00572	-0.011988	-0.05393	0.005484	-0.022765	-0.043354	0.018546	-0.129859	0.007315	0.020679	0.195209	0.206813	0.225992
Nvg00274i	no homology	0.00026	-0.04297	-0.06405	-0.05036	0.00985	-0.01235	-0.05246	-0.07068	-0.09535	-0.04268	-0.02973	-0.12553	-0.11368	-0.16469	-0.09241	0.003702	-0.060546	0.000274	-0.035707	-0.181374	-0.160448	-0.210771	-0.124614	-0.089783	0.0694011	-0.119293	-0.088975
Nvg00275	no homology	0	0	-0.142	0.2341	0	0	0	0	-0.16288	-0.11825	0	0	-0.00259	-0.00178	-0.03814	0	0.004301	0.009146	-0.002716	-0.031218	-0.068232	0.380523	-0.162982	-0.016278	-0.190718	0.0332064	0.0472121
Nvg00275i	no homology	-0.05498	0.01848	0.07232	-0.28448	-0.22103	0.0809	0	-0.02044	-0.02247	0.01401	0.02847	0.0313	0.02069	0.00957	0.00351	-0.023846	-0.011291	0.080275	-0.034976	0.11753	0.09733	0.208914	0.057561	0.040613	0.0495528	-0.162311	-0.144348
Nvg00276	no homology	-0.09763	-0.17903	-0.17579	-0.12467	-0.11891	-0.11349	-0.21268	-0.15699	-0.1187	-0.02492	0.03355	0.05958	0.07898	0.18789	0.12067	-0.1389	-0.232279	-0.171222	-0.098588	-0.074099	-0.038088	-0.107472	-0.107997	0.134635	-0.309883	-0.147343	-0.114603
Nvg00276i	no homology	0	-0.09379	-0.04454	-0.09457	0	0.05844	0.23075	-0.14578	-0.17345	-0.0542	-0.00282	-0.00758	0.00843	0.02125	-0.00742	-0.00421	-0.067972	0.015927	-0.016828	-0.023133	-0.050147	0.115279	0.070814	0.06166	-0.00115159	-0.00862581	-0.00904334
Nvg00277	no homology	0	0	-0.21135	-0.07057	-0.09213	0.06336	-0.09604	-0.02561	0.08915	0	0.00343	-0.01611	-0.02419	-0.01243	0.00948	-0.026195	-0.003209	0	0.005154	-0.193679	-0.035917	-0.054109	-0.097687	-0.012771	0.0180369	-0.0673418	-0.0628758
Nvg00277i	no homology	-0.04115	-0.00723	-0.09158	0.02665	-0.05297	-0.27663	0.02897	-0.00587	0.06968	-0.00598	-0.23196	0.02108	0.13686	0.13372	0.01294	0.120891	-0.366369	-0.27414	-0.225421	-0.169763	-0.176821	-0.18106	-0.211622	-0.238725	-0.011658	-0.0520886	-0.214939
Nvg00278	no homology	-0.09171	-0.1417	-0.17731	-0.21464	-0.20449	-0.09873	-0.09729	-0.17044	-0.16696	-0.20036	-0.08857	-0.00256	0.07289	0.12017	0.02587	-0.035023	-0.191127	0.116553	-0.044703	0.21839	0.03697	0.191212	0.076764	-0.039141	-0.534779	-0.317199	0.0829538
Nvg00278i	no homology	-0.26268	-0.23455	-0.33383	-0.27219	-0.21304	-0.23354	-0.23833	-0.27277	-0.33947	-0.17112	-0.00262	0.03773	0.03925	0.04188	0.01005	-0.004454	0	0	-0.007348	0.071763	0.002701	0.002497	0.022985	0.006592	0.0130547	-0.00460305	0.0110133
Nvg00279	no homology	-0.16807	0.01315	-0.02557	0.34628	0.45965	-0.06995	0.02557	0.363	0.36438	0.65949	0.07667	0.34539	0.09958	0.16136	0.27258	-0.473537	-0.594541	-0.681982	-0.398106	0.029097	-0.149332	0.066368	0.016299	0.03446	-0.349169	-0.182313	-0.0938139
Nvg00279i	no homology	-0.06831	-0.0419	-0.18927	-0.22667	-0.15595	0.00925	-0.13205	-0.21483	-0.30951	-0.25378	-0.06573	-0.05511	-0.02009	-0.07853	0.00903	0.035917	-0.154785	-0.20437	-0.187109	-0.174054	-0.079103	-0.025077	-0.089372	0.058593	-0.21283	-0.0479794	-0.126114
Nvg00280	no homology	0	0	-0.08353	0	0	-0.04987	0	-0.15727	0	-0.28933	-0.01026	-0.00312	-0.00853	0.0101	-0.00455	-0.01253	-0.022857	-0.017539	-0.030344	-0.039417	0.030221	-0.018045	0.001387	0.036606	-0.0250311	0.0477664	0.0289166
Nvg00280i	no homology	0	-0.19878	-0.0572	-0.14836	-0.10897	-0.00068	-0.07983	-0.11959	-0.03078	-0.12477	-0.0066	-0.00392	0.00315	-0.01018	-0.01832	-0.011147	0.002862	-0.00221	-0.024006	0.011548	0.015642	0.052242	0.003134	-0.016014	-0.0688869	-0.188543	-0.20161
Nvg00281	no homology	-0.0214	-0.03214	-0.06451	-0.0911	-0.05584	-0.08817	-0.05692	-0.08779	-0.14492	-0.11305	-0.07485	0.1855	0.14097	0.22387	0.29426	0.090389	0.070899	0.208403	0.218069	-0.089775	-0.17459	-0.004107	-0.062714	-0.652061	0.00559519	-0.243757	-0.183965
Nvg00281i	no homology	0.04682	0.27813	0.21276	0.49737	0.03286	0	0.01568	0.13232	0.00357	0.11151	-0.02459	-0.03011	0.00742	-0.0762	0.14038	-0.000675	-0.023979	0.006978	0.019515	-0.003411	0.092281	0.089821	0.074923	0.088267	-0.00441817	-0.0262153	-2.51862e-05
Nvg00282	no homology	-0.18048	-0.03174	0.00637	0.05623	-0.04775	-0.12469	0.02401	0.03876	0.04087	0.15977	-0.12007	0.10496	0.07921	0.01	0.27931	-0.060323	-0.176596	-0.111033	0.033995	-0.136854	-0.327467	-0.140081	-0.247243	-0.086446	-0.0613251	-0.158157	-0.0697543
Nvg00282i	no homology	0.21961	0.09469	0.46617	0.11287	0.09166	-0.01914	0.26829	-0.04761	0.07013	0.04298	0.01781	0.0129	-0.00328	0.01014	-0.01071	0.037066	0.007178	0.020142	0.012089	0.000345	0.033769	0.004988	0.040941	-0.159159	0.0680675	0.0492445	-0.00292501
Nvg00283	no homology	0.26278	0.43372	0.30258	0.17974	0	0.20784	0	-0.25429	0.15769	0.05506	0.03352	0.0166	0.01225	0.02623	0.02135	-0.028871	-0.017808	-0.006748	-0.014419	0.041624	0.037753	0.013161	0.029641	0.00858	-0.572371	0.00837842	-0.0907162
Nvg00283i	no homology	0.13513	-0.14706	-0.20308	-0.00152	0	-0.16386	-0.17703	-0.09525	-0.17461	0.03255	-0.00057	0.00702	-0.00045	-0.00452	-0.01655	-0.014129	-0.001432	0.007148	-0.063995	-0.020146	0	0.002203	0.011017	-0.01276	-0.0727251	-0.00170669	0.05988
Nvg00284	no homology	-0.10812	-0.18343	-0.13976	-0.11465	-0.13174	-0.08093	-0.14951	-0.07043	0.03492	-0.0459	-0.01408	0.01734	-0.02727	0.19573	0.1526	-0.036769	-0.207739	-0.242372	-0.134684	-0.099003	-0.045106	-0.080306	-0.127312	0.081672	-0.132985	-0.188226	-0.199594
Nvg00284i	no homology	-0.01041	-0.00037	-0.00994	0.04793	-0.05468	-0.15949	-0.25152	-0.21778	-0.30308	-0.31673	0.06687	-0.13098	-0.14663	-0.18743	-0.13475	-0.037153	0.33955	0.273237	0.652271	-0.112649	-0.109503	-0.199376	-0.113187	-0.054705	0.144211	-0.00224077	-0.0380909
Nvg00285	no homology	0.30599	0.52249	0.26772	0.32856	0.27697	0.4146	0.28567	0.31887	0.42423	0.2509	-0.35727	-0.22989	-0.01797	0.19157	-0.2405	0.264086	0.527708	0.067285	0.08268	0.158949	0.194049	0.147673	0.094982	0.137453	-0.21786	0.0426822	0.172326
Nvg00285i	no homology	-0.02997	0.0223	-0.02145	0.13129	0.05362	0.03689	-0.08044	-0.12484	-0.14453	0	-0.01756	-0.04469	-0.0077	-0.01345	0	-0.023456	-0.027841	-0.007936	0.010833	0.009806	0.035192	0.000651	-0.010401	-0.042778	-0.0639466	0.00427447	0.0277454
Nvg00286	no homology	0.65706	0.5076	0.55606	0.61398	0.3096	0.72821	0.69016	0.47373	0.73914	0.27697	0.10665	0.31318	0.30428	0.40117	0.56205	0.461374	0.29481	0.192569	0.153429	-0.178209	-0.292008	-0.404313	-0.408416	-0.108985	-0.136447	-0.15641	-0.112235
Nvg00286i	no homology	-0.01101	-0.02521	0.02901	0.03794	0.02271	-0.01028	0.04702	0.03414	0.0852	0.17402	0.04632	0.1828	0.09747	0.15179	0.28896	-0.160507	-0.175272	0.037255	0.124003	-0.073443	-0.062801	-0.023006	-0.116239	-0.185039	-0.104289	-0.176034	-0.0960672
Nvg00287	no homology	0.22185	0.16681	0.19229	0.16937	0.29549	0.09731	0.07009	0.1585	0.10826	0.13017	0.0859	0.01962	0.03463	0.04213	0.03565	0.077604	0.300419	0.111071	0.23898	-0.146363	-0.04322	-0.127854	-0.117435	-0.039616	-0.125897	0.0669129	0.0530824
Nvg00287i	no homology	0.11196	0.12109	-0.07355	0.02535	0.07451	0.04483	0.08396	0.04543	-0.07457	0.03597	0.04887	0.00534	-0.01777	-0.00911	0.01508	0.031347	0.004169	0.066574	0.064566	-0.17323	-0.151664	-0.047472	-0.103658	0.011874	-0.0987745	-0.0791825	-0.197557
Nvg00288	no homology	-0.12598	-0.07083	-0.06159	-0.13793	-0.20047	-0.05602	-0.24435	-0.30669	-0.26134	-0.25601	-0.00459	-0.02388	-0.186	-0.12162	-0.21224	-0.269949	-0.404187	-0.348304	-0.369204	0.092847	-0.018383	0.140934	0.10489	0.163554	-0.241038	-0.368719	-0.357506
Nvg00288i	no homology	-0.34286	-0.26312	-0.2119	-0.28207	-0.28864	-0.15531	-0.4375	-0.3896	-0.46262	-0.26129	-0.14153	-0.26159	-0.42346	-0.4576	-0.40519	-0.33926	-0.677287	-0.344446	-0.413483	0.163502	-0.009289	-0.039922	0.035585	0.442815	-0.255795	-0.344606	-0.350862
Nvg00289	no homology	0	0.05897	-0.07362	0.09912	0	0	0.00608	0.1295	-0.37147	0	-0.00246	0.00202	-0.01518	-0.00362	0.00283	-0.016927	-0.023802	-0.021208	-0.000773	-0.029947	0.00392	-0.036871	-0.012729	0	0.0164868	0.00792933	-0.0111825
Nvg00289i	no homology	0.20204	0.5885	0.54138	0.46518	0.3993	0.15989	0.49745	0.41552	0.62213	0.095	-0.26512	-0.3262	-0.03404	0.0333	-0.13795	-0.120796	0.402247	0.078777	0.021435	-0.059373	-0.015292	-0.201301	-0.136517	-0.138102	-0.192255	-0.0206839	-0.0555897
Nvg00290	no homology	0.00089	-0.12331	-0.11245	-0.14675	-0.0932	-0.04495	-0.1077	-0.14724	-0.16902	-0.14251	0.11022	0.15642	0.11392	0.22162	0.18918	-0.192789	-0.011341	-0.189642	-0.061253	-0.108404	-0.106995	-0.105923	-0.128558	0.022709	0.092623	-0.199232	-0.198254
Nvg00290i	no homology	-0.20311	0	0	-0.16734	-0.19551	-0.08548	-0.1867	-0.0904	-0.24456	-0.01113	-0.00204	-0.00153	0.01231	-0.01653	-0.02137	-0.004116	0.000706	0.018072	0.000452	0.022848	0.016652	-0.017239	0.005576	-0.006078	-0.0158239	-0.000202944	-0.00199794
Nvg00291	no homology	0.11131	0.08782	0.19541	0.20295	0.07993	0.09842	-0.03821	-0.01317	0.17299	0.07174	-0.01898	-0.14675	-0.15248	-0.05551	-0.03531	0.112453	0.229537	0.087652	0.193236	-0.079191	0.011103	-0.068489	0.020874	0.100617	-0.0712718	-0.0685851	0.0356577
Nvg00291i	no homology	0.14088	0.50258	-0.09661	0.23141	0.1129	0.18379	-0.09682	0.03474	-0.17255	0.00089	-0.03226	-0.0168	-0.02933	-0.02736	-0.03477	0.00959	-0.032245	-0.01785	-0.03394	-0.193118	0.06351	-0.141821	-0.126043	0.06793	0.300389	0.064846	0.166036
Nvg00292	no homology	0.32159	0.26031	0.35074	0.67147	0.50165	0.673	0.67992	0.73326	0.60638	0.61771	0.39825	0.56059	0.26384	0.41506	0.77475	0.331359	0.125962	-0.075707	0.008553	0.149809	0.207984	0.63256	0.692288	0.458995	0.220291	0.303539	-0.0473277
Nvg00292i	no homology	-0.11596	0	0	0	0	-0.07225	0	0.10001	0	0	0.00574	-0.00346	-0.01429	-0.00471	0.00931	-0.003677	0.005174	0	-0.011822	-0.010597	0.020858	-0.011722	0.01774	-0.009031	-0.00460616	7.23475e-05	-0.00456502
Nvg00293	no homology	0.04238	0.02336	0.14446	0.10116	0.10985	0.20553	0.07815	0.18621	0.26405	0.10168	0.03444	0.23979	0.07913	0.2722	0.07561	0.014388	-0.277052	-0.54007	-0.727899	-0.160652	0.415924	0.4271	0.227741	0.091796	-0.156246	-0.068644	-0.0986526
Nvg00293i	no homology	0.1737	0.19387	0.19921	0.42625	0.36397	0.14357	0.18787	0.19339	-0.04469	0.21152	0.00814	-0.00665	-0.00162	-0.00851	0.00765	-0.018892	-0.017501	0.010738	-0.031633	-0.50696	-0.464084	-0.505411	-0.521752	0.004455	0.134486	0.0664601	0.0282737
Nvg00294	no homology	0.49799	0.26759	-1.22952	-1.11401	-0.21914	0.22223	0.16193	-0.96757	-0.54209	-1.02283	-0.5544	-0.66363	-0.86836	-0.97937	0.0128	0.58598	-0.623417	-0.066551	-0.353145	0.020694	-0.742556	-0.776335	-0.622698	-1.14028	0.0018568	-0.393549	-0.342313
Nvg00294i	no homology	0	0	0	-0.3024	0	0	0.09285	0	0	-0.02623	-0.04334	-0.01341	0	-0.03601	-0.01391	-0.018924	-0.013108	0.001179	0	-0.01818	0	0.024859	-0.002635	-0.008879	0.045072	-0.0669209	-0.0514782
Nvg00295	no homology	0.31678	0.31895	0.28027	0.32697	0.23321	0.351	0.29855	0.26024	0.47465	0.13309	-0.05687	-0.05405	-0.07205	0.00314	-0.16726	0.308482	0.459155	0.184612	0.205546	-0.061724	-0.019585	-0.09071	-0.051466	-0.136212	-0.21352	0.0610789	0.132753
Nvg00295i	no homology	0.30365	0.31308	0.25603	0.37497	0.24373	0.33346	0.34672	0.35775	0.49112	0.19413	0.12723	0.20576	0.29326	0.41477	0.26475	0.321882	0.334837	0.194937	0.342327	0.005705	0.071032	0.020104	-0.00092	-0.080233	-0.181276	0.0136489	0.103399
Nvg00296	no homology	0.41352	0.38097	0.36838	0.40585	0.25634	0.41848	0.31394	0.30735	0.49148	0.17864	-0.05936	-0.0207	-0.01169	0.1215	-0.11888	0.368396	0.646842	0.192912	0.387171	-0.024318	0.054347	-0.061515	-0.019893	-0.299688	-0.257389	0.0744253	0.178089
Nvg00296i	no homology	0.0718	0.04187	0.16228	0.30732	-0.06314	0.03796	0.02163	0.16363	-0.02226	-0.15483	0.02656	-0.02211	-0.03487	0.02552	-0.00358	0.006622	0.000515	0.018538	0.008899	-0.028099	-0.01057	0.02849	-0.033047	0.099576	0.0269007	-0.10162	-0.169939
Nvg00297	Proteosome subunit, beta type 4	-0.04975	-0.06485	-0.02032	-0.06896	-0.06588	-0.03491	-0.06776	0.01272	-0.01396	-0.00527	-0.09542	-0.15487	-0.09417	0.02908	-0.08888	-0.250354	-0.196874	-0.109436	-0.075769	-0.076876	-0.151906	-0.083832	-0.220929	-0.121485	0.10988	-0.0210578	0.0523361
Nvg00298	no homology	0.12024	0.14253	0.18994	0.19308	0.15331	0.09579	0.15108	0.10045	0.42343	-0.13755	0.01477	0.05345	0.03351	0.5288	-0.02485	0.020722	0.620386	0.197073	0.597105	0.083246	0.535174	0.768055	0.456131	-0.079204	-0.23462	0.158334	0.230627
Nvg00298i	no homology	-0.00835	0	-0.00959	-0.15336	-0.25283	0	-0.01355	-0.14117	0	-0.01538	0.01235	0.00317	0.01223	-0.03104	-0.01727	0	-0.018617	0.010797	0.035815	-0.014284	0.043275	0.126431	-0.039048	0.091495	0.0257003	0.0384685	0.0138991
Nvg00299	no homology	-0.10424	-0.17046	-0.23721	-0.29818	-0.27667	-0.11491	-0.09705	-0.12569	-0.20048	-0.11644	-0.0427	-0.06058	-0.01765	0.03469	0.04646	-0.173118	-0.493917	-0.376899	-0.259016	-0.01949	-0.044737	-0.065976	-0.102553	-0.083849	-0.206996	-0.361747	-0.151799
Nvg00299i	no homology	-0.14955	-0.15526	-0.12541	-0.11728	-0.09492	-0.18597	-0.11589	-0.06864	-0.25565	-0.19908	-0.02512	-0.03027	-0.04948	-0.02584	-0.02177	-0.123328	-0.238073	-0.100968	-0.003753	0.231285	0.228759	0.209983	0.106718	0.616334	0.0434282	0.0148435	0.0169626
Nvg00300	no homology	0.50267	0.31948	0.25722	0.31222	0.21508	0.68536	0.37971	0.39457	0.64158	0.18687	0.05108	-0.03897	-0.07032	0.19479	0.03874	-0.039482	-0.218853	-0.400243	-0.373104	-0.094725	0.51655	0.481505	0.384569	0.541092	0.0460612	0.163744	0.302839
Nvg00300i	no homology	0.06755	-0.04213	0.04245	0.05587	0.05368	0.1159	0.02599	0.02613	0.01905	0.03164	-0.07368	-0.10689	-0.08229	-0.01987	-0.09421	-0.037728	-0.077476	-0.016732	-0.082286	-0.176304	-0.14406	-0.196916	-0.145392	-0.005972	0.0261722	-0.0506561	-0.0306806
Nvg00301	no homology	0.95882	0.70994	0.37297	0.71813	0.63743	1.16772	1.17868	1.11497	0.81901	0.7065	0.51621	0.44793	0.25072	0.08353	0.79628	0.344705	0.762934	0.446038	0.296475	0.026848	0.033905	0.534875	0.042033	0.225343	0.387158	0.204859	-0.0116148
Nvg00301i	no homology	0.03302	0.04269	0.0354	0.07534	0.16702	0.2669	0.37904	0.3904	0.09745	-0.00936	0.16532	0.15681	0.0574	-0.04495	0.28092	0.035715	0.130782	0.079909	0.092331	-0.142078	-0.065493	-0.088426	-0.091459	-0.000324	0.0361181	-0.0499953	-0.0538569
Nvg00302	40S ribosomal protein S20	0.04228	0.04651	0.07434	0.13767	0.21345	0.09074	0.13633	0.20258	0.19191	0.23588	-0.02924	-0.10483	-0.1483	0.01153	-0.00321	0.145089	0.038012	0.172727	0.254705	0.00941	0.030088	-0.074328	-0.039736	0.141812	0.0157407	-0.195342	-0.13635
Nvg00303	no homology	0.03463	-0.07512	-0.01949	-0.00695	-0.01823	-0.06491	0.03992	0.0039	-0.08862	-0.02069	-0.03898	0.33163	0.13335	0.02927	0.05486	0.228034	0.298249	0.417135	0.3427	-0.036219	0.134319	0.319794	0.277127	0.034518	0.0689115	0.0607219	0.0941273
Nvg00303i	no homology	0.08267	0.08225	0.01397	-0.00606	0.03215	0.0936	0.18409	-0.0035	-0.15513	0.04989	0.07976	0.07248	0.01763	0.0773	0.0188	0.020719	-0.06252	0.047634	0.008529	0.006423	0.081621	0.088284	0.121815	0.232359	0.0822889	-0.0410471	0.137014
Nvg00304	no homology	0.3103	0.18543	0.11291	0.16601	0.15228	0.53189	0.35436	0.23621	0.46932	0.05488	0.06665	0.03235	0.02391	0.18457	0.01987	0.530355	0.671084	0.085148	0.123792	0.037956	0.020292	-0.002657	0.015636	0.104374	-0.0910274	0.118999	0.166107
Nvg00304i	no homology	0	0	-0.24682	-0.28726	0	-0.1488	-0.08749	-0.19087	0	0	0.00139	0.0134	-0.00202	0	-0.03228	-0.000443	0	-0.000631	0.006312	-0.017616	0.013927	0.00124	0.015573	-0.076227	0.0603111	0.00337189	0.00495596
Nvg00305	POU domain, class 2, transcription factor 1	0.07616	0.08753	-0.02212	-0.10941	-0.15021	0.06414	0.06643	-0.02236	-0.14251	-0.11468	0.03421	0.09251	0.02203	-0.04453	-0.07947	-0.111531	0.195771	0.190004	0.03664	0.128663	0.007346	0.086553	0.080421	-0.405954	-0.038895	0.0149117	-0.0224943
Nvg00306	no homology	0.16358	0.21206	0.24028	0.23416	0.11027	0.2613	0.22207	0.23997	0.46123	0.18086	0.07237	0.23582	0.21551	0.22607	0.01552	0.107173	0.00773	-0.153997	-0.187697	-0.10707	-0.056054	-0.09478	-0.146702	-0.162553	-0.255638	-0.135079	-0.135997
Nvg00306i	no homology	-0.07724	-0.19947	-0.12773	-0.11975	-0.21585	0.00759	-0.07387	-0.12329	-0.19218	-0.05964	-0.08227	-0.10082	-0.05655	-0.03556	-0.05348	-0.060863	-0.149987	-0.086905	-0.137064	-0.404226	-0.309247	-0.518143	-0.312169	0.001955	-0.0436338	-0.167903	-0.10608
Nvg00307	no homology	0.49514	0.42144	0.39028	0.46973	0.32005	0.46296	0.33716	0.33977	0.64361	0.05923	-0.00224	0.01389	0.05271	0.25536	0.15368	0.214791	0.280692	-0.051432	0.110353	-0.02615	-0.005458	-0.083032	-0.06119	0.071969	-0.305573	-0.0763606	-0.0410812
Nvg00307i	no homology	0.38361	0.00847	0.0501	-0.08263	0.04417	-0.2162	-0.04592	0.01266	0.14903	-0.30967	-0.16281	0.14733	-0.22756	0.05329	0.06298	-0.051725	0.094225	0.111614	-0.052273	-0.046032	0.110824	0.372305	0.126158	0.062863	0.162515	-0.0653399	-0.0925369
Nvg00308	no homology	-0.28357	-0.33134	-0.31012	-0.1837	-0.12704	-0.05272	-0.0084	-0.14181	-0.02367	-0.03517	-0.16531	0.17088	0.28146	-0.39165	0.10647	-0.052204	-0.817968	0.120502	-0.966367	0.849092	-0.056434	0.502908	0.076623	0.122953	0.824746	1.60847	0.329606
Nvg00308i	no homology	-0.14462	-0.5319	-0.53333	-0.37747	-0.58305	-0.06091	-0.15081	-0.34024	-0.351	-0.31643	-0.2842	-0.15357	-0.02546	-0.8359	-0.31287	-0.382054	-0.552032	-0.071093	-0.451167	0.398294	-0.097562	0.027028	0.032462	0.045936	0.186326	0.0646865	-0.0214851
Nvg00309	no homology	0.11742	0.11067	0.14942	0.24846	0.10197	0.22567	0.21814	0.18889	0.40594	0.05825	-0.08112	-0.0453	-0.11121	0.13562	0.03132	0.062428	0.362773	0.030227	0.030085	-0.043761	-0.012192	-0.154795	-0.063366	-0.118837	-0.0227754	0.106863	0.219777
Nvg00309i	no homology	-0.02014	0.2728	0.09162	0.25457	0.15528	0.17063	0.17737	0.07433	-0.17292	0.02426	0.01076	-0.02574	-0.05801	-0.01405	-0.03086	-0.009507	-0.018589	0.004675	0.00332	-0.018054	-0.020368	-0.044492	-0.073425	-0.030661	0.011516	-0.0365996	-0.00345231
Nvg00310	no homology	-0.12246	0.0071	-0.02883	-0.07473	-0.01103	-0.04978	0.05386	0.06297	0.00263	0.03403	-0.09843	-0.08206	-0.12957	-0.14086	-0.01028	-0.069077	-0.082769	-0.069949	-0.059852	-0.185144	-0.170327	-0.210289	-0.196432	0.075694	0.00370448	-0.0680286	-0.0648982
Nvg00310i	no homology	-0.05924	0.36016	0.24708	0.1948	0.2622	0.05033	0.44927	0.43278	0.42982	0.34626	0.12745	0.26995	0.32477	0.25725	0.50426	0.213982	0.08878	0.010905	0.157276	0.031929	-0.3938	-0.339435	-0.228251	-0.228221	-0.143185	-0.116663	0.00162983
Nvg00311	no homology	0.0716	-0.00286	-0.04119	-0.10447	-0.07646	-0.0086	0.12087	0.06316	0.0693	-0.02879	0.0262	0.08017	0.04755	0.15922	0.08768	0.359486	0.097144	0.065706	0.160466	0.031507	0.099965	0.059196	0.02705	0.367774	-0.0142377	-0.099207	-0.121853
Nvg00311i	no homology	0.12085	0.05099	0.03918	0.05638	0.02826	0.13533	0.13382	0.10797	0.13751	0.10683	0.10101	0.15293	0.11037	0.1267	0.17057	0.102168	0.357292	0.096186	0.150556	-0.056984	-0.031998	-0.078402	-0.071778	-0.07638	0.129139	0.099987	0.0596882
Nvg00312	no homology	0.16279	0.05142	0.24111	0.17705	0.20792	0.23424	0.06135	0.01251	0.21599	0.0011	0.05068	0.06021	0.10437	0.20894	0.07667	-0.011018	-0.055339	-0.098391	-0.092458	-0.148543	-0.131066	-0.265515	-0.220057	-0.075265	-0.103638	-0.0134687	0.07242
Nvg00312i	no homology	0	0	0.14009	-0.14751	0	0	-0.04542	-0.11317	0.02991	0.0975	-0.02201	-0.01125	-0.02115	-0.00692	-0.01877	-0.008373	-0.005719	0.021555	-0.050979	-0.04883	-0.044711	-0.054133	-0.085421	0.077853	0.352917	0.109646	-0.0530723
Nvg00313	no homology	0.08036	0.14475	0.11152	0.02754	0.11717	-0.00823	0.13665	0.1237	0.08722	0.08806	0.05564	0.36628	0.31473	0.41184	0.37034	-0.011639	0.33057	0.090003	0.012723	-0.075037	0.055885	0.06017	0.013453	0.029981	-0.120562	0.255738	-0.110171
Nvg00313i	no homology	-0.05195	-0.03236	-0.02216	-0.09112	0.01252	0.04936	0.02249	0.09635	0.04991	0.098	0.03846	0.06762	0.07332	0.12198	-0.00586	-0.110425	0.079164	0.028021	-0.044483	-0.052223	0.025647	-0.04133	-0.044842	0.032909	0.0238501	0.0214456	-0.00187311
Nvg00314	no homology	0.36252	-0.06015	0.06816	0.21571	-0.20429	0.0696	0.03753	0.29826	-0.00277	0.19845	0.0251	0.01021	-0.00346	0.02306	0.06493	0.016292	-0.023	0.063369	0.005717	0.019187	0.05599	0.015724	0.031979	0.003819	0.00947271	-0.00796636	-0.00880237
Nvg00314i	no homology	0.15133	0.04463	-0.03055	-0.0173	-0.30394	3e-05	0	-0.05784	0.32724	0.23971	0.01159	-0.00641	0.01149	-0.01068	0.00141	-0.00406	-0.013672	0.005664	0.007983	-0.072873	-0.044098	-0.054267	-0.072784	-0.152586	0.0786682	-0.000681933	-0.00362957
Nvg00315	no homology	0.3274	0.66499	0.57835	0.5774	0.48422	0.47867	0.66805	0.68887	0.81803	0.45784	-0.03566	0.26469	0.31511	0.29395	0.22244	0.033809	-0.044137	-0.252388	-0.135947	-0.086334	-0.005817	-0.093925	-0.134332	0.028197	-0.0306206	0.123675	0.223151
Nvg00315i	no homology	0.3455	0.28877	0.24102	0.24451	0.14106	0.30589	0.27523	0.22793	0.32643	0.08501	0.05196	0.09053	0.01262	0.15926	0.21087	0.07134	0.178399	-0.045371	0.117502	-0.12029	-0.063928	-0.184973	-0.117342	-0.063144	-0.0745315	0.0264779	0.104746
Nvg00316	no homology	-0.21885	-0.0066	-0.05231	0.04255	0.13292	0.15966	-0.46297	0.30907	0.18648	0.59393	0.05199	0.05762	-0.13303	0.06666	0.20866	1.33553	1.24028	1.38726	0.843828	0.012442	0.471154	0.368784	0.330478	0.322692	0.126121	-0.00709754	-0.0511295
Nvg00316i	no homology	-0.1203	0.12762	-0.03587	0.0514	0.14542	0.07979	-0.02984	0.16484	0.21882	-0.02746	0.03539	-0.00838	0.00244	0.00905	-0.01414	-2.8e-05	-0.002144	0.006585	0.000458	0.013434	-0.001212	-0.010282	0.025844	-0.014949	0.0376558	-0.0468311	-0.0409717
Nvg00317	no homology	0.13715	0.09154	-0.04073	-0.07458	-0.07886	0.06072	0.05085	0.01401	-0.11856	-0.16592	0.02918	0.06265	0.07747	0.11517	0.10289	0.230946	0.469869	0.267534	0.223069	-0.141032	0.137339	0.118966	0.173325	0.212784	-0.00597705	-0.152589	-0.142101
Nvg00317i	no homology	0.00243	-0.05622	-0.03735	-0.19085	-0.20206	-0.08291	-0.09453	-0.03069	-0.22046	-0.17808	-0.00816	-0.02171	0.01431	0.01143	-0.01313	-0.00945	0.019202	0.000255	-0.001247	-0.286371	-0.095907	-0.065283	-0.136489	0.205463	-0.069187	-0.00301893	-0.0491525
Nvg00318	no homology	-0.0785	0.00319	-0.00025	0.05025	0.19942	-0.19514	-0.13116	-0.10148	-0.07725	0.18369	-0.04157	0.08424	0.12922	0.38621	0.27992	0.271039	0.285828	0.245801	0.328088	-0.004718	-0.030332	0.016868	-0.001326	-0.126123	-0.0784761	-0.107134	-0.0849566
Nvg00318i	no homology	-0.19699	-0.09536	-0.03443	0.08224	0.18258	-0.26018	-0.17878	-0.09931	-0.16268	0.14351	-0.00812	0.00444	0.05004	0.43989	0.22206	0.048805	0.09941	0.066888	0.156183	0.116303	0.045236	-0.005508	0.035086	0.146157	-0.0716904	-0.209335	0.00726476
Nvg00319	no homology	0.13431	0.138	0.1281	0.07392	0.07213	0.16592	0.07459	0.03029	0.19661	-0.05789	-0.06909	-0.12899	-0.10073	-0.09515	-0.18519	0.056398	0.204388	0.041841	0.092121	-0.157739	-0.052405	-0.197249	-0.105024	0.147533	-0.0714579	0.0024703	0.0423708
Nvg00319i	no homology	0	-0.08841	0.07193	0.11307	-0.03896	0.32898	0.38362	0.11176	0.1783	-0.15152	0.02602	0.02871	0.0116	0.01585	0	0.015401	0.021549	0.019501	0.034026	0.057855	0.021287	0.019647	0.027594	0.023836	0.0537021	-0.129358	-0.0530311
Nvg00320	no homology	1e-05	0	0.00881	0.04334	0.02951	0.02489	-0.14697	0	0.17209	-0.01854	-0.0089	-0.00242	-0.00856	-0.02021	-0.02249	0.000527	0.052246	-0.00157	0.007526	0.230222	0.055349	0.035627	0.026027	-0.157948	-0.201453	0.00991648	0.245155
Nvg00320i	no homology	0.05609	-0.06313	0	-0.18668	-0.2117	0.0562	-0.05016	0	0	-0.1451	0.01161	-0.00936	0.00874	0.17405	0.02712	-0.057015	-0.000536	0.001164	-0.083278	-0.000825	0.169541	0.119004	0.034574	0.134517	-0.0184926	-0.0768886	-0.203711
Nvg00321	no homology	-0.16119	0.02506	0.04289	-0.03425	0.02934	0.06757	0.34364	0.29168	0.42982	0.42535	0.19991	0.39026	0.38886	0.13547	0.58399	0.004035	0.023242	0.066799	0.043107	0.062993	0.044212	0.043704	0.081322	0.012731	0.00425105	-0.00344268	-0.00550835
Nvg00321i	no homology	0.05999	-0.05524	-0.10898	0.11253	0.16836	0.18662	0.13687	0.22719	0.22522	0.37238	-0.02726	0.14693	0.13538	-0.44607	-0.03391	0.241031	0.320716	-0.012733	-0.025196	0.1152	-0.241492	-0.255836	-0.107392	-0.52247	-0.0478414	0.0288192	0.110859
Nvg00322	piggyBac transposable element derived 4	-0.10983	-0.02704	0.05385	0.04254	0.12468	-0.17432	-0.04508	0.04932	-0.05336	0.07698	-0.09399	-0.10221	0.01994	0.0715	-0.05756	-0.333646	-0.380189	-0.298589	-0.203989	-0.23004	0.172953	-0.048909	0.052851	0.071751	-0.0583145	-0.156405	-0.127937
Nvg00323	no homology	0.0138	0.00548	-0.00672	0.04166	0.19988	-0.12788	-0.19949	-0.20916	-0.14976	-0.034	0.45657	-0.13412	0.049	0.26556	-0.04822	-0.40924	-0.412106	0.726777	0.006031	0.586927	0.48764	0.068782	0.352748	-0.155623	-0.491687	-0.641162	-0.382233
Nvg00323i	no homology	0.04176	-0.05745	-0.13297	-0.08068	-0.07253	-0.08476	-0.08742	-0.01542	-0.16976	-0.04533	0.05094	0.01332	0.03113	0.04606	0.05229	-0.281922	-0.205886	-0.133798	-0.139169	0.011166	0.07121	-0.163081	-0.044784	0.225981	0.079319	0.0894311	0.0981939
Nvg00324	no homology	0.85936	0.13896	0.23717	0.50422	0.38575	0.73415	0.50338	0.30628	0.40465	0.20878	-0.24606	-0.23867	-0.34612	-1.21474	-0.79525	-0.035672	-0.322655	0.081383	-0.648208	0.196006	-0.03229	-0.143462	-0.013951	0.065681	0.171301	0.13877	-0.0867986
Nvg00324i	no homology	0.74948	0.01308	0.12567	0.37261	0.21915	0.6288	0.42391	0.20717	0.18372	0.03199	-0.16955	-0.33906	-0.44233	-1.26327	-0.91761	-0.069687	-0.257876	-0.012975	-0.15478	0.008316	0.015041	0.001622	-0.008036	-0.004801	-0.00360488	0.0351454	0.000402878
Nvg00325	no homology	0.142	0.24603	0.21405	0.16295	0.02958	0.29226	0.47578	0.45362	0.35377	0.2297	0.24816	0.39796	0.29598	0.26359	0.66066	0.096222	0.100565	-0.12244	-0.076401	-0.119732	-0.233682	0.228476	0.035988	-0.031006	-0.14701	-0.0692021	-0.0557328
Nvg00325i	no homology	0.26776	0.02347	0.00546	0.09106	0.16237	-0.04271	-0.16569	0.05002	-0.11106	0.01814	-0.03672	0.00515	-0.01121	0.01129	0.0111	0.023942	0.020454	-0.0259	-0.004333	-0.067279	-0.048416	-0.040819	-0.145218	0.256442	0.0939367	0.018684	-0.0259885
Nvg00326	no homology	-0.17401	-0.33477	-0.33903	-0.48056	-0.39588	0.00176	-0.0357	-0.07126	-0.27583	-0.21939	0.04586	-0.00524	-0.17342	-0.19299	0.09166	-0.112966	-0.264254	-0.097893	-0.169666	-0.15094	0.024731	-0.207778	-0.121323	0.369152	0.02276	-0.0435629	-0.0681863
Nvg00326i	no homology	0.00477	-0.14976	-0.21029	-0.27459	-0.40885	0.13901	0.01143	-0.06527	-0.18781	-0.16563	0.12996	0.12806	-0.0025	-0.07347	-0.04217	0.154002	0.50295	0.53366	0.367234	0.102751	0.047013	0.017344	0.097812	0.093352	0.0721737	0.164169	0.0627977
Nvg00327	no homology	0.01822	0.11585	0.03913	0.08894	-0.03771	-0.11095	0.00614	0.0347	0.21828	0.01301	-0.02002	0.00172	-0.00717	0.03273	-0.02824	-0.039674	-0.085434	-0.057667	-0.02934	-0.060126	0.263955	0.007965	0.154612	0.23512	-0.0521281	0.147627	0.245032
Nvg00327i	no homology	0.23636	0.05069	0.06282	0.16916	0.05794	0.022	-0.01776	0.21097	0.00292	0.08115	0.0365	0.05153	0.04867	0.03689	-0.01671	0.015126	0.032829	0.004943	0.011226	0.113588	0.081148	0.064319	0.122401	-0.11594	0.116245	-0.122633	-0.24298
Nvg00328	Ly-6/urokinase-type plasminogen activator receptor (uPAR) superfamily	-0.08909	-0.30153	-0.34298	-0.09249	0.2217	-0.15152	-0.38943	-0.30383	-0.04375	0.39854	-0.01796	-0.19433	-0.12287	-0.02868	0.17267	0.292821	0.008705	0.183642	0.310994	0.123075	-0.010204	0.169288	0.210614	-0.010346	-0.340725	-0.593019	-0.238874
Nvg00329	hypothetical protein XP_429703	1.2512	0.47462	0.35469	0.32291	0.56695	1.4471	0.89403	0.85754	0.70686	0.76731	0.32116	-0.01512	-0.15936	-0.33912	-0.12518	0.522646	0.474744	0.538049	-0.130882	0.435919	-0.080071	0.161543	-0.120516	-0.290048	0.794085	0.252757	0.302958
Nvg00330	no homology	0.17187	0.0556	0.02525	0.05544	0.04453	0.11572	0.18016	0.02537	0.26135	0.13106	-0.16482	-0.01644	-0.02344	-0.03885	0.11376	0.119141	-0.020773	-0.313761	-0.174101	-0.068633	-0.074263	-0.097281	-0.098935	0.129242	-0.259659	0.120839	0.181459
Nvg00330i	no homology	-0.06103	0.15119	0.17238	0.26126	0.17501	0.14744	0.16243	0.13679	0.49917	0.11313	-0.04278	0.2234	0.21541	0.5641	-0.00452	0.130368	0.009484	-0.071205	-0.023668	-0.074816	-0.084369	-0.160007	-0.153505	0.057809	-0.306734	-0.0346152	0.140102
Nvg00331	no homology	0.23109	0.41354	0.4771	0.52623	0.55276	0.21664	0.83279	1.11509	0.70241	0.72107	0.44779	1.20648	0.96835	0.81705	1.33875	-0.184134	0.420193	0.32688	0.338703	0.111007	0.19599	0.286081	0.214676	0.154356	0.0472495	0.0279929	-0.189983
Nvg00331i	no homology	0.22045	0.26222	-0.03222	-0.02872	0.22594	0.02822	0.14821	0.0842	-0.09692	0.05018	-0.00872	0.00148	-0.00469	-0.03335	0.05463	0.002561	-0.008236	0.007332	-0.008404	-0.325546	-0.269131	-0.3304	-0.26024	0.303034	-0.112212	-0.0936871	-0.142958
Nvg00332	MGC88898 protein	-0.1063	-0.05438	0.01295	-0.13231	-0.21533	-0.27216	-0.41111	-0.3119	-0.27687	-0.30644	-0.12259	-0.33544	-0.29665	-0.32155	-0.75749	0.025014	0.010867	0.04207	0.084605	-0.109419	-0.129566	-0.183782	-0.174063	0.093096	-0.0749699	-0.178736	-0.00292064
Nvg00333	no homology	0.01311	0.03687	-0.18584	-0.16568	-0.15901	0.05051	-0.11394	-0.05332	-0.20766	0.08075	-0.02215	-0.04902	-0.00347	-0.08555	-0.00812	-0.00973	0.213386	0.017167	0.013386	0.048498	0.225201	0.19646	0.054072	0.040616	0.0549975	0.0073223	0.103476
Nvg00333i	no homology	0.03461	0.18599	0.18637	0.11342	0.1026	-0.04991	0.07718	-0.04913	-0.03082	0.18336	0.02123	0.01869	0.00996	0.00617	-0.03197	-0.027313	-0.029322	0.050317	0.042997	-0.059232	-0.001192	0.025879	-0.020245	-0.036392	-0.102709	-0.0107856	0.0512913
Nvg00334	no homology	0	-0.11578	-0.10246	-0.1726	-0.00519	-0.09784	0	-0.11998	0.02301	-0.09082	-0.01887	-0.0115	-0.01075	-0.02796	-0.03202	-0.032004	-0.037924	-0.000431	0.021082	-0.159739	-0.102089	-0.057003	-0.102357	0.139048	-0.0346839	-0.0372931	-0.0738022
Nvg00334i	no homology	0	-0.41584	0	-0.14358	0.0563	-0.09799	-0.08787	-0.11603	0	-0.09117	-0.00817	0.00786	-0.00244	-0.0232	-0.00511	-0.009065	-0.035673	0.000147	0.019355	-0.069738	-0.0759	-0.034993	-0.116917	0.054755	0.077604	-0.228213	-0.294814
Nvg00335	Ras like G protein Rad	0.51273	0.4638	0.54605	0.50488	0.33564	0.30823	0.37626	0.27367	0.34226	-0.04137	0.83556	0.84768	0.83542	0.74248	0.94911	0.874489	1.02324	1.16513	1.27576	-0.172869	-0.224381	-0.122861	-0.16476	-1.05062	0.250687	0.118317	-0.0915367
Nvg00336	Ornithine decarboxylase antizyme	0.12613	0.15456	0.1448	0.18554	0.191	0.15151	0.29736	0.33677	0.27108	0.32157	0.05048	0.12121	0.05585	0.02207	0.08986	0.069201	-0.079576	-0.008514	-0.025684	-0.003992	0.041106	0.050614	-0.076986	-0.122553	0.0936655	-0.141379	-0.136328
Nvg00337	Pallidin	-0.08033	-0.03041	-0.03372	-0.02278	-0.09193	-0.14544	-0.05394	-0.108	-0.08025	-0.03186	-0.21432	-0.25905	-0.22817	-0.23607	-0.29773	-0.005293	-0.236219	-0.1936	0.012481	-0.021987	0.017372	-0.024514	-0.066576	0.173299	0.195777	-0.0693858	-0.074058
Nvg00338	MGC108330 protein	0.40802	0.6001	0.50288	0.6265	0.29143	0.64356	0.73301	0.85014	0.72112	0.58356	0.29827	0.64505	0.83497	-0.11207	0.40028	-0.176804	0.346506	-0.260942	-0.621712	0.465	0.156135	0.906094	0.626316	0.490729	0.713733	0.73872	0.492527
Nvg00339	2-peptidylprolyl isomerase A (Cyclophilin A)	-0.03892	0.01363	0.03968	0.08163	0.1646	0.10897	0.19033	0.24101	0.23816	0.26581	0.00528	0.14837	0.05037	0.24419	0.18155	0.07293	0.126563	-0.006092	0.013021	0.000768	-0.02708	0.017284	-0.044535	-0.205611	-0.378335	-0.183489	-0.0766108
Nvg00340	phosphatidylserine decarboxylase	0.69625	0.43524	0.42684	0.48091	0.31055	0.69634	0.58788	0.61701	0.62229	0.45019	0.2543	0.13106	0.25017	0.08021	0.27349	0.265291	0.302866	0.268908	0.352495	0.046344	-0.195109	-0.001214	0.048421	0.132382	0.24544	0.101276	0.260552
Nvg00341	Phosphatidylserine synthase II locuslink 81490	-0.01929	-0.2145	-0.27362	-0.35453	-0.2697	-0.10055	-0.42437	-0.47093	-0.55732	-0.30981	0.06723	0.12641	0.13476	0.09908	0.08653	-0.030154	-0.099067	0.163538	-0.131979	-0.030117	-0.162504	0.16105	-0.11011	-0.963542	-0.0351661	0.0910391	0.203291
Nvg00342	Plasma retinol binding protein	-0.26074	-0.32627	-0.42706	-0.53741	-0.54077	-0.13741	-0.22075	-0.41875	-0.55545	-0.36839	-0.09157	-0.19158	-0.36383	-0.31224	-0.42781	-0.220093	-0.301648	-0.312654	0.60539	0.173784	0.113314	0.248515	0.091764	-0.303782	0.0792944	-0.163776	-0.0346339
Nvg00343	no homology	-0.15151	0.15989	-0.06794	0.13627	0.12503	0.2658	0.29141	0.61104	0.08063	0.14089	-0.03612	0.44471	0.02477	-0.0541	0.73335	-0.119956	-0.022393	-0.250892	-0.201223	-0.290154	-0.165287	-0.073902	-0.178915	0.678989	-0.615228	-0.324646	-0.277452
Nvg00343i	no homology	0.06136	-0.14725	-0.06282	-0.13151	-0.36991	-0.06146	-0.27089	-0.35705	-0.5384	-0.55998	-0.23021	-0.56239	-0.30879	-0.94447	-1.01056	0.002639	0.013647	0.028906	0.007358	0.04329	0.02403	0.01213	0.036022	0.030063	-0.00452649	-0.000554497	-0.000800288
Nvg00344	homologue of proline/arginine rich antibacterial peptides	0.50651	0.76961	0.60911	0.65961	0.57718	0.62585	1.18761	1.2163	1.08801	0.7933	0.07757	0.51174	0.4513	0.08255	0.49284	0.596037	0.443748	0.42212	0.25728	0.076864	-0.031644	0.655237	0.196242	0.41354	0.387547	0.25005	0.0755389
Nvg00345	Proteaosome subunit c3	-0.04347	0.00932	0.00773	0.01631	-0.05473	-0.0394	0.03595	0.09373	0.0272	0.01392	-0.06923	-0.02792	0.02842	0.04917	-0.02881	-0.31259	-0.232604	-0.190463	-0.192472	-0.075781	-0.100089	-0.019468	-0.107431	0.004376	0.181102	0.0465725	0.0272579
Nvg00346	pyridoxal (pyridoxine, vitamin B6) kinase	0.03066	-0.08148	-0.07199	-0.11695	-0.08529	0.03946	-0.10515	-0.18593	-0.13264	-0.12808	-0.22253	-0.24919	-0.25281	-0.14564	-0.27349	0.112865	0.08865	0.021515	-0.250237	0.009498	-0.024831	-0.05727	-0.036732	-0.111982	-0.0340861	-0.041056	-0.135221
Nvg00347	ribosomal protein L10	0.34996	0.50839	0.35062	0.54477	0.54537	0.50414	0.72588	0.62655	0.65111	0.71199	-0.06577	-0.01604	-0.14311	-0.31192	0.44898	-0.520209	-0.463605	-0.823906	-0.268594	-0.121068	-0.297409	-0.111348	-0.275656	-0.046403	0.159797	0.0235837	0.0707015
Nvg00348	ribosomal protein L27A	-0.07976	-0.03375	-0.04623	0.03692	0.04213	0.07622	0.07615	0.11178	0.1256	0.14641	-0.09193	-0.06118	-0.17427	-0.02334	-0.0568	-0.056283	-0.072671	0.070283	-0.03461	-0.020147	0.115657	0.02112	0.036152	0.124115	0.139665	-0.0316711	-0.0225912
Nvg00349	ribosomal protein s2	0.08211	0.09716	0.12157	0.17474	0.22506	0.11674	0.16774	0.24718	0.2456	0.306	0.06951	0.18096	0.06411	0.24966	0.22329	0.243457	0.298771	0.488536	0.314182	0.061573	-0.036795	0.00697	0.044807	-0.522547	-0.036404	-0.253479	-0.191559
Nvg00350	ribosomal protein s24	0.03728	0.01832	0.02291	0.01772	0.08314	0.07251	0.0468	0.08224	0.06878	0.1077	-0.03352	-0.07229	-0.12614	0.00367	-0.01956	0.066477	0.038174	-0.09812	-0.087792	0.037197	0.007079	-0.017715	0.017272	-0.128486	0.0231243	-0.145158	-0.113963
Nvg00351	ribosomal protein s3	-0.06119	-0.00219	-0.01764	-0.06651	-0.02364	-0.06255	-0.07734	-0.10735	-0.10002	-0.07262	-0.08709	-0.15944	-0.1899	-0.0869	-0.13433	0.00156	-0.065213	0.0958	0.128981	-0.020424	-0.021299	-0.010075	0.043804	-0.338108	-0.0404561	-0.182296	-0.182769
Nvg00352	ribosomal protein s8	0.01719	0.05596	0.04621	0.08286	0.11597	0.10524	0.16563	0.19838	0.19117	0.18805	0.08206	0.16703	0.07427	0.21474	0.13506	0.207705	0.29835	0.259812	0.286743	0.104784	0.0716	0.03767	0.084952	0.032927	-0.0205457	-0.10761	-0.133251
Nvg00353	arginine/serine-rich splicing factor 6	0.02809	0.07135	0.08003	0.04304	0.08405	0.01885	-0.01955	-0.04587	-0.04148	-0.00641	-0.16924	-0.20055	-0.19076	-0.13224	-0.31123	-0.113538	0.004654	-0.128835	-0.142496	-0.005629	0.053472	0.055729	0.066425	-0.313579	-0.158998	-0.13958	-0.164155
Nvg00354	mmp 3/10a	1.25508	0.30338	0.15907	0.50772	0.14688	1.70589	1.57328	1.58316	1.37442	0.63039	1.09338	0.65965	0.66161	-0.46847	1.47864	0.825209	1.24307	0.611072	0.652139	1.42558	1.53341	1.07381	1.55982	0.310786	1.06529	1.23211	0.416809
Nvg00355	Transketolase	0.19425	0.11181	0.13366	0.07892	0.2942	0.45837	0.39292	0.10493	0.28898	0.42292	-0.04973	0.20023	0.09071	-0.15955	0.16503	0.457748	0.009753	-0.014895	0.394395	-0.099576	-0.03134	-0.246571	-0.155799	0.113292	0.137185	-0.0302916	-0.243291
Nvg00356	translocase of inner mitochondrial membrane 17 homolog A	0.04665	0.05012	0.02421	-0.05817	-0.08004	-0.02479	-0.01163	-0.02792	-0.10466	-0.09666	-0.01815	0.01689	-0.01599	-0.08776	-0.04492	0.151786	0.288843	0.276766	0.309566	-0.118721	-0.007343	-0.069333	-0.059066	-0.301977	-0.0582953	-0.26235	-0.171882
Nvg00357	tripartite motif-containing 6 isoform 2	0.0571	0.14698	0.04039	0.09071	0.10863	0.11983	0.08952	0.08476	0.24722	-0.05122	-0.06739	-0.0154	0.04478	0.19327	-0.00312	-0.00215	0.035376	0.004162	0.000918	-0.058566	-0.000342	0.00018	-0.019608	-0.27623	-0.219202	0.105382	0.219313
Nvg00358	Troponin I, skeletal, slow 1	-0.1258	-0.1115	-0.17604	-0.21205	-0.24018	-0.37314	-0.55572	-0.67213	-0.56931	-0.59695	-0.09352	-0.05154	-0.1333	-0.29733	-0.53419	-0.081202	-0.442446	-0.188863	-0.301531	-0.05509	-0.18512	-0.061352	0.18874	-0.041974	-0.0734029	0.198465	0.21172
Nvg00359	Ubiquitin fusion degradation 1-like	-0.06898	-0.08546	-0.08933	-0.08134	-0.1246	-0.06046	-0.09261	-0.09336	-0.10329	-0.12548	-0.19605	-0.27637	-0.19093	-0.10551	-0.24984	-0.104805	-0.078639	-0.161688	-0.027674	0.01237	0.077235	0.035079	-0.012571	0.139673	-0.112754	-0.0789285	-0.146694
Nvg00360	Fibulin 2	0.29361	0.16388	0.02691	0.06087	0.03622	0.37346	0.36801	0.30889	0.29438	0.29588	0.16864	0.35985	0.26775	-0.13352	0.15756	0.188913	0.679283	0.400325	-0.073496	0.143132	0.248657	0.341336	0.183423	-0.150597	0.646687	0.722674	0.912631
Nvg00361	no homology	1.47332	1.14968	0.31531	0.77347	0.71276	1.44533	1.27496	1.40286	0.75969	1.17398	1.20366	1.32808	1.45848	0.503	1.58121	0.217564	-1.10492	-0.585424	-0.223479	0.022212	0.564582	-0.003041	0.166007	0.365965	0.796867	-0.00769944	0.00391168
Nvg00361i	no homology	0.11451	0	-0.14557	0	0	0.18416	0.32499	0.21771	0.03614	-0.12618	0.00911	0.01909	0.01954	-0.03047	0.02616	0.013777	0.030346	0.031029	0.032589	0.002201	0.023232	0.040047	0.024137	-0.017208	0.187201	-0.0322633	-0.051537
Nvg00362	urokinase-type plasminogen activator receptor	0.86472	0.57615	0.52893	0.62629	0.53164	0.99906	0.86555	0.83467	0.7167	0.64989	0.62749	0.5125	0.59188	0.08663	0.69989	0.351105	0.688749	0.803718	0.176104	0.359395	0.285257	0.606122	0.643877	0.312566	0.585543	0.28565	0.481967
Nvg00363	vimentin 4	-0.05537	0.19499	0.3265	0.27082	0.28126	0.07169	0.17145	0.36104	0.38227	0.3902	0.01573	0.10269	0.23187	0.31351	0.35681	-0.013771	0.168119	0.329364	0.076552	0.094879	0.052536	0.133259	0.175684	-0.167355	-0.284795	-0.0575107	-0.010449
Nvg00364	no homology - WAP domain containing #2	0.0766	-0.10605	-0.11495	-0.01437	-0.01483	0.19044	0.07031	0.05301	0.16594	0.07967	-0.00508	0.20821	0.22018	-0.06631	-0.08328	-0.269297	-0.198628	0.343956	-0.627634	0.339142	-0.105309	0.390619	-0.0163	-0.332609	0.0750001	0.44149	-0.0355748
Nvg00365	no homology - WAP domain containing #3	0.24347	0.10211	0.05594	0.26686	0.28137	0.31897	0.23734	0.33703	0.42438	0.43058	0.06699	0.31477	0.28989	-0.24606	0.00144	0.6238	1.01228	1.07534	0.231132	0.723848	-0.08538	0.86255	0.238862	-0.370879	0.641878	1.11384	0.355751
Nvg00366	Globin Y	-0.32727	-0.27289	-0.23847	-0.19605	-0.0075	-0.16674	-0.2735	-0.20811	-0.17536	0.13403	-0.18773	-0.15319	-0.22527	0.16748	-0.12844	-0.559995	-0.517923	-0.120178	0.071118	-0.131252	-0.032979	-0.127943	0.048951	-0.471792	-0.0652596	-0.0322424	0.272665
Nvg00367	aldehyde dehydrogenase 9 family, member A1	-0.03842	0.02949	-0.03917	-0.01604	0.04847	-0.10276	-0.13591	-0.24655	-0.19419	-0.11229	-0.15384	-0.17402	-0.19213	-0.18234	-0.40893	0.121742	0.179296	0.287371	0.427897	-0.07482	-0.188636	-0.106979	-0.089371	-0.450739	0.179203	-0.106215	-0.162404
Nvg00368	mmp e	-0.41498	0.2335	0.30802	-0.14291	0.68653	0.20297	0.30973	0.26572	0.28394	0.69444	-0.00301	0.00263	-0.02501	0.86185	0.00251	0.111511	0.124688	-0.015964	-0.020577	0.505669	0.373195	-0.124517	-0.211679	-0.214792	-0.0222514	0.0143378	-0.0175383
Nvg00369	40S ribosomal protein S28e	0.03552	0.00896	0.04135	0.07804	0.14654	0.01878	0.0715	0.10127	0.12115	0.16574	-0.11184	-0.17143	-0.24253	-0.03721	-0.13038	0.031333	0.075137	0.168004	0.239464	0.029126	0.099067	-0.073272	0.023287	0.020707	0.065114	0.03949	-0.0626393
Nvg00370	WD repeat domain 5	-0.00547	0.03682	0.04723	0.00768	0.02653	-0.0867	-0.04408	-0.08384	-0.16366	-0.06689	-0.08505	-0.00892	-0.0122	-0.00652	-0.03124	0.059037	0.20625	0.188473	0.198322	-0.118065	-0.164214	-0.090102	-0.099571	-0.582155	0.0521421	-0.0863611	-0.0419268
Nvg00371	Hemoglobin alpha-1 subunit	0.39458	0.47509	0.54306	0.06616	-0.29916	0.37044	0.10375	0.21026	-0.0491	-0.1505	-0.10398	-0.36319	-0.26713	-0.47265	-0.12622	-0.384565	-0.393821	-0.294093	-0.188617	-0.015612	-0.033959	-0.237683	0.065806	0.058833	0.555921	0.0473268	0.0863429
Nvg00372	Acidic ribosomal phosphoprotein P0	-0.13052	-0.09086	-0.05614	-0.08426	-0.01705	-0.03264	-0.05171	-0.09199	-0.09796	-0.02521	-0.1067	-0.01985	-0.09397	-0.00505	-0.00267	0.142869	0.157734	0.288849	0.227428	-0.009285	-0.157242	-0.123822	-0.123885	-0.739744	-0.0420073	-0.029296	0.0130474
Nvg00373	tapasin	-0.2548	-0.11852	-0.01029	0.1966	0.27512	-0.30663	-0.19682	0.07873	-0.05664	0.20637	-0.28321	0.00192	-0.22349	-0.29003	-0.39601	0.528237	0.752419	0.812115	0.539384	-0.043089	-0.336861	-0.227022	-0.163012	-0.418114	0.458113	0.160818	-0.00424633
Nvg00374	no homology	-0.07495	-0.10805	-0.08115	-0.07375	-0.11607	-0.04257	-0.03455	-0.08506	-0.09971	-0.02585	-0.09702	-0.16863	-0.20939	-0.23262	-0.10332	0.04282	0.121116	0.175722	0.173199	-0.183184	-0.115917	-0.258275	-0.176524	0.12517	0.0457199	-0.094919	-0.0902931
Nvg00374i	no homology	-0.07772	-0.07994	-0.04221	-0.1318	-0.14427	-0.17338	-0.13009	-0.16915	-0.21812	-0.19002	-0.1914	-0.21146	-0.23377	-0.20107	-0.25222	0.176554	0.238795	0.355531	0.339667	-0.203455	-0.143422	-0.267942	-0.137988	-0.014637	0.128004	-0.0265842	0.0181323
Nvg00375	MMP13 gene 3' utr	-0.27174	-0.32447	0.17522	0.51803	0.91359	-0.04048	0.36702	0.44747	0.82628	1.19932	0.44326	0.64855	0.71609	0.91211	0.77526	0.904865	1.20212	1.94815	2.37589	0.374842	-0.025195	0.02839	0.179844	0	0.186848	0.0814694	1.17279
Nvg00376	no homology	-0.12099	-0.15851	-0.26271	-0.25112	-0.51111	0.07966	0.02233	-0.10943	-0.19368	-0.28689	0.01176	-0.00116	0.03048	-0.5378	-0.43944	-0.246818	-0.112066	0.026616	-0.336499	0.383113	0	0.057872	-0.001835	-0.005211	0.00651494	0.0866491	-0.00405467
Nvg00376i	no homology	0.00104	-0.14399	-0.15476	-0.09214	-0.19435	0.1571	0.0656	-0.04131	-0.0879	-0.14891	-0.05767	0.07692	0.1073	-0.18949	-0.18082	-0.501191	-0.059683	0.12719	-0.784772	0.673201	-0.078618	0.546682	0.012128	0.030417	0.607139	0.368059	0.0323585
Nvg00377	Olfactomedin-like protein 3 precursor	-0.26951	-0.06053	0.2023	0.31409	0.39398	-0.13001	-0.0199	0.15616	0.37544	0.55986	0.03587	-0.12111	-0.0741	0.29221	-0.07788	0.020202	0.08972	-0.113385	0.218653	0.054817	-0.073002	-0.215774	-0.235638	-0.182859	-0.493129	-0.0967561	0.123731
Nvg00378	Cystatin A?	-0.04232	0.0759	-0.00023	0.05969	-0.17181	0.00607	0.06876	-0.07299	0.08285	0.05279	0.05475	0.09828	-0.02749	0.23335	-0.21833	-0.377341	-0.440504	-0.510216	-0.147523	0.283776	0.096475	0.204334	0.230057	0.138074	-0.0602448	-0.241482	-0.166282
Nvg00379	Jagunal homolog 1	0.00416	0.02053	-0.00678	-0.0253	-0.03093	0.06127	-0.01645	-0.02927	-0.04108	-0.0151	-0.08001	-0.20406	-0.20524	-0.16911	-0.23431	-0.001632	0.071037	-0.000715	-0.078286	-0.11094	-0.066718	-0.192679	-0.093298	-0.058736	0.0248693	-0.17599	-0.137902
Nvg00380	60S ribosomal protein L8	-0.00762	0.02917	0.02695	0.00495	0.04558	0.03367	0.03245	0.02464	-0.00067	0.06588	-0.05187	0.0331	-0.01689	0.11116	0.03554	-0.149676	0.027026	0.037466	-0.015896	-0.012889	-0.121503	-0.000809	-0.071424	-0.23964	-0.0875625	-0.106896	-0.0829123
Nvg00381	NADH dehydrogenase (ubiquinone) Fe-S protein 6, 13kDa (NADH-coenzyme Q reductase)	-0.03573	-0.08433	-0.14708	-0.13251	-0.18068	-0.01515	-0.15273	-0.15604	-0.1625	-0.18033	-0.21491	-0.37073	-0.25834	-0.33577	-0.43434	-0.225264	-0.473503	-0.28488	-0.312905	-0.059494	-0.111234	-0.207633	-0.088953	-0.178693	-0.0181845	-0.20871	-0.265737
Nvg00382	Uncoupling protein 2	0.12549	0.34741	0.40643	0.38194	0.23545	0.17675	0.22751	0.27422	0.26878	0.22875	-0.25939	-0.30019	-0.07805	-0.05629	-0.1105	0.218577	0.489183	0.68634	0.712896	0.220769	0.215212	0.239981	0.411583	-0.345898	0.0627124	0.270559	0.160433
Nvg00383	no homology	-0.23937	-0.15715	-0.01705	0.02657	-0.08967	-0.14336	0.20652	0.04415	0.20525	0.24563	-0.24659	0.14221	-0.19053	0.19918	0.0064	0.104245	0.098973	0.180708	0.159421	-0.137554	-0.121398	-0.118637	-0.074263	0.02922	0.0794015	0.0296637	0.0662861
Nvg00383i	no homology	-0.03342	-0.0775	-0.06074	-0.00077	-0.02385	-0.18736	-0.25748	-0.32394	-0.40078	-0.41899	-0.08425	-0.1925	-0.24374	-0.22731	-0.3856	0.099107	0.534242	0.54391	0.768235	-0.096091	-0.139105	-0.198295	-0.055772	-0.061106	0.0976253	0.0971589	0.0264317
Nvg00384	40S ribosomal protein S7	-0.02797	-0.09202	-0.09362	-0.08366	-0.03037	-0.0708	-0.1008	-0.12429	-0.14353	-0.11415	-0.09408	-0.1389	-0.24579	-0.08782	-0.10637	0.014589	-0.074826	0.065798	0.094636	-0.027276	-0.016836	-0.013352	-0.018742	0.084919	0.242911	-0.112638	-0.108949
Nvg00385	spectrin repeat containing, nuclear envelope 1	0.0716	-0.15183	-0.01919	-0.20295	-0.34369	0.07131	-0.24241	-0.30121	-0.60621	-0.5904	-0.28207	-0.34033	-0.38305	-0.50723	-1.08991	0.004059	-0.032128	0.097975	0.000241	-0.134155	0.02732	0.000115	-0.016943	0.183764	-0.0749296	-0.14311	0.0427565
Nvg00386	40S ribosomal protein S30	-0.21904	-0.18818	-0.18981	-0.22816	-0.19638	-0.16476	-0.17258	-0.23138	-0.23318	-0.16551	-0.14447	-0.22146	-0.26614	-0.14656	-0.23738	-0.210659	-0.242448	-0.206236	-0.142239	-0.042996	0.016671	0.032658	-0.014314	-0.269376	0.152498	-0.110414	-0.00187707
Nvg00387	ATP synthase, H+ transporting, mitochondrial F1 complex, O subunit	-0.03664	-0.01958	-0.04953	-0.05014	-0.05614	-0.02517	-0.07869	-0.11587	-0.07176	-0.08439	-0.11471	-0.2021	-0.14923	-0.1368	-0.31657	-0.020977	-0.111095	-0.032047	0.005234	-0.022129	0.017116	0.038303	-0.015084	-0.304442	0.0543563	-0.121773	-0.172204
Nvg00388	no homology	-0.17682	-0.19984	-0.2299	-0.33108	-0.24676	-0.10366	-0.20941	-0.37578	-0.42492	-0.24739	-0.25347	-0.21585	-0.1856	0.02344	-0.33791	-0.837708	-0.665715	-0.60156	-0.725764	0.768343	0.010736	0.672503	0.112995	-0.048346	-0.487432	-0.280076	-0.475107
Nvg00388i	no homology	-0.0621	-0.27956	-0.21536	-0.13303	-0.12941	-0.0311	-0.15806	-0.33647	-0.35856	-0.2097	-0.38472	-0.21209	-0.29112	-0.23345	-0.33729	-0.092328	-0.115319	-0.025314	-0.024003	-0.055086	-0.038408	0.00252	0.027006	0.017055	-0.0240562	-0.0439798	-0.0862915
Nvg00389	protein for MGC:115337	0.04979	0.22819	0.24148	0.17523	0.04463	-0.00399	0.12243	0.1673	0.07354	0.06087	0.01282	0.19783	0.18945	0.07996	0.20556	0.390187	0.29328	0.359708	0.333241	-0.061801	-0.344845	-0.257986	-0.225147	-0.898669	0.201305	-0.0151193	-0.0818219
Nvg00390	Ribosomal protein L23a	0.07704	0	0	0.04745	-0.01741	-0.33115	0.08225	-0.03465	-0.48146	-0.08489	0.02916	0.01177	-0.00492	0.02902	-0.00616	-0.187482	-0.422926	-0.521014	-0.48585	0.015432	0.008368	0.025501	0.086335	0.014265	-0.000689409	-0.00217494	0.00156922
Nvg00391	no homology	-0.01031	0.04815	0.10182	0.09736	0.10623	0.08961	0.11518	0.16953	0.15044	0.17235	0.08368	0.04835	0.11341	0.23036	0.07292	-0.098288	-0.158078	-0.01928	0.13597	0.00581	-0.055476	-0.023363	-0.061533	-0.137031	-0.195566	-0.178404	-0.121527
Nvg00391i	no homology	-0.14194	-0.05872	0.01146	0.01296	0.02371	-0.08489	0.0158	0.07107	-0.03382	0.11308	0.04151	-0.03913	-0.02013	-0.0522	0.0063	-0.200369	-0.258795	0.011519	0.164907	0.002151	0.039873	0.015018	0.016165	0.035416	-0.0936869	-0.13744	-0.170104
Nvg00392	60S ribosomal protein L7a	-0.19085	-0.20649	-0.13966	-0.11728	-0.10964	-0.17805	-0.15665	-0.22996	-0.32354	-0.23543	-0.2594	-0.37044	-0.40297	-0.28411	-0.48704	-0.114365	0.286794	0.2513	0.390652	-0.043864	-0.042427	-0.181175	0.002273	0.042003	0.137921	0	0.0273989
Nvg00393	no homology	-0.06349	0	0	-0.02479	-0.181	-0.06787	0	0	0	0	0.01989	0.01312	-0.00278	0	0.00854	0.01229	0.03586	0	0.002851	0.008306	0	-0.003557	-0.007767	-0.229197	0.0196206	0.0210874	-0.00100424
Nvg00393i	no homology	-0.05959	0.07291	0.14561	-0.15679	0.00824	0.01776	0.06822	0.0622	0	0.2112	-0.08606	-0.02241	-0.01423	-0.00349	-0.01645	-0.006354	-0.000107	-0.00382	-0.043255	-0.027819	-0.005255	-0.037011	-0.020675	-0.009173	0.0221447	-0.00375921	0.041229
Nvg00394	no homology	-0.03324	0.016	0.04723	0.0134	0.03343	0.00982	0.05355	0.02467	0.00222	0.05903	-0.12941	-0.18835	-0.16309	-0.05047	0.02294	-0.095517	0.06956	0.090436	0.062919	-0.056443	0.134249	0.06416	0.045725	0.047359	0.0656576	-0.114525	-0.0684306
Nvg00394i	no homology	-0.11853	-0.06878	-0.02103	-0.09759	0.00178	-0.0859	0.00087	0.01443	-0.10211	0.08307	-0.135	-0.22325	-0.25566	-0.18792	-0.0987	-0.062006	-0.044651	0.077713	0.150953	0.055593	0.203101	0.039996	0.136051	0.355582	0.118622	-0.0670897	-0.0551366
Nvg00395	no homology	0.1429	-0.1402	-0.02517	-0.16083	-0.37831	0.45153	-0.12082	-0.17712	-0.9389	-0.40581	-0.31769	-0.03583	-0.01244	-1.06728	-1.4239	0.028868	-0.006101	0.002983	-0.014019	0.922929	-0.000667	0.105576	0.024199	-0.016167	0.00066337	-0.00152542	0.00196833
Nvg00395i	no homology	0.06986	-0.2296	-0.08889	-0.18384	-0.43685	0.31224	-0.11044	-0.20656	-0.41819	-0.30727	-0.2695	-0.05918	-0.11207	-1.15414	-1.13782	-0.010011	-0.006813	0.009157	0.031201	-0.068515	-0.035455	-0.003587	-0.053887	0.054754	0.0158749	0.00724946	-0.00133853
Nvg00396	Thymosin beta-4	0.14426	0.26011	0.39593	0.34505	0.29961	0.23404	0.29887	0.40702	0.45439	0.33818	0.10757	0.06151	0.24902	0.1899	0.21695	-0.0243	0.40784	0.423042	0.152473	0.104305	0.311762	0.200961	0.296898	0.390189	-0.055434	0.0644493	0.293808
Nvg00397	ribosomal protein L41	0.02669	0.03236	0.02295	0.02463	0.1256	0.09773	0.04542	0.09737	0.0991	0.16499	0.03064	-0.01801	-0.12894	0.06289	0.05617	-0.006286	-0.093231	-0.023381	-0.118217	0.058161	-0.076609	0.016886	-0.076445	-0.123098	-0.105007	-0.252695	-0.246004
Nvg00398	Ring-box 1	0.00032	0.00094	-0.03121	-0.03002	-0.0487	-0.01981	-0.05614	-0.05599	-0.04152	-0.03319	-0.13687	-0.28785	-0.25444	-0.12824	-0.22935	-0.080634	-0.182943	-0.209861	0.002009	-0.068211	-0.024602	-0.124118	-0.068489	-0.14632	-0.0393699	-0.199312	-0.180554
Nvg00399	carbohydrate (N-acetylglucosamine-6-O) sulfotransferase 2	-0.34707	-0.08519	0.07425	0.02532	0.1679	-0.3694	-0.28403	-0.18541	-0.14133	0.05451	0.01596	0.02605	0.00501	-0.00598	-0.01752	0.3329	0.517036	0.559655	0.596163	0.017937	-0.117793	0.155135	0.128924	-0.803483	-0.0757648	-0.122728	-0.0883767
Nvg00400	heat shock 90kDa protein 1, beta	-0.00159	0.00069	0.05226	0.0147	0.06896	-0.01178	-0.07939	-0.12372	-0.07826	-0.02491	-0.18517	-0.20897	-0.22278	-0.08503	-0.38559	0.385164	0.609961	0.540604	0.485525	-0.053058	-0.065625	-0.056374	-0.039742	-0.662594	-0.326615	-0.113439	-0.102471
Nvg00401	no homology - related to 155bt23	0.28923	0.21509	0.0923	0.27183	0.15876	0.50198	0.5302	0.53649	0.47889	0.42086	0.25736	0.66073	0.67351	-0.22117	0.69604	0.833738	1.39815	1.09547	0.5073	0.694572	0.429733	0.70157	0.262356	-0.427567	0.997887	0.967556	0.879519
Nvg00401i	no homology	0.20727	0.06904	-0.10021	0.14549	-0.16047	0.38558	0.46578	0.33425	0.19926	0.172	0.28132	0.55867	0.65866	-0.5941	0.50331	0.050858	0.938195	0.464254	0.078084	0.377562	0.039094	0.135071	0.027726	0.034638	0.424963	0.275968	0.055324
Nvg00402	tetraspanin 4	-0.2159	-0.19449	-0.21089	-0.3699	-0.30255	-0.19799	-0.30159	-0.45198	-0.45605	-0.32153	-0.15155	-0.17689	-0.16289	-0.16003	-0.36895	0.397542	0.459746	0.439778	0.321861	-0.027177	-0.197777	-0.189873	-0.127619	-0.751286	0.0348192	-0.0827134	-0.0623827
Nvg00403	Fibulin-2 slightly different from 128d7 Fibulin-2	0.27449	0.14448	0.02467	0.07461	0.03025	0.3768	0.37464	0.31624	0.29608	0.26653	0.17099	0.38322	0.29804	-0.14954	0.17104	0.225495	0.696833	0.397421	0.031219	0.149669	0.222985	0.314166	0.169223	-0.174063	0.665393	0.738083	0.910665
Nvg00404	no homology	-0.10363	-0.15391	-0.20322	-0.15195	-0.16413	0.00014	-0.05044	-0.21137	-0.10553	-0.2342	-0.34156	0.22454	0.13452	-0.42193	-0.03959	-0.623488	-0.916548	-0.468022	-1.1591	0.663197	-0.131176	0.78602	-0.023015	-0.094148	0.244756	0.931226	-0.0187895
Nvg00404i	no homology	-0.2966	-0.43177	-0.55346	-0.5254	-0.74313	-0.23722	-0.35544	-0.6126	-0.63091	-0.60242	-0.42121	-0.11696	-0.17986	-0.81611	-0.28977	-0.545659	-0.705196	-0.526447	-0.693295	0.031941	-0.074846	-0.077746	-0.158006	0.181714	0.0823094	0.55205	0.0983511
Nvg00405	no homology	0.16578	0.14221	-0.01884	0.32492	0.3213	0.39994	0.28262	0.38004	0.48988	0.52291	0.09487	0.24825	0.23499	-0.46553	-0.38485	0.052444	0.115572	0.126347	0.103064	-0.083461	-0.098303	-0.183948	-0.104592	0.081086	0.154734	-0.0372309	-0.0533881
Nvg00405i	no homology	0.15033	0.09222	-0.03778	0.35195	0.29437	0.31501	0.24781	0.36195	0.49682	0.51071	0.04887	0.29547	0.22111	-0.54027	-0.50992	0.074558	0.5396	0.441498	0.209363	0.099877	-0.009559	0.037277	-0.150245	0.074897	0.304098	0.261013	-0.0307413
Nvg00406	no homology	0.00064	0.06123	-0.29629	-0.15337	-0.08597	0.14257	0.12074	0.11828	0.08466	-0.29027	-0.60432	-0.1885	-0.28797	-0.47436	-0.31784	-1.1019	-0.363022	-0.055015	-0.908799	0.766759	0.049532	0.531121	0.399243	-0.016305	0.0863384	0.56376	-0.151493
Nvg00406i	no homology	0.01218	0.01657	-0.21015	0.04315	-0.06049	0.12709	0.06557	0.17442	0.21174	-0.03252	-0.42438	-0.28005	-0.32147	-0.62671	-0.66258	-0.21301	0.342403	0.623524	0.068554	0.385169	-0.216135	0.093327	0.00741	0.00859	-0.0531416	-0.0338325	-0.195318
Nvg00407	no homology	0.69853	0.52596	0.59936	0.48986	0.40527	0.72861	0.42765	0.58815	0.82986	0.25206	0.16864	0.07864	0.20476	0.17378	0.04802	0.155924	0.123128	-0.298824	-0.132048	-0.214196	-0.435167	-0.308111	-0.276959	-0.552412	-0.110269	0.150505	0.193634
Nvg00407i	no homology	0	-0.27945	0	-0.3102	-0.18852	-0.01883	0.0499	0	-0.20953	-0.22649	-0.00803	-0.01017	-0.01167	-0.06471	-0.0259	-0.028085	-0.063317	-0.003317	-0.021763	-0.033849	-0.063111	-0.076575	-0.026646	-0.132477	0.0270089	0.019181	0.00540233
Nvg00408	germinal histone H4 gene	-0.37718	0.1082	0.21353	0.20185	0.34048	-0.22935	-0.15013	0.54671	0.44702	0.63748	-0.2756	-0.27698	0.14141	0.3608	0.24421	-0.24449	-0.768055	-0.597963	-0.238523	0.104087	0.192349	0.055718	0.091337	-0.527762	-0.225426	-0.0497105	0.00231437
Nvg00409	MGC52838 protein	0.10767	0.01936	-0.1183	-0.05462	-0.09166	0.11795	0.05488	-0.03629	-0.14801	-0.03464	-0.05917	-0.13702	-0.23626	-0.37053	-0.29774	-0.22315	-0.182819	-0.127375	-0.075333	0.104365	0.182238	0.069503	0.1204	0.108633	0.250691	0.0471593	0.0228677
Nvg00410	no homology	-0.02816	-0.0201	-0.03956	-0.06195	-0.07404	-0.07578	-0.07262	-0.11382	-0.21975	-0.06809	0.02433	-0.04262	-0.10555	-0.09675	-0.00864	0.061576	0.122784	0.149511	0.074101	-0.16587	-0.132872	-0.186236	-0.116153	0.109288	0.00481031	-0.1629	-0.158905
Nvg00410i	no homology	0.03282	0.04485	-0.05441	0.03461	-0.00206	0.05059	0.01873	-0.0571	-0.05361	0.07277	-0.03201	-0.0734	-0.10956	-0.10755	-0.1981	0.368714	0.406183	0.437346	0.301613	-0.150659	-0.095208	-0.13393	-0.048327	0.201291	-0.216543	-0.258916	-0.266879
Nvg00411	40S ribosomal protein S14	-0.10612	-0.06107	-0.02967	-0.06644	-0.00285	-0.02132	-0.03564	-0.04346	-0.06336	-0.01318	-0.07451	-0.09574	-0.10721	0.06756	0.00477	-0.115097	-0.130576	-0.261077	-0.302111	0.016944	-0.073393	-0.006213	-0.046845	-0.166802	-0.118947	-0.132703	-0.109031
Nvg00412	Transgelin	0.08704	0.00567	-0.07622	-0.02175	-0.04503	0.13657	-0.03794	-0.12633	-0.02953	0.0625	-0.02737	-0.25651	-0.2525	-0.10086	-0.53319	0.244307	0.439101	0.792124	0.834243	0.109257	0.247496	0.042606	0.257778	-0.378817	0.0698686	0.27818	0.449084
Nvg00413	no homology	-0.13461	-0.14422	0.10465	0.15335	0.13706	-0.16179	0.16749	0.29225	0.19765	0.0109	0.21551	0.44459	0.14319	0.51862	-0.00879	-0.312266	-1.22041	-0.689048	-0.739505	-0.155548	0.027046	-0.381369	-0.351071	-0.532457	0.590316	0.160408	0.191767
Nvg00413i	no homology	-0.22814	0.00801	-0.1454	-0.03449	0.04986	-0.06209	0.20079	0.19705	0.08474	0.11341	-0.07587	0.25061	-0.09265	0.3296	0.00819	-0.009621	-0.028844	-0.003724	-0.008181	0.021944	0.015461	0.01331	-0.00674	-0.007287	-0.000553644	-0.0452875	0.00269848
Nvg00414	Genghis Khan	0.99916	0.54529	0.10911	0.08245	0.12944	0.96712	0.8229	0.69095	0.53181	0.43493	0.2026	-0.06808	0.07486	-0.32283	0.58893	0.172736	0.454476	0.528124	0.277269	0.223908	0.374359	0.694866	0.493297	0.242432	0.770865	0.276134	0.192748
Nvg00415	no homology	0.0276	-0.13511	-0.22956	-0.43117	-0.81897	-0.31426	-0.65814	-0.75836	-0.81182	-1.16594	0.14856	0.06378	-0.02767	-0.27259	-0.33961	-0.256778	-0.395257	-0.315442	-0.624477	0.75601	0.162804	0.098091	0.137554	0.321486	-0.52503	-0.0978514	-0.146163
Nvg00415i	no homology	0.05362	-0.18167	-0.27321	-0.52074	-0.92452	-0.23889	-0.68503	-0.80701	-1.02776	-1.43395	0.02463	-0.50185	-0.48995	-0.69749	-0.74174	-0.19077	-0.155274	-0.099477	-0.29464	0.695996	0.064738	0.04239	0.05715	0.495895	0.00535798	0.00253006	-0.0589088
Nvg00416	bone morphogenetic protein receptor IA	-0.06504	-0.00422	0.02876	0.03669	0.02617	-0.16457	-0.06319	-0.07579	-0.10004	0.0402	0.07166	0.32482	0.35934	0.40773	0.34251	0.003	-0.072843	0.091557	0.211545	-0.138025	-0.128775	0.017917	-0.122678	-0.930444	0.0454757	-0.128365	-0.129069
Nvg00417	rhodopsin	0.2007	0.0844	0.02617	-0.03285	-0.12051	0.14845	0.07152	0.03686	-0.01867	0.07753	0.05678	-0.12103	-0.06342	-0.2859	-0.13994	-0.018686	-0.070612	-0.146088	-0.058786	-0.114708	0.038484	-0.044766	-0.042498	0.166312	-0.131369	-0.178509	-0.201871
Nvg00418	connective tissue growth factor	-0.54105	-0.6005	-0.46114	-0.49635	-0.62669	-0.54983	-0.46228	-0.49852	-0.56835	-0.4139	0.15717	0.20748	0.23828	0.15026	-0.08668	0.973299	0.822447	1.02451	0.963804	0.116112	0.084328	0.168025	0.273892	-0.483587	-0.0300833	0.165444	0.214589
Nvg00419	fibroblast growth factor-4	-0.05261	0	-0.34083	0.03438	0	0	0	0	-0.21265	0	-0.00587	-0.01795	-0.02549	-0.02086	-0.01055	0.005218	-0.02962	0.007382	-0.01199	-0.06068	-0.047925	-0.040723	-0.067585	-0.01011	0.191884	-0.00315816	-0.0105804
Nvg00420	fibroblast growth factor receptor 1	-0.0215	-0.18139	-0.1946	-0.19211	0.05745	0.05424	-0.05398	-0.16092	-0.08714	0.11615	0.11568	-0.05536	-0.1046	0.10091	0.06504	0.319898	0.53754	0.318553	0.306732	-0.143887	-0.063224	-0.02176	-0.044942	-0.470471	-0.0243522	-0.120857	-0.0284419
Nvg00421	fibroblast growth factor receptor 2	-0.34137	-0.25286	-0.2296	-0.29067	-0.29916	-0.30225	-0.18312	-0.29955	-0.31995	-0.29762	-0.26757	-0.02465	-0.06206	-0.03273	-0.14391	0.18763	0.153892	0.216277	0.080525	-0.208118	-0.156881	-0.198623	-0.027508	-0.637659	-0.172524	-0.126297	0.0812343
Nvg00422	fibronectin	-0.36169	-0.24586	-0.0274	0.10673	0.09192	-0.24071	-0.03691	0.08081	0.21973	0.32483	0.03646	0.1924	0.2112	0.34438	0.21253	0.513224	0.699973	0.717206	0.863936	0.013526	0.103011	0.015132	0.044985	-0.154528	0.547625	0.360485	0.537171
Nvg00423	GLI3 protein	-0.29923	-0.21067	0.00312	0.00164	0.18871	-0.24724	-0.0682	0.01734	0.14334	0.20557	-0.03503	0.09435	0.03979	0.38403	0.11179	0.030904	0.029005	0.006857	0.083819	-0.076618	-0.040865	0.022956	-0.042036	-0.12857	-0.223297	-0.0232963	0.101838
Nvg00424	homeobox C6	-0.14286	-0.28639	-0.06302	-0.2246	-0.10896	-0.27244	-0.21641	-0.17911	-0.43994	-0.22829	-0.19093	-0.26774	-0.12337	0.00392	-0.32292	0.461817	0.39454	0.623396	0.637722	0.072595	0.096456	0.323792	0.50625	-0.301399	0.0680822	-0.110909	-0.0348075
Nvg00425	Indian hedgehog	0	0	0.07752	0.02746	0	-0.04994	-0.15263	0	-0.18975	-0.02014	0.03519	0.01094	0.03199	0.02668	0.00377	0.013377	-0.014295	0.018719	0.01058	0.045876	0.047656	0.027935	0.048701	-0.061504	-0.0044276	0.0281302	-0.00317326
Nvg00426	no homology	0.09356	0.28958	0.33774	0.12651	-0.05735	-0.0968	-0.01059	-0.04115	0.08896	-0.0962	-0.01168	0.00706	0.00589	-0.0533	-0.01726	-0.032208	-0.030723	0.016745	-0.018868	0.417624	-0.221002	-0.250122	-0.015322	-0.117979	0.283294	-0.0667908	0.0903099
Nvg00426i	no homology	-0.01629	0.04955	0.03693	-0.0665	0.07612	0.13266	0.39373	0.20083	0.20154	0.10194	0.11089	0.14396	0.14298	0.15494	0.08771	-0.005008	-0.025832	-0.018039	-0.065051	-0.047112	0.006334	0.044834	0.053875	0.018364	0.0716137	-0.191792	-0.0850941
Nvg00427	myogenic regulatory factor 4, Mrf-4	-0.03739	-0.08768	-0.40894	-0.53015	-0.75377	-0.31698	-0.71363	-0.86875	-0.91511	-1.09404	-0.09766	-0.37997	-0.22648	-0.43136	-0.57268	-0.243805	-0.551498	-0.412851	-0.392457	0.569251	0.007355	0.243597	0.026582	0.157608	0.00589768	0.00579578	0.00517275
Nvg00428	myogenic regulatory factor 5, Myf-5	0.07015	0.123	-0.02536	0.0336	-0.30523	-0.10934	-0.37197	-0.49761	-0.37823	-0.58608	-0.04426	-0.15575	0.02457	0.04675	-0.03802	0.165558	0.096787	0.547016	0.419873	0.014213	-0.134373	-0.393498	-0.128789	-0.029602	-0.0711392	-0.15317	-0.123072
Nvg00429	myosin heavy chain	0.11817	-0.08213	-0.23008	-0.5106	-0.90272	0.00131	-0.37191	-0.62493	-0.95574	-1.24964	0.37499	0.008	-0.05809	-0.51032	-0.61366	-0.620477	-0.964864	-0.523391	-1.06887	1.38339	0.237868	-0.015376	-0.080913	-0.153747	0.0174092	-0.155096	-0.119168
Nvg00430	pax-6	0.01468	0.12804	0.06828	0.12323	0.11704	-0.33055	-0.05719	-0.00717	-0.16011	-0.07349	-0.02457	-0.08489	-0.0533	0.02936	0.0104	0.005017	0.101629	0.194007	0.343569	-0.171257	-0.105769	-0.176975	-0.099083	0.148986	-0.0684325	-0.262191	-0.168223
Nvg00431	Prox-1	0.07474	0.00978	0.14804	0.15803	0.13213	0.19561	0.00332	0.00438	-0.28524	-0.07291	-0.00368	0.00567	-0.01462	0.02184	-0.01461	0	-0.009848	0.017618	0.014137	0.153375	0.00374	0.100011	0.080609	-0.159198	-0.265463	0.061388	-0.0457072
Nvg00432	radical fringe	-0.01506	0.02688	0.01876	0.01024	0.09424	-0.0805	0.05369	0.03017	-0.03149	0.11248	0.0453	0.29158	0.2267	0.27744	0.21188	-0.017344	0.165825	0.160102	0.234965	-0.142792	-0.236529	-0.166629	-0.205425	-0.99779	0.145537	-0.0358672	0.0471487
Nvg00433	Tbox-2	-0.27255	-0.19899	-0.08003	-0.0499	-0.03628	-0.24794	-0.21014	-0.27726	-0.32676	-0.18592	-0.01241	-0.02223	0.00551	-0.01288	-0.03867	-0.028139	-0.105678	0.022038	-0.030735	-0.007927	-0.008044	0.005382	0.008937	-0.004296	0.00186107	-0.00757321	0.0731162
Nvg00434	Tbox-3	-0.14682	-0.19022	-0.2011	-0.22849	-0.02796	-0.17198	-0.17637	-0.17781	-0.29371	-0.0597	-0.06406	-0.12589	-0.1256	-0.16156	-0.10317	-0.051342	-0.034281	0.032383	0.063944	-0.127152	-0.098189	-0.154519	-0.103569	0.031716	-0.0609867	-0.0454952	-0.0410499
Nvg00435	Tbx-4	-0.07043	-0.09364	0.06573	-0.11598	0.31074	-0.43917	-0.52161	-0.46134	-0.18943	0.28222	-0.37591	-0.59177	0.04257	-0.2534	-0.41175	-0.525006	-0.862644	-0.555314	-0.891305	-0.108807	0.29313	0.113535	0.07599	0.024647	0.179916	0.0926844	0.102433
Nvg00436	Tbx-5	-0.30717	-0.24825	-0.2432	-0.21126	0.04988	0.06011	0	0	-0.15081	0.07311	-0.02022	-0.06683	-0.03617	-0.0262	0.00637	0.004991	0.022558	-0.022052	-0.018837	0.061641	0.041397	0.067491	0.036552	0.282124	-0.213484	-0.118812	-0.126354
Nvg00437	tenascin	0.03436	0.24595	0.43948	0.58969	0.46351	-0.03762	0.2463	0.44123	0.55762	0.59757	0.25675	0.47697	0.62262	0.62119	0.53622	0.424758	1.07833	0.925914	0.824603	-0.009096	0.095943	0.034523	0.103957	-0.270805	0.630523	0.793818	1.04426
Nvg00438	growth arrest-specific 6	-0.32053	-0.10936	0.03583	0.16487	0.25541	-0.30173	-0.15085	0.0062	0.01894	0.27237	-0.09842	-0.04943	-0.01005	0.15719	-0.0444	0.124073	-0.196159	-0.067672	-0.069401	0.038982	0.02006	-0.011904	0.03626	0.06991	-0.237745	-0.240417	-0.127129
Nvg00439	transcription factor Six-3	-0.2934	-0.20147	-0.2594	-0.31281	-0.25405	-0.4397	-0.64194	-0.65748	-0.68765	-0.54373	-0.09975	-0.12381	-0.03377	-0.1499	-0.3742	0.018583	0.085419	0.172639	0.177217	-0.026457	0.005226	0.04152	0.084019	-0.214529	-0.0459966	0.0222505	0.0574984
Nvg00440	homeobox D10	-0.542	-0.50406	-0.17865	0.04688	0.79486	-0.68373	-0.39262	-0.29805	0.14839	0.81928	0.00354	-0.16271	-0.22521	0.14245	0.00433	-1.03654	-0.563417	-0.137472	-0.11855	-0.211072	-0.242445	0.145298	-0.153867	0.10094	-0.0504253	0.0261225	-0.151666
Nvg00441	distal-less like protein 3	-0.26052	-0.23265	-0.24529	-0.37047	-0.29798	-0.34103	-0.27094	-0.35043	-0.27101	-0.22227	-0.24132	-0.31246	-0.2905	-0.01697	-0.15947	-0.222579	-0.103026	-0.263736	-0.604649	-0.203015	-0.055813	-0.141234	-0.191393	-0.255352	0.0903319	0.288961	0.462144
Nvg00442	NADH dehydrogenase subunit 4, mitochondrial	0.03505	-0.02932	-0.0632	-0.04489	-0.16098	-0.02362	-0.12481	-0.05996	0.00351	-0.13043	0.02604	-0.02503	0.06559	-0.06879	-0.05901	-0.167864	-0.080415	-0.30574	-0.312412	0.078974	0.114147	0.04557	0.123304	0.35949	-0.383008	-0.0505532	-0.113096
Nvg00443	cytochrome b, mitochondrial	0.01991	-0.0694	-0.05368	-0.04023	-0.1404	0.0064	-0.06055	-0.07147	-0.03995	-0.13414	-0.0168	-0.09831	0.03283	-0.1017	-0.16894	0.014744	0.148328	0.017208	0.051202	0.150406	0.107884	0.03162	0.166609	-0.043158	-0.315882	-0.0112936	-0.133432
Nvg00444	retinoblastoma	-0.04313	-0.02061	0.06541	0.00996	0.07815	-0.06813	-0.06711	0.07385	-0.05182	0.12078	0.03137	0.20257	0.22633	0.19867	0.23233	-0.0447	-0.077496	0.227113	0.159061	0.033861	-0.000669	0.191388	0.122503	-0.364116	-0.235699	-0.161118	-0.146959
Nvg00445	Prod-1	0.7569	0.14457	0.26589	0.37722	0.025	0.80297	0.53764	0.49878	0.6836	0.43534	0.141	0.05428	-0.04634	-1.0118	-0.38177	0.383089	1.01287	0.977141	0.246556	0.72721	0.901345	0.882188	0.905203	0.61574	0.692594	1.00927	0.251054
Nvg00446	retinoic acid receptor delta 2	0.04261	0.17797	0.169	0.07934	0.13223	0.25968	0.08856	0.03284	0.02512	0.1696	0.06374	0.05498	0.00056	0.03846	-0.00338	0.004675	0.321855	0.062175	0.030702	0.113779	0.085968	0.119734	0.083799	0.078806	0.190379	-0.0913915	-0.0641997
Nvg00447	retinoic acid receptor delta 1a	-0.14688	-0.2118	-0.1623	-0.16286	-0.11826	-0.06805	0.04343	0.0598	0.01871	0.01418	0.01394	0.13345	0.11036	0.21217	0.06974	0.513324	0.823627	0.440756	0.214602	0.04361	0.116381	0.104413	0.073419	-0.028173	-0.274598	0.0369558	-0.00256367
Nvg00448	retinoic acid receptor alpha	0.09996	0.16602	0.08837	-0.04812	-0.04309	0.0721	0.09788	0.05463	-0.08292	0.05172	-0.03047	-0.21084	-0.13655	-0.22162	0.02354	-0.029236	0.133046	0.168623	0.255675	-0.363349	-0.363797	-0.468074	-0.31882	0.07911	0.00329583	0.0460168	0.127222
Nvg00449	retinoic acid receptor alpha 2	0.08035	-0.0347	0.06793	0.01933	0.06592	0.01969	0.05257	0.0739	-0.01001	0.05014	-0.13138	-0.25344	-0.11846	-0.17094	-0.00935	0.006742	0.08961	0.215792	0.264753	-0.317796	-0.358835	-0.433057	-0.281541	0.095104	0.117859	0.168505	0.0313036
Nvg00450	homeobox 1	0.03965	0.03602	0.05993	0.00405	0.02479	-0.11963	-0.07744	-0.17113	-0.11255	-0.15004	-0.02969	0.02613	-0.09689	0.08736	0.01673	0.154284	-0.054086	0.101895	0.122298	-0.295206	-1.39641	-1.55659	0.188414	-0.018772	0.0291656	-0.0554339	-0.0326807
Nvg00451	homeobox 2.8	0.00711	0.00435	0.0929	-0.03947	0.01499	-0.15643	-0.26738	-0.30274	-0.17762	-0.1001	-0.12863	-0.06371	-0.10166	0.09674	0.05762	0.219185	0.06868	0.216488	0.242608	-0.108398	-0.484003	-0.542447	0.056002	-0.243522	0.0353861	-0.123721	0.0471722
Nvg00452	recombination activating protein 1	0.0441	-0.16453	-0.14185	-0.10255	0	-0.05262	-0.17237	0.01305	0	0.0025	-0.0676	-0.12753	-0.04705	-0.1125	-0.06964	-0.031598	0.050362	0.060404	0.256928	-0.131011	-0.09063	-0.198533	-0.12069	0.016388	0.132888	-0.0666555	-0.013917
Nvg00453	cytokeratin 8	-0.1274	-0.05721	0.06699	0.00514	-0.00029	-0.04524	-0.07977	0.00671	0.10202	0.05966	-0.05966	-0.03582	0.09121	0.09002	-0.12454	0.135637	0.462039	0.535051	0.577881	0.035046	0.133461	0.055986	0.1593	-0.361842	0.012543	0.313539	0.427797
Nvg00454	retinoic acid receptor beta-2	-0.06351	-0.09593	0.06036	0.05568	0.06926	-0.00553	-0.17245	-0.0816	-0.10878	0.12396	-0.02445	-0.04552	-0.01809	-0.00916	-0.02936	-0.028112	-0.08405	0.117904	0.108347	0.18373	0.014418	0.175108	0.164843	-0.216788	-0.188104	-0.0113576	-0.143011
Nvg00455	complement component C5	0.05851	0.15502	-0.00396	0.04336	0.09247	-0.09276	0	0.06842	-0.04135	0.07532	-0.00391	0.01357	0.00453	-0.00672	0.02428	0.026082	0.115853	0.078606	0.224886	-0.17699	-0.059871	-0.06369	-0.031692	0.008384	-0.0625978	-0.107746	-0.124824
Nvg00456	complement component C3	0	-0.2219	-0.19945	-0.12148	0.05081	0	0.02261	-0.1399	-0.20706	0.03967	0.00685	-0.01098	0.00487	-0.02456	-0.01177	-0.004193	0.122383	0.053443	0.101908	0.026379	0.055987	-0.026731	0.033652	-0.075426	-0.263792	-0.335574	-0.0392306
Nvg00457	oocyte nuclear protein	0	-0.2034	-0.02407	0	0	0.04423	0	-0.05064	-0.25764	0.13141	0	-0.01824	-0.02683	0.00435	-0.00941	-0.068036	-0.207329	0.785245	-0.064031	-0.122442	-0.126336	0.015263	-0.375546	-0.3058	-0.0110693	0.0481349	-0.00936725
Nvg00458	homeobox 2 (NvHbox 2)	-0.24484	-0.21679	-0.13282	-0.08587	0.42572	-0.28449	-0.15701	-0.14724	-0.11432	0.38333	-0.02362	0.04305	-0.05785	0.00241	0.053	0.012348	0.113768	0.104962	0.233692	-0.179539	-0.12097	-0.366277	-0.14773	0.126532	0.0907707	-0.0186361	-0.0813203
Nvg00459	homeobox C10	-0.08117	-0.13433	-0.06968	-0.12258	0.06158	-0.25129	-0.58993	-0.58414	-0.2873	0.01444	0.04955	0.07055	0.04468	0.28304	0.15093	-0.231757	-0.141838	-0.186699	-0.094578	-0.012203	-0.098278	0.003847	-0.141735	0.094194	-0.0687399	-0.0687323	-0.0854261
Nvg00460	homeobox 7	0.08454	0.05291	0.04213	-0.02757	0.06967	0.06715	0.00323	0.01957	0.00016	0.01637	-0.04504	-0.12997	-0.16002	-0.12148	-0.09664	0.021807	0.064267	0.049303	0.064913	-0.145291	-0.157639	-0.22291	-0.112681	0.067687	-0.0234395	-0.0644208	-0.0164493
Nvg00461	homeobox B1 (NvHoxB1)	0.04006	-0.0867	-0.1403	-0.10775	-0.32696	-0.01253	-0.21641	-0.08333	-0.16562	-0.16024	0.00423	0.0111	-0.04147	-0.03993	-0.03808	0.008397	0.055792	0.053751	0.442056	-0.018856	-0.069966	-0.065413	0.023121	-0.013324	0.115121	-0.219359	-0.0946329
Nvg00462	Sox2 transcription factor	-0.0867	0.03539	0.00679	-0.07204	-0.29953	0	0.02046	-0.01295	-0.28363	-0.00984	0.00048	-0.03347	-0.03264	0.02329	-0.0012	0.256346	0.845745	1.06717	0.864414	-0.002748	-0.122539	0.100794	0.024386	-0.787421	-0.0727119	-0.0289187	0.00435691
Nvg00463	homeobox "X" (unclassified)	-0.02709	-0.03161	0.07517	-0.04531	0.08927	-0.17501	-0.0797	-0.06219	-0.21574	0.01012	-0.02435	0.27551	0.19722	0.23599	0.09891	-0.169945	-0.032321	-0.0921	-0.015852	0.13182	0.341279	0.328136	0.315401	-0.234188	0.0310799	0.0300443	-0.119368
Nvg00464	type XII collagen alpha-1 chain	-0.39357	-0.49271	-0.23127	-0.12041	0.06386	-0.34334	-0.43481	-0.2847	0.0665	0.29879	-0.0125	-0.21316	-0.03085	0.3141	0.15121	0.007906	0.024376	0.010411	0.48665	0.157625	0.138848	-0.01763	0.307957	-0.040088	0.0279722	0.163178	0.596138
Nvg00465	homeobox 3.4	-0.10068	0.11608	0.28914	0.309	0.22743	-0.1409	0.01385	0.11986	0.21751	0.26529	-0.31032	-0.19901	-0.00112	0.12546	0.1123	-0.201048	-0.633146	-0.23924	-0.132003	-0.222975	-0.363531	-0.758122	-0.089172	-0.164625	0.022504	-0.143966	-0.133264
Nvg00466	seventh in absentia	-0.1334	-0.02582	-0.0464	-0.13137	-0.10224	-0.29187	-0.17291	-0.24449	-0.33729	-0.07876	-0.09783	0.05747	0.00072	-0.06903	0.02523	0.191572	0.070417	0.218094	0.225156	-0.044492	-0.10819	0.118866	-0.097194	-0.648327	0.112141	-0.1619	-0.186742
Nvg00467	histone H3a	0.00496	-0.0669	-0.04652	-0.01879	0.05044	0.14717	-0.00862	0.04387	-0.00066	0.09624	-0.06185	-0.22467	-0.04349	0.08014	0.12917	0.406108	0.342307	0.959594	0.703416	-0.005788	0.079891	-0.001302	0.117891	-0.527374	0.0788676	-0.12206	-0.0395639
Nvg00468	no homology	0	0	0	0	-0.21596	-0.08719	0	0	-0.16934	0	-0.00217	0	-0.00082	0	-0.01957	0.012803	-0.003723	0.008005	-0.002119	-0.022305	0.008061	-0.010614	0.01398	0.341253	0.0765321	0.0374679	0.00082989
Nvg00468i	no homology	-0.018	-0.0127	0.12964	-0.01216	-0.19141	0.21826	-0.06365	0.07322	0.07937	0.19711	0.04415	0.00487	0.01036	0.01463	0.00279	-0.007408	-0.015963	0.010375	0.019804	0.03198	0.045406	0.011338	0.054846	-0.001646	-0.00518479	-0.000401223	0.0225499
Nvg00469	heat shock protein 90kDa alpha	0.02223	0.07278	0.10944	0.17693	0.21879	0.01847	0.12357	0.17848	0.20987	0.22587	-0.03533	0.13651	0.02065	0.2612	0.20882	0.143384	0.188857	0.095976	-0.007326	-0.002793	-0.006813	0.05867	0.059972	-0.044143	-0.298763	-0.08012	-0.0536014
Nvg00470	Cytochrome C oxidase subunit 1	0.1164	0.13013	-0.00932	0.0037	-0.05332	0.15602	0.0581	-0.00631	0.00953	0.01434	0.11142	-0.17408	-0.06413	-0.17722	-0.23934	-0.101795	-0.10354	-0.220122	-0.021637	0.043611	0.297988	0.274116	0.183646	0.596573	-0.127356	-0.232685	-0.215489
Nvg00471	truncated envelope glycoprotein	-0.07758	-0.09432	-0.06973	0.04522	0.04405	-0.00551	-0.01207	-0.30802	-0.16476	-0.2592	-0.00634	0.00333	0.0002	-0.01202	-0.02135	0.309799	0.743393	0.396667	0.512778	0.113755	0.425741	0.095457	0.433048	0.029433	-0.581097	-0.211319	0.167763
Nvg00472	60S ribosomal protein L3	-0.02641	-0.0075	0.05742	0.04947	0.11427	0.03014	0.10854	0.1528	0.16265	0.21803	-0.01299	0.04542	-0.09262	0.1344	0.14777	0.099542	0.119463	0.210694	0.084399	0.009793	-0.052344	-0.021769	0.017089	-0.131289	-0.0692906	-0.0941368	-0.1026
Nvg00473	transposon reverse transcriptase	-0.06293	-0.04272	-0.20832	-0.11314	-0.23155	-0.23447	-0.09034	-0.00984	-0.02853	-0.11558	0.17362	0.32852	0.38602	0.17712	0.37973	-0.119401	-0.197568	-0.139947	0.041308	0.118377	-0.329198	-0.470529	-0.250518	-0.474958	-0.197655	-0.0937447	0.0156265
Nvg00473i	no homology	0.19078	0.09931	0.11453	0.0965	-0.02619	0.11875	0.12601	0.10352	0.06101	0.18477	0.11745	0.24637	0.09945	0.41202	0.05473	0.056742	0.088969	-0.07095	-0.053495	-0.014349	-0.028024	0.026765	-0.056628	-0.215528	-0.189131	-0.0496583	0.0302303
Nvg00474	phospholipase A2, group IVC	0.26866	0.35739	0.29558	0.02944	-0.38361	0.02817	-0.15105	0.08075	-0.04317	-0.17942	-0.13727	-0.25896	0.00938	-0.4936	0.09745	-0.816415	-0.803839	-0.46307	-0.386696	-0.492008	-0.407789	-0.291615	-0.293693	-0.33922	0.128817	-0.293211	0.00735948
Nvg00475	transposon reverse transcriptase	0	0.17073	-0.07565	0.20754	-0.07681	0.01356	0.21216	0.17285	0.01312	0.02245	-0.02284	-0.00046	-0.02234	-0.02158	0.00514	-0.011115	-0.018998	-0.006057	0.007021	0.090909	0.130695	-0.035654	0.062667	0.142164	-4.51043e-05	-0.0623949	0.0791792
Nvg00475i	no homology	0	0	0	-0.23918	0	0.03912	0	0	-0.2581	-0.04319	-0.00596	0	-0.00418	0.01017	-0.01183	-0.008153	0.00247	0.007575	-0.049352	-0.005895	0.017134	0.030943	0.020974	-0.019553	-0.0310673	-0.0904114	-0.0662335
Nvg00476	transposon reverse transcriptase	0	-0.07821	-0.17677	-0.12604	0	-0.06562	-0.14067	0.06795	-0.17854	-0.09909	-0.03864	-0.03769	-0.00568	-0.02655	-0.02014	-0.001929	-0.032209	-0.01478	-0.020895	-0.154581	0.113068	-0.124256	-0.0845	-0.072095	-0.0344332	0.0129221	0.0026303
Nvg00476i	no homology	0.07583	-0.02331	0.00676	0.20448	0.23592	0.35358	0.51971	0.15905	0.08092	0.18846	0.035	0.03306	0.0078	0.03954	0.04984	0.025417	0.014262	0.029459	0.05476	0.006048	0.002584	-0.061632	-0.009359	-0.071657	-0.381031	0.0641214	0.0477691
Nvg00477	UPF0197 protein C11orf10 homolog	-0.00666	-0.0532	-0.02867	-0.02401	-0.01051	0.03735	-0.00429	-0.0001	-0.01655	0.02866	-0.07926	-0.22692	-0.22377	-0.02501	-0.16773	-0.006646	-0.156792	-0.051446	0.054005	0.001171	0.003703	-0.109555	-0.148827	0.055333	0.0820448	-0.10513	-0.0739788
Nvg00478	no homology	-0.07374	-0.16364	-0.01722	-0.01432	0.03495	-0.18752	-0.24143	-0.08218	-0.13727	0.02046	-0.02908	-0.27654	-0.16426	0.01413	-0.07735	0.003922	-0.243473	0.102076	0.195747	0.009262	0.138238	0.023247	0.117421	0.234471	-0.18782	-0.109224	-0.241655
Nvg00478i	no homology	0.12818	0.03568	0.03145	0.18436	-0.14023	-0.02467	0.1522	-0.10326	-0.09487	0.07548	0.00505	-0.03491	-0.05779	-0.03522	-0.03674	-0.075497	-0.137056	0.061705	0.189773	0.10537	0.27464	0.055037	0.051343	0.604938	-0.00427232	0.0408544	-0.20484
Nvg00479	no homology	-0.16944	-0.09057	-0.19504	0	0	-0.06116	-0.12666	-0.09364	-0.3022	0.01961	0	-0.006	-0.00492	-0.00338	0	-0.002569	0.016786	0.079509	0.076099	-0.005305	-0.002741	0.06899	-0.056868	-0.060416	-0.0830182	-0.273298	-0.188147
Nvg00479i	no homology	0	0.00182	-0.20773	-0.02866	0.09249	0	0	0.17143	0.11591	0.00795	0.033	-0.00925	-0.02732	-0.03342	-0.02906	-0.017068	0.016424	0.01207	0.034807	-0.20691	-0.149614	-0.216232	-0.184284	0.141989	0.318429	-0.0304667	0.0546546
Nvg00480	transposase (Putative Ac-like transposable element)	0.51717	0.4337	0.36777	0.47461	0.27916	0.511	0.43378	0.41189	0.62862	0.10959	-0.01964	-0.13568	-0.02416	0.21509	0.00439	0.167626	0.186839	-0.301815	0.009858	-0.040009	-0.024519	-0.197559	-0.107992	0.018037	-0.273438	0.069939	0.160296
Nvg00480i	no homology	0.04358	0.10944	0.13449	0.13701	0.15591	0.1014	0.15428	0.07097	0.18939	0.07161	-0.05562	-0.02458	0.00881	0.30287	0.10868	0.080862	0.084609	-0.229647	-0.071004	-0.075719	-0.055787	-0.04796	-0.018096	-0.284905	-0.132491	-0.0600946	0.052364
Nvg00481	no homology	-0.21052	-0.07524	-0.01793	0.10647	0.23756	-0.0821	-0.23485	0.10068	-0.03719	0.0916	-0.26556	0.09642	-0.3581	-0.15082	-0.37986	0.041116	-0.32096	-0.427885	-0.325342	-0.014624	-0.643168	-0.137601	-0.347703	-0.309057	0.0295215	-0.0366004	-0.354979
Nvg00481i	no homology	-0.19258	-0.05417	-0.05951	0.10308	0.17552	-0.03357	-0.20708	0.13475	0.10011	0.22329	-0.19859	0.03852	-0.38812	-0.19957	-0.26104	-0.023199	-0.11375	-0.240448	-0.122352	-0.027396	-0.261602	-0.227882	-0.173471	0.201638	0.0285002	-0.184604	-0.255481
Nvg00482	no homology	0.0441	0.04748	0.09311	0.0847	0.07654	-0.00224	0.00855	-0.00632	0.01412	0.08106	0.03911	-0.12408	-0.13612	-0.14199	-0.18748	0.124812	-0.091851	0.03824	0.146158	0.051905	0.103556	0.057932	0.079544	0.117382	0.0677566	-0.0795349	-0.136189
Nvg00482i	no homology	-0.10124	-0.07877	0.05799	0.0369	-0.01412	-0.04237	-0.00958	-0.00956	-0.06727	0.02006	0.06133	-0.14401	-0.12752	-0.13699	-0.09176	0.004767	-0.102339	-0.018613	0.036859	-0.225284	-0.025268	-0.265999	-0.196415	0.281364	0.00782768	-0.00921307	-0.10026
Nvg00483	no homology	-0.30837	-0.23338	-0.21822	-0.22052	-0.49023	-0.24842	-0.46113	-0.60245	-0.49223	-0.58445	0.03463	-0.32764	-0.30332	-0.43391	-0.59942	-0.12817	-0.522298	-0.633124	-0.600677	-0.027589	-0.02276	-0.038815	-0.068516	-0.140667	-0.130055	-0.352656	-0.370354
Nvg00483i	no homology	-0.06635	0.05786	-0.07051	-0.16244	-0.15877	0.01444	-0.0662	-0.19898	-0.12991	-0.10568	-0.00154	-0.07787	-0.04242	-0.08512	-0.0262	0.059949	-0.154423	-0.040326	-0.113815	-0.060523	0.041318	-0.083661	-0.039566	0.172858	0.0820796	-0.0968127	-0.10524
Nvg00484	cytochrome c oxidase subunit III	0.05631	0.05827	0.08162	0.13867	0.10296	0.15295	0.10653	0.16435	0.19057	0.17191	0.17584	0.15075	0.00149	0.13706	0.01123	0.070703	0.043452	0.064469	0.030911	0.162306	0.189045	0.190673	0.209516	0.252189	-0.344321	0.116091	-0.0220184
Nvg00485	no homology	-0.00962	0.0847	0.01639	-0.0202	-0.2068	0.00261	-0.09463	-0.00711	-0.05743	-0.0961	-0.02769	-0.19082	-0.26299	-0.22884	-0.13812	-0.03993	-0.583196	-0.450576	-0.704774	-0.351932	-0.114469	0.060492	-0.100275	-0.0865	0.000348994	-0.101138	-0.0667016
Nvg00485i	no homology	-0.04133	0.02329	-0.17325	-0.03828	0.13663	0	-0.03909	-0.11396	0	-0.00592	0.01998	0.00764	-0.01337	-0.01296	-0.00563	0.035208	-0.044104	-0.008784	-0.113725	-0.112598	-0.039251	0.031959	-0.074599	0.145574	-0.0485056	0	0.107745
Nvg00486	no homology	0.08884	0.24366	0.23255	0.29679	0.32721	-0.01912	0.09295	0.35669	0.7447	0.68534	0.08166	0.19198	0.03731	0.11232	0.24764	-0.125855	-0.095597	-0.503293	-0.600075	-0.121488	0.002879	-0.187525	-0.15261	0.154268	0.164217	0.236283	0.128476
Nvg00486i	no homology	-0.14063	0	-0.1052	-0.2075	-0.20345	0	-0.41378	-0.33809	0	-0.11251	-0.01761	0	-0.02568	0	-0.01022	-0.086964	-0.16592	-0.080368	-0.049261	-0.029643	0.037788	0.023667	-0.244004	0.338004	-0.0850684	-0.0163047	0.0297609
Nvg00487	no homology	-0.2188	-0.22087	0.01104	-0.25077	-0.19761	0.26103	-0.03417	0.11316	0.09439	-0.02023	-0.31185	-0.19568	-0.18645	-0.12648	-0.01985	0.07571	-0.464217	-0.625623	-0.587831	-0.06526	0.417222	0.204813	0.197243	0.059759	-0.227476	-0.149567	-0.00453657
Nvg00487i	no homology	-0.06816	0.04088	0.08448	0.0085	0.02791	0.00157	0.0281	0.03199	-0.0155	0.03243	0.10621	0.19593	0.17523	0.14548	0.15699	0.24825	0.000917	0.032501	0.006982	0.031512	0.27741	0.180913	0.091071	0.258068	-0.209045	-0.137546	-0.163007
Nvg00488	no homology	-0.05068	0.00611	0.09158	0.06558	0.08276	0.01157	0.0226	-0.02074	0.0056	-0.007	-0.04405	-0.17642	-0.19904	-0.12484	-0.13958	0.106089	0.280898	0.243438	0.295094	-0.019279	0.01087	-0.09504	0.055014	0.272234	-0.0406862	0.0183925	0.0950839
Nvg00488i	no homology	0	-0.18458	-0.29194	0	-0.21182	0	0	0.03084	-0.31901	-0.20008	0	-0.01062	-0.01004	-0.01971	0	0	0.000478	0	-0.010133	-0.006464	-0.010258	0.018535	0.011531	-0.010714	0.0155531	0.00371611	-0.00915979
Nvg00489	no homology	0.11068	0.13625	0.05006	0.12453	0.04028	0.2322	0.14861	0.07451	0.35674	-0.01948	0.00116	-0.15168	-0.11712	0.05549	-0.01394	0.309942	0.276846	0.038313	0.115385	-0.022569	0.030588	-0.142624	-0.070893	0.109947	-0.138445	0.00977936	0.0287381
Nvg00489i	no homology	0.43379	0.37794	0.32795	0.35611	0.23693	0.5737	0.41757	0.3544	0.56869	0.13442	-0.04654	-0.06946	-0.05959	0.11818	0.10949	0.258464	0.364759	0.004942	0.129531	-0.123699	-0.004551	-0.102951	-0.102795	0.108639	-0.0967519	0.0757171	0.138037
Nvg00490	no homology	-0.03524	-0.06517	-0.0134	-0.04639	-0.03933	-0.03584	-0.11846	-0.14838	-0.12476	-0.07417	-0.03824	-0.1929	-0.11511	-0.10994	-0.2679	0.195046	0.104736	0.21294	0.073389	0.020412	0.135062	0.110788	0.117581	0.251048	-0.141875	-0.0672	-0.153785
Nvg00490i	no homology	-0.24474	-0.33534	-0.30819	-0.26381	-0.26649	-0.07101	-0.2425	-0.14178	-0.27611	-0.12953	-0.10355	-0.42069	-0.3746	-0.43555	-0.47029	-0.059641	-0.47636	-0.127633	-0.18949	0.392728	0.180098	-0.220091	0.006328	0.664266	-0.0288819	-0.191466	-0.284091
Nvg00491	transposon reverse transcriptase	-0.03153	0.24854	-0.05083	-0.16865	-0.08898	-0.29649	-0.18688	-0.02268	-0.24351	-0.01384	-0.0111	0.07609	0.44863	0.32993	-0.03124	-0.036565	0.763453	0.211837	-0.232301	0.121978	0.369642	0.378581	0.201328	0.069701	-0.408089	-0.107939	-0.100288
Nvg00491i	no homology	-0.07004	-0.03333	0.0195	-0.14231	0.35364	0.0284	-0.07308	0.00356	-0.16058	0.15051	0.0077	0.04099	-0.00371	-0.02999	-0.05469	-0.033979	0.123483	0.012199	-0.070623	-0.055746	0.231379	0.398073	0.205311	0.051776	0.1239	-0.0504565	-0.0706122
Nvg00492	no homology	0	0	-0.06245	-0.14221	-0.36658	0	0	0.12156	-0.22318	-0.06891	-0.0064	-0.01665	-0.0133	-0.00995	0.0189	0.004038	0	0.002731	0	0.016359	-0.072163	-0.124903	-0.166169	-0.198281	-0.00367347	-0.00110654	0.00285432
Nvg00492i	no homology	0.27039	0.24432	0.24494	0.22544	0.13385	0.24752	0.23125	0.11573	0.32963	-0.02261	-0.01051	-0.0207	0.00161	0.15126	0.32996	0.287329	0.224209	0.109378	0.270054	-0.072847	-0.015711	-0.133096	-0.056336	-0.117245	-0.110579	0.0976926	0.127652
Nvg00493	no homology	0.35838	0.39856	0.30257	0.28544	0.14915	0.39429	0.2469	0.15695	0.40666	0.13119	-0.08482	-0.07816	-0.0164	0.06046	-0.01576	0.351252	0.458954	0.020197	0.082622	0.106988	0.037796	-0.008464	-0.008205	0.025504	-0.152566	-0.0412867	0.0241478
Nvg00493i	no homology	0.04907	0.25965	0.19959	0.24423	-0.02817	0.1244	0.17939	0.02295	0.20388	0.23996	-0.00424	0.02928	0	-0.03551	0.00331	0.194605	0.152045	0.20868	0.485714	-0.023577	0.025899	-0.014286	0.011553	0.244183	0.0272453	-0.016818	-0.00513532
Nvg00494	no homology	-0.49508	-0.52232	-0.57067	-0.26023	-0.17819	-0.42602	-0.64458	-0.68187	-0.52058	-0.22607	0.03988	-0.08975	-0.11589	0.05278	-0.00242	-0.105246	-0.332419	-0.399362	-0.397623	-0.021345	-0.011756	0.052433	0.082959	0.021391	-0.264014	-0.300465	-0.261025
Nvg00494i	no homology	0	0.11567	-0.08888	-0.12028	-0.15425	-0.38724	0	-0.08923	-0.18182	-0.13228	0.01322	0	-0.01672	0	-0.02808	-0.21962	-0.244274	-0.34328	-0.366951	0.04847	-0.011921	0.012109	0.049668	0.143015	-0.232518	-0.222746	-0.15085
Nvg00495	no homology	-0.00964	-0.14517	-0.18545	-0.09313	-0.16067	0.0864	-0.12814	-0.16324	-0.10692	-0.11122	-0.02128	0.05202	0.02286	0.08257	-0.00777	0.019557	0.086706	0.088921	0.109708	-0.041058	-0.015365	0.076035	-0.027286	0.006681	-0.0914252	-0.0310977	-0.00397405
Nvg00495i	no homology	0.3743	0.415	0.35082	0.467	0.38205	0.41491	0.31233	0.34141	0.5755	0.17341	-0.08654	0.03809	-0.05125	0.21662	0.18427	0.11792	0.026984	-0.376539	-0.216972	-0.083346	-0.043134	-0.14945	-0.0902	-0.047037	-0.317803	0.0275986	-0.0230661
Nvg00496	Homo sapiens clone BAC_22608	0	-0.01134	-0.27974	-0.10936	0	0	0	0.13862	0	0.11429	0.00887	0.01224	-0.00672	0.01737	-0.01242	-0.022505	-0.02606	0.013283	0.016163	0.001129	0.002308	0.010894	0.03191	0.020436	0.0169878	-0.0637458	-0.108607
Nvg00497	no homology	-0.24112	0	0	0	-0.17875	0	0	-0.30445	-0.02471	-0.25941	-0.00757	-0.02686	-0.00975	0.02754	-0.00702	-0.014432	-0.012681	0.013589	0.003429	-0.02759	0.840137	0.315731	0.590635	0.638559	0.0194963	-0.00164704	0.0019432
Nvg00497i	no homology	-0.26501	0	-0.08406	-0.13655	0	-0.15634	0.06951	-0.20899	-0.19649	0	-0.01188	0	-0.0091	-0.01441	-0.04861	0	-0.011274	-0.002939	-0.006203	-0.089397	-0.042242	-0.106733	-0.149097	0.07767	0.0105763	0.0257409	0.00733751
Nvg00498	no homology	-0.08166	0.05763	0.09967	0.05755	0.11654	-0.18447	-0.05099	0.04205	0.0241	0.02859	0.02499	0.14807	0.23034	0.36136	0.26671	0.116889	0.248715	0.210444	0.226438	0.002934	-0.085521	-0.09917	-0.125174	-0.158074	-0.213885	-0.109359	-0.164245
Nvg00498i	no homology	-0.17952	-0.0912	-0.05952	-0.00463	-0.02607	-0.11284	-0.07477	0.00652	-0.04997	0.02735	-0.12816	-0.15375	-0.14919	-0.06174	0.08053	-0.246968	-0.220481	-0.061898	-0.018285	-0.079508	-0.173274	-0.322149	-0.190205	0.021566	0.0373272	-0.0860451	-0.0157324
Nvg00499	no homology	0.00575	-0.02661	-0.01204	-0.0035	-0.01436	0.0637	0.01026	0.01204	-0.03456	-0.00106	-0.04743	-0.1536	-0.16366	-0.16479	-0.08334	0.079473	0.125393	0.076558	-0.02598	-0.241466	0.065256	-0.096232	0.026727	0.170944	-0.00288166	-0.134596	-0.128185
Nvg00499i	no homology	0	-0.02956	0	0	0.11505	-0.14228	-0.11334	-0.14745	-0.16372	0.06778	-0.01689	-0.01928	0.02989	-0.0431	-0.00342	-0.015161	-0.014586	0.022881	0.002004	-0.019872	-0.025835	0.006592	0.011409	-0.018231	-0.0059481	-0.00960115	-0.0124905
Nvg00500	Notopthalmus viridescens NADH dehydrogenase subunit I (ND1) gene	-0.00519	0.00059	0.03697	0.05139	0.02364	-0.03011	-0.08702	0.0129	0.06824	0.00116	-0.0528	-0.11729	-0.04019	-0.06188	-0.0977	-0.120785	-0.097216	-0.270131	-0.36833	0.088925	0.067548	-0.140779	0.019924	0.315011	-0.275019	0.0437207	-0.0419998
Nvg00501	reverse transcriptase like family member (4D351)	-0.00926	0.13108	0.08435	-0.04911	0.17159	0.19101	0.02168	0.09061	0.13522	0.0403	-0.04197	-0.04919	-0.0299	-0.00496	-0.00811	-0.014919	-0.022682	-0.009863	-0.016629	0.050173	-0.207338	-0.227565	-0.149392	-0.487177	-0.0701429	0.403379	0.313854
Nvg00501i	no homology	0.07361	0.20555	0.18024	0.25312	0.24357	0.2854	0.05423	0.08176	0.01508	0.14641	0.07946	0.00469	0.03439	0.09892	0.00211	0.149073	0.017735	0.193181	0.143116	-0.108399	0.005003	-0.068932	-0.020003	0.117836	0.155324	-0.0189956	-0.0516123
Nvg00502	histone gene h4	-0.33293	0.14101	0.29658	0.388	0.46115	-0.27388	-0.05957	0.60166	0.54726	0.67199	-0.12778	-0.04503	0.2738	0.50633	0.4891	-0.054051	-0.485926	-0.305049	0.029375	0.064339	0.270571	0.036074	0.15497	-0.141162	-0.108914	0.0181549	0.0628303
Nvg00503	no homology	-0.2252	-0.24714	-0.25751	-0.27989	-0.22025	-0.24983	-0.14236	-0.21853	-0.16928	-0.12234	0.01456	0.16637	0.12922	0.32251	0.21532	-0.085213	-0.210631	-0.173074	-0.062802	-0.116127	-0.039828	-0.093159	-0.052115	0.206102	-0.0118169	-0.137176	-0.0780199
Nvg00503i	no homology	-0.06527	0.02093	0.02768	0.32565	0.07572	-0.16454	0.04523	0.10447	-0.04169	0.01593	0.00995	-0.00143	-0.01217	0.03613	-0.02638	-0.003269	-0.063284	-0.004689	-0.027391	0.001146	0.03225	0.026319	-0.006101	0.546739	0.0254478	0.0245885	-0.00257797
Nvg00504	no homology	-0.30575	-0.20162	-0.14639	-0.13561	-0.1704	-0.32488	-0.2037	-0.10052	-0.13583	-0.01791	-0.04581	-0.1089	-0.10133	-0.00569	-0.00171	-0.108472	-0.500237	-0.420499	-0.267984	-0.093581	-0.041082	-0.066834	-0.176293	-0.003684	-0.166777	-0.218937	-0.174042
Nvg00504i	no homology	0	0	-0.14521	-0.05956	-0.0516	-0.05258	-0.11194	0.02931	-0.28622	-0.227	-0.02533	-0.11181	-0.0524	-0.10442	-0.07601	-0.077986	-0.655896	-0.413561	-0.331556	0.164121	0.405888	0.060367	0.060869	0.887385	-0.114781	-0.0552921	-0.0280816
Nvg00505	no homology	0.10499	0.14042	0.24973	0.2672	0.44881	0.22574	0.24803	0.58895	0.40856	0.08496	-0.03119	-0.04599	0.27362	0.83472	-0.00021	0.304531	0.248453	-0.104611	-0.069764	-0.189854	-0.4783	-0.345156	-0.326094	-0.434418	-0.146435	-0.0871026	-0.0304022
Nvg00505i	no homology	0	-0.18508	0	0	0	0.10698	0	0.04952	0.0636	0	0.03185	0.01451	0.00788	0.02179	0.01448	0.005229	-0.026927	0.008629	0.000795	-0.168661	0.138056	0.026384	0.038341	0.115643	-0.315357	-0.258178	-0.0549391
Nvg00506	no homology	-0.0728	0.0133	0.09282	-0.04072	0.03542	-0.20773	-0.244	-0.19198	-0.17939	-0.02437	0.00072	-0.16722	-0.09043	-0.04789	-0.16773	0.039273	-0.207286	-0.069082	-0.073677	-0.043689	-0.07348	-0.110056	-0.070171	0.08315	0.180761	-0.112743	-0.0534489
Nvg00506i	no homology	-0.03267	-0.10495	0.09343	-0.02129	-0.09602	-0.17644	-0.21135	-0.03388	-0.07077	0.02184	0.01534	-0.48054	-0.27665	-0.32023	-0.16957	0.107426	-0.457161	-0.160026	-0.188205	0.093999	0.475984	0.06969	0.224852	0.841025	0.137888	-0.0423087	0.0449432
Nvg00507	cytochrome c oxidase subunit IV isoform 1	-0.06079	-0.09742	-0.07065	-0.01423	-0.02918	-0.09012	-0.07586	-0.00786	0.03949	0.03654	-0.06444	-0.11287	-0.13469	-0.0551	-0.05585	-0.100283	-0.139286	-0.09103	-0.072309	-0.040114	0.079498	0.090657	0.014972	0.119616	0.0834935	-0.00337736	-0.125687
Nvg00508	no homology	-0.04756	0.38435	0.3633	0.68309	0.20981	-0.14529	0.21859	0.6735	0.49754	0.6369	-0.38484	-0.17922	-1.05383	-0.77838	0.23063	0.409429	0.022277	-0.477934	-0.207007	-0.120904	0.263762	-0.595427	-0.372032	0.195818	-0.124424	-0.0675503	-0.0317454
Nvg00508i	no homology	0	-0.12133	0.07716	0.07619	0	-0.02281	0.05153	0.21133	0.08008	0.09304	-0.10326	0.32035	-0.19454	-0.0652	0.45564	0.136201	0.121839	-0.054212	0.100322	0.103665	0.150047	-0.024042	0.032802	0.069027	0.0159526	-0.0243812	-0.00826613
Nvg00509	no homology	-0.31489	-0.23823	-0.3789	-0.40378	-0.50471	-0.36808	-0.48228	-0.41668	-0.58276	-0.47412	0.2785	-0.02282	-0.01701	0.00981	-0.10173	-0.052796	-0.293205	-0.332715	-0.345783	0.0773	0.204071	0.102741	0.087946	-0.343652	-0.0493078	0.0122811	-0.0235571
Nvg00509i	no homology	0	0.07022	0	0	-0.15194	0	0	0.03351	0	-0.31645	-0.02013	-0.02293	-0.02608	-0.03989	-0.01934	-0.108603	-0.264595	-0.200467	-0.37257	0.100284	0.482678	0.131725	0.216113	0.276649	0.47479	-0.0864529	-0.0810259
Nvg00510	no homology	0.46433	0.40768	0.54949	0.49295	0.56123	0.3519	0.42206	0.51687	0.70657	0.72558	0.26264	0.15756	0.1339	0.51005	0.19751	0.324675	0.894718	0.911545	1.08444	-0.084663	-0.199815	-0.175634	-0.062933	-0.217686	0.398856	0.794138	0.505529
Nvg00510i	no homology	0.20963	0.25538	0.05726	0.0904	0.2159	0.16804	0.25358	0.07598	0.1631	0.1351	0.06328	0.05659	0.07595	0.39172	0.21612	0.057486	0.350646	0.120807	0.393918	-0.045218	-0.082899	-0.120272	-0.046996	-0.322007	0.0335772	0.294807	0.230831
Nvg00511	no homology	0.05021	-0.03464	0.66019	0.26078	0.19254	0.09673	0.35111	-0.0347	0.29762	0.24257	-0.00918	0.01361	-0.00812	-0.0049	0.01211	-0.013938	-0.035137	-0.023559	-0.020989	0.012318	0.003481	-0.01151	0.007885	-0.003796	-0.0561192	-0.0202935	-0.00419897
Nvg00511i	no homology	-0.07936	-0.09669	0.03069	0.00074	0	0.0597	-0.09793	-0.1634	0	0	0.00468	0.01698	0.00155	0.01237	-0.03311	0.01781	-0.007377	0.00296	0.045467	0.020912	0.054449	0.045822	0.067018	-0.027893	-0.0467797	-0.194376	-0.0537111
Nvg00512	no homology	0	-0.17367	-0.00471	-0.18943	-0.21024	-0.05527	-0.05883	-0.09528	-0.13101	0.01274	-0.00633	-0.0425	-0.07682	-0.03079	-0.0253	-0.037229	-0.024369	0.013495	-0.031868	-0.470805	-0.311632	-0.430706	-0.354361	-0.062872	0.210526	0.00231939	-0.0104722
Nvg00512i	no homology	0	-0.10234	-0.04992	-0.05618	0	-0.10788	-0.12347	-0.03818	0	-0.02041	0.02723	-0.00038	0.01559	-0.02698	-0.01669	-0.025369	-0.034956	0.027143	9e-06	-0.328191	-0.347327	-0.425074	-0.383834	0.068516	0.0631403	-0.142564	-0.0841389
Nvg00513	no homology	-0.05091	-0.10187	-0.04582	-0.05793	-0.12786	-0.08429	-0.12818	-0.16094	-0.11342	-0.13965	-0.1147	-0.2806	-0.22255	-0.11012	-0.28148	-0.00622	-0.042708	0.028033	-0.020089	-0.043374	0.064789	-0.053479	0.033339	0.03731	-0.236973	-0.0891538	-0.152421
Nvg00513i	no homology	0.04094	-0.10321	0.01049	-0.15134	0.01213	-0.11407	-0.0953	-0.086	-0.19004	0.00093	-0.11495	-0.36421	-0.2613	-0.25193	-0.21229	0.009957	-0.072255	0.012539	0.109686	-0.024515	0.113284	-0.001439	0.045371	0.697229	-0.184109	-0.117122	-0.179608
Nvg00514	no homology	0.35116	0.33579	0.27873	0.38829	0.1815	0.39849	0.32746	0.33393	0.59226	0.07822	0.02502	0.0997	0.09001	0.37445	0.23397	-0.009663	-0.195133	-0.512578	-0.449475	-0.092655	0.020551	-0.13178	-0.093594	0.071726	-0.230684	-0.00525955	0.100896
Nvg00514i	no homology	0.05856	0.1493	0.17684	0.19492	0.21975	0.17878	0.16082	0.14327	0.31097	0.05719	-0.02421	0.04692	0.06855	0.13826	0.15646	0.387753	0.31836	0.090121	0.05194	-0.050852	-0.020701	-0.097898	-0.10013	0.132824	-0.291345	0.032498	0.0427734
Nvg00515	no homology	0.0168	-0.12651	-0.22002	-0.10699	-0.13712	0.07684	-0.24965	-0.40713	-0.06929	-0.24502	-0.28049	-0.44925	-0.4776	-0.31331	-0.78337	0.119854	0.007161	-0.003771	-0.212746	-0.066451	-0.066765	-0.315379	-0.036443	0.050153	0.189736	-0.115194	-0.170957
Nvg00515i	no homology	0.13205	0.16923	0.05034	0.36637	0	0.18387	0.1283	0.29649	0	0	0.01419	0.00583	-0.01053	0.00603	0	0	0	0	0	0.009189	0	-0.002944	-0.006518	0	-0.00323703	-0.0621573	-0.0118802
Nvg00516	no homology	0.30169	0.29762	0.20902	0.30677	0.41378	0.61637	0.52692	0.44832	0.58027	0.08042	-0.01231	0.17019	0.0466	0.05822	0.25835	-0.221159	-0.288533	-0.917472	-0.441864	-0.142454	-0.428017	-0.477199	-0.513741	-0.233313	-0.126777	0.161959	0.214527
Nvg00516i	no homology	0.04283	0.13501	0.21708	0.10591	-0.08085	-0.03331	0.11138	0.01049	0.17772	0.10108	-0.01614	-0.17704	-0.06492	-0.04706	-0.04957	0.003879	-0.024564	-0.038468	-0.063553	-0.378027	-0.365221	-0.537872	-0.357765	0.122035	-0.116127	-0.0500607	-0.021849
Nvg00517	no homology	0.15555	0.121	0.07968	0.19293	0	0.09812	-0.10994	0.07175	0	-0.15172	0.01931	-0.00158	-0.01318	0.02807	0.00901	0.023362	0.010195	0.026043	0.015949	0.038477	0.037362	0.012	0.052529	0.025883	-0.0127623	-0.0274558	-0.000545717
Nvg00517i	no homology	-0.11833	-0.1357	0	-0.19068	-0.15806	-0.1508	0	-0.11661	-0.19109	-0.00449	0.02007	0.00864	0.00376	-0.00916	0.01518	-0.013103	-0.009552	-0.002811	-0.017613	-0.040254	-0.509318	-0.412145	-0.231125	-0.61354	-0.0862546	0.27305	-0.00878797
Nvg00518	no homology	-0.16421	-0.32084	-0.34742	-0.27184	-0.21189	-0.19424	-0.40813	-0.42405	-0.6128	-0.24167	-0.07795	-0.03255	-0.22109	-0.03835	-0.20859	-0.167254	-0.104074	0.00088	0.068557	-0.135593	-0.081984	-0.002519	-0.053371	-0.479848	0.0196368	-0.376087	-0.243347
Nvg00518i	no homology	0	-0.30866	0	0	-0.06959	0	0	-0.214	0	0	-0.00209	-0.00748	0	0	-0.00321	-0.039385	-0.113192	-0.000451	-0.014451	0.031581	0.189436	0.157033	0.046435	0.457299	-0.0511984	-0.0575516	-0.110368
Nvg00519	no homology	0.00947	-0.12108	-0.17403	0.02708	-0.05004	0.03541	-0.23714	-0.353	-0.0499	-0.21314	-0.17672	-0.38872	-0.39039	-0.18448	-0.71808	0.046659	-0.036177	-0.022512	-0.256502	-0.020204	0.043208	-0.166746	0.096911	0.138489	0.115867	-0.148647	-0.168858
Nvg00520	no homology	-0.0823	-0.05779	-0.02075	0.21649	0.188	-0.10922	-0.04608	-0.01107	0.00412	0.42194	0.12666	-0.03079	-0.11652	-0.14127	-0.35706	0.126769	0.050673	-0.141408	-0.270118	0.033175	0.177507	0.159522	0.160742	0.058596	-0.547212	-0.301335	-0.09633
Nvg00520i	no homology	0	-0.04002	0	-0.13259	-0.22164	-0.12477	0	-0.26177	-0.24683	-0.00708	-0.06192	-0.05008	-0.00969	-0.03712	-0.02134	-0.128644	-0.322618	-0.393534	-0.370603	0.019781	0.433898	0.098567	0.214813	0.681973	-0.213842	-0.0403975	-0.05008
Nvg00521	Ribosomal protein L4	-0.05216	0.01192	0.01385	-0.04064	0.14566	-0.10794	-0.02427	-0.02168	-0.0414	0.11192	-0.02189	-0.06148	-0.06662	-0.05005	-0.08614	-0.201993	-0.197213	-0.1425	-0.139041	-0.00784	0.037087	-0.094505	-0.029368	0.086039	-0.115724	-0.11038	-0.140794
Nvg00522	reverse transcriptase like family member (4D351)	-0.11529	-0.10792	-0.0947	-0.14436	-0.11728	-0.03982	-0.08609	-0.0996	-0.04697	-0.04299	-0.13674	-0.19624	-0.19588	-0.17084	-0.08737	-0.106111	-0.131467	-0.003416	0.003177	-0.144096	-0.099248	-0.158894	-0.111286	-8.7e-05	-0.0684838	-0.19579	-0.157288
Nvg00522i	no homology	0.10543	0.07754	0.11154	0.07209	0.10846	0.09254	0.18122	0.15857	0.18395	0.15335	0.09927	0.31517	0.3226	0.38412	0.13692	0.015685	0.149026	0.099807	0.070841	-0.07854	-0.027957	-0.005455	-0.050197	-0.13356	-0.0486058	-0.104455	-0.0676863
Nvg00523	no homology	-0.00767	-0.04816	-0.09318	-0.04172	-0.06143	0.01199	0.01511	-0.09384	-0.10649	0.03642	-0.14666	-0.13409	-0.30921	-0.07135	-0.10977	-0.042266	-0.099412	0.030854	0.18043	0.075259	-0.0345	0.009758	-0.028778	0.013619	-0.017006	-0.0672878	-0.141298
Nvg00523i	no homology	-0.10137	-0.13155	-0.22213	-0.05932	-0.1867	0.01797	-0.00472	-0.1151	-0.22838	-0.01739	-0.08156	-0.23199	-0.39912	-0.24282	-0.15226	-0.028439	-0.168501	-0.090897	0.167817	0.173811	0.186688	0.082452	0.09082	0.410066	-0.197847	-0.128872	-0.305774
Nvg00524	no homology	-0.12517	-0.12371	0.09726	-0.14645	-0.18389	-0.03824	0	0.07101	-0.32748	-0.24089	-0.01695	-0.02708	-0.0207	0.09064	-0.03526	0.003066	-0.027782	0.024764	0.020812	-0.056563	-0.032935	-0.088161	-0.100654	-0.23825	-0.120372	0.0329972	0.214236
Nvg00524i	no homology	0.2511	0.09081	0.20326	0.20326	0.21916	0.02675	0.2985	0.15396	0.31198	0.33823	0.02925	0.00154	0.00941	-0.00053	0.01266	-0.005732	-0.011588	0.001722	0.006369	0.017504	-0.006827	-0.005665	0.002661	-0.108402	0.061873	0.0405341	0.0117036
Nvg00525	RNA-directed DNA polymerase family member (1J119)	0.2887	0.30934	0.31031	0.17454	0.27388	0.50899	0.37016	0.36618	0.42843	0.15226	-0.0089	0.22068	0.01581	0.11221	0.23044	-0.040389	-0.203122	-0.401414	-0.370401	-0.177625	-0.290771	-0.341828	-0.21979	-0.454118	-0.388298	0.290397	0.25991
Nvg00526	no homology	-0.089	0	-0.48383	-0.12519	-0.11753	0.04181	-0.07489	-0.11167	0.10183	-0.15735	0.00079	-0.01743	-0.00512	-0.01721	-0.00273	0.02483	0.243808	0.01639	-0.018016	-0.068723	0.138003	0.12775	0.081143	-0.246438	-0.187859	0.0206107	0.0162347
Nvg00526i	no homology	0	-0.16097	0	-0.15869	-0.10014	-0.01946	0	0.09639	-0.19352	-0.15184	0.00543	-0.01129	-0.00206	-0.0071	0	-0.015876	0	0.011328	-0.005841	-0.024215	0.007042	-0.003933	0.031374	0	-0.00352009	0.00602727	0.0587791
Nvg00527	no homology	-0.01817	0.03205	0.02445	0.07852	0.12572	-0.04498	-0.03943	0.03747	0.09741	0.16104	-0.12482	-0.10412	-0.1304	0.07771	0.05559	0.041018	-0.354353	-0.323406	-0.467884	0.08725	0.102396	0.044289	0.195259	0.19979	-0.0947024	-0.266002	-0.355871
Nvg00527i	no homology	0.08089	0.08184	0.0866	0.10615	0.03085	0.19348	0.11408	0.07432	0.28529	0.07159	-0.04999	-0.01569	0.02188	0.00085	-0.009	-0.031789	-0.205099	-0.155271	-0.074233	-0.137426	-0.031516	-0.05907	-0.067351	0.152822	-0.0568987	-0.00783275	0.0274214
Nvg00528	no homology	0	0	-0.14351	-0.20602	0	0	0	-0.26235	0	-0.0389	0	-0.00143	-0.01472	-0.00433	-0.0208	-0.013112	-0.002251	0.003103	-0.004394	-0.016148	-0.096466	-0.006202	-0.045204	-0.217763	-0.00322363	0.0130152	0.0115926
Nvg00528i	no homology	0.14449	0.10866	0.05748	0.25228	0.12537	0.10989	0.23207	0.13757	0.03575	0.12881	-0.0494	-0.11419	0.00146	0.08226	-0.01326	0.039789	0.055634	0.091151	0.140917	-0.243406	-0.141841	-0.219925	-0.168295	0.013685	0.0779529	-0.0240265	-0.0311166
Nvg00529	no homology	-0.16809	-0.27167	-0.22118	-0.16463	-0.01951	0.31082	0.13134	0.20876	0.1437	0.33639	0.29261	0.04141	-0.07228	0.1493	0.03135	-0.021846	-0.006863	-0.010091	-0.125706	-0.030606	0.045536	0.022735	-0.028434	0.153141	-0.325363	-0.157602	-0.172183
Nvg00529i	no homology	0	0	0	0	-0.36344	0	-0.31418	-0.18669	0	0	-0.00026	-0.01615	-0.00562	-0.0099	-0.01523	-0.008692	-0.011129	-0.017388	-0.00777	0.23431	0.23434	-0.179854	0.189213	0.577563	0.0116078	-0.00198976	-0.00241762
Nvg00530	no homology	0.48221	0.43691	0.39024	0.48451	0.33055	0.49752	0.41971	0.3844	0.73114	0.16844	0.02488	0.01755	0.09339	0.36907	0.15031	0.076799	-0.016941	-0.486518	-0.223282	-0.029581	-0.054108	-0.155905	-0.136365	-0.002174	-0.406879	0.0508887	0.103425
Nvg00530i	no homology	0.1155	0.12215	0.16699	0.20736	0.24784	0.25656	0.19043	0.15853	0.3209	0.19029	0.10597	0.14129	0.21624	0.46073	0.27087	0.109871	0.119479	0.001871	0.123616	0.050594	0.076829	0.033487	-0.035269	0.099215	-0.196236	-0.0145811	-0.0105417
Nvg00531	beta-globin	0.29036	0.3667	0.40146	-0.05707	-0.60842	0.45857	0.0171	0.20646	-0.21713	-0.2449	-0.26262	-0.76439	-0.41115	-1.26258	-0.27391	0.070659	-0.436429	0.04176	-0.071268	0.086356	0.221235	-0.153141	0.048424	0.669012	0.644001	-0.0774971	-0.119135
Nvg00532	no homology	-0.06091	0.04737	-0.03421	0.05283	-0.19352	-0.09304	-0.17126	-0.20637	0.00944	-0.10213	0.00711	-0.13443	-0.17111	-0.26349	-0.25519	-0.109418	-0.19704	-0.424859	-0.352164	0.074237	0.348623	0.207384	0.309946	0.615253	-0.191514	0.151611	0.115695
Nvg00532i	no homology	-0.05394	-0.03998	-0.01367	-0.02967	-0.06173	-0.03777	-0.0308	-0.03029	-0.06677	-0.05892	-0.05187	-0.10478	-0.10665	-0.02849	-0.05463	-0.074321	-0.090133	-0.06446	-0.053369	-0.206427	-0.168322	-0.242874	-0.182492	0.063872	0.0271378	-0.144024	-0.105357
Nvg00533	no homology	-0.20542	-0.05872	0.0826	0.32673	0.41848	-0.25195	-0.0154	0.2028	0.29573	0.52224	0.02691	0.15566	0.47966	0.62329	0.54973	0.056801	0.5753	0.858363	0.935532	0.091302	0.0538	0.061696	0.118909	-0.098502	-0.255639	-0.0619057	0.0149389
Nvg00533i	no homology	0.19901	0.23886	-0.07761	0.04601	0.19821	0.08459	0.02138	-0.06785	-0.19756	0.05241	0.01567	-0.01336	-0.00473	0.00925	0.00065	-0.009832	0.012189	-0.005084	-0.106911	0.20779	0.365826	0.22963	0.234842	0.252758	-0.357095	-0.0905071	0.0885216
Nvg00534	DEK	-0.10137	-0.04293	0.05152	0.03462	0.04587	-0.0747	-0.24064	-0.01267	-0.00557	0.04594	-0.11181	-0.13316	-0.03261	0.20543	-0.0032	-0.191827	-0.592718	-0.732134	-0.652284	0.034816	0.022758	-0.007354	-0.06389	-0.436922	0.00197536	-0.0801385	-0.038914
Nvg00535	no homology	-0.14221	-0.28341	-0.16443	-0.14519	-0.28116	-0.21447	-0.41876	-0.28749	-0.16938	-0.38366	-0.0289	-0.10244	-0.03859	-0.02994	-0.11708	0.046892	-0.143412	-0.313369	-0.375396	0.035428	-0.068358	-0.099967	0.02692	0.155528	-0.274564	-0.0979026	-0.250173
Nvg00535i	no homology	-0.1929	-0.36877	-0.11959	-0.19245	-0.42328	-0.59984	-0.54361	-0.51016	-0.2239	-0.69632	-0.02894	0.0172	0.06552	0.20127	0.05201	-0.270865	-0.227296	-0.44714	-0.010609	0.094293	-0.211022	-0.416394	-0.265272	0.086142	-0.0995471	-0.0140492	-0.297051
Nvg00536	no homology	-0.05425	-0.00734	-0.03615	-0.03544	-0.03953	-0.0942	-0.08382	-0.09867	-0.07053	-0.04358	-0.14395	-0.05064	-0.0894	0.05207	-0.01179	0.108282	0.064177	-0.118039	-0.156112	-0.042919	-0.144732	-0.200926	-0.163603	-0.160318	-0.0736178	0.0201049	-0.106295
Nvg00536i	no homology	0.00411	0.23198	0.0884	0.14513	-0.02313	0.05059	-0.05055	0.12871	0.03806	0.11159	0.03198	0.00097	-0.00624	0.03477	-0.00815	-0.027246	-0.041243	-0.051627	-0.125111	0.011023	0.022474	-0.032442	0.005006	0.262468	-0.0260747	-0.10431	-0.131945
Nvg00537	no homology	0	-0.01206	-0.14087	0.21116	-0.08325	-0.60723	-0.48618	-0.69498	-0.65434	-0.23602	-0.13138	-0.86579	-0.82845	-0.98554	-0.42589	0.952414	-0.801762	0.423118	0.823038	1.1608	-0.769777	0.378239	0.057202	-0.920722	0.0694872	-0.0030968	-0.0453853
Nvg00537i	no homology	0	0	-0.3631	-0.21296	-0.27817	0	-0.30515	-0.1999	-0.26686	-0.08973	-0.02286	-0.04952	-0.0303	-0.04274	-0.07419	-0.049336	-0.019789	0.034314	0.103273	0.674679	-0.743593	0.110152	-0.412149	-0.686053	-0.0633379	-0.124897	-0.0088986
Nvg00538	no homology	0.16707	0	-0.0432	0.06524	-0.27599	-0.02052	0.04492	-0.09468	-0.06782	0.06765	-0.00036	-0.0164	-0.04479	-0.00528	0	-0.024431	-0.003676	-0.010383	-0.01174	0.017632	0.053372	0.010427	-0.044896	0.286325	0.0876287	0.161761	0.047183
Nvg00538i	no homology	0.13516	0.03422	0.06062	-0.09978	0	0.02174	0	-0.07137	-0.04348	-0.06258	0.01179	-0.02607	-0.01052	0.03021	-0.00183	0.030229	0.067455	0.100196	0.000744	0.145696	0.062716	0.066526	0.058453	0.037199	0.0217899	-0.189354	-0.140041
Nvg00539	no homology	0.07896	0.08728	0.19095	0.30251	0.18078	0.10497	0.23652	0.31321	0.40743	0.3506	0.0919	0.11159	0.20006	0.22644	0.13099	0.035684	0.407133	0.401154	0.266289	0.03232	0.081985	0.080597	0.064025	0.141008	0.0591057	0.100097	0.181496
Nvg00539i	no homology	-0.05766	-0.02908	0.11133	0.24064	0.11739	0.07123	0.18019	0.31986	0.28513	0.32447	-0.00483	0.03027	0.12215	0.13065	0.10688	0.028812	0.096169	0.38443	0.283186	0.025185	0.269738	0.039442	0.054247	0.645623	0.0883755	0.144043	0.0380039
Nvg00540	no homology	-0.74383	-0.67225	-0.72177	-0.70431	-0.64925	-0.81564	-0.87093	-0.92403	-0.84693	-0.63807	-0.01492	0.10505	0.25136	0.52137	0.04297	0.162932	0.060723	0.093498	0.13734	-0.13977	-0.217571	-0.046455	-0.062947	-0.99492	-0.307817	0.087136	-0.18248
Nvg00540i	no homology	0	0.08863	-0.0836	-0.20071	-0.21374	0	-0.08709	-0.08625	-0.21058	-0.13551	-0.03049	-0.0469	-0.02135	-0.04784	-0.01669	-0.046051	-0.014578	-0.039587	0.007756	-0.121731	-0.081098	-0.141156	-0.021726	0.024686	0.0649653	-0.238978	-0.0826289
Nvg00541	no homology	0	0	0.13387	0.12285	0.20079	0.0125	0.05987	0.08339	0.29687	0.23347	-0.1499	0.22662	0.18598	0.35416	0.00226	0.330126	0.759047	0.502755	0.14515	0.120937	-0.046625	0.022723	0.316346	-0.287248	-0.0203171	0.193175	0.306649
Nvg00541i	no homology	-0.15689	0	0	-0.25484	-0.28277	0	-0.13819	-0.15695	-0.21161	0	-0.00977	0.00282	0.00557	-0.01328	-0.01667	0.000546	-0.01923	-0.05434	-0.076109	0.125124	0.083191	0.178685	0.154889	0.301799	0.0448904	0.0312797	-0.096523
Nvg00542	no homology	0.70116	0.65284	0.6356	0.83503	0.73389	0.60614	0.76612	0.46315	0.83168	0.36651	-0.08781	-0.1364	0.06567	0.34418	0.07825	0.123966	0.243195	-0.084917	-0.072957	-0.231706	-0.480492	0.09704	0.183459	-0.071525	-0.238249	-0.02621	0.163286
Nvg00542i	no homology	-0.08744	0	-0.06436	0.04173	-0.06257	0	0	0.00498	0.0544	-0.14597	0.02916	0.06558	0.00408	0.24524	0.00818	0.00563	0.027154	0.031136	0.079057	-0.018677	-0.02857	-0.080422	-0.047732	-0.113696	-0.116286	0.107061	0.0197861
Nvg00543	no homology	0.01949	0.0398	0.01526	-0.04316	-0.03755	-0.05698	-0.03459	-0.07382	-0.12171	-0.08233	-0.07376	-0.07	-0.04582	0.02985	-0.00319	-0.010589	-0.01251	-0.145182	-0.169023	-0.009413	-0.081276	0.024168	-0.040629	0.15617	-0.0554015	-0.122149	-0.158887
Nvg00543i	no homology	0	0.02972	-0.15416	0.03323	0	0.05328	-0.15204	-0.08114	0	-0.08927	-0.01267	-0.00556	0.00891	0.00195	-0.00337	-0.025266	-0.043245	-0.003535	-0.039562	0.036016	0.023248	0.000364	-0.005625	0.321588	-0.0119946	0.072434	0.100069
Nvg00544	no homology	-0.06508	-0.05688	-0.05064	-0.05148	-0.11042	0.05619	0.02154	0.00037	-0.03071	-0.01515	-0.14253	-0.1617	-0.2168	-0.15252	-0.07763	-0.021177	0.05507	-0.007314	-0.015057	-0.210262	-0.146686	-0.288685	-0.126662	0.07374	0.105066	0.0194139	0.0457526
Nvg00544i	no homology	-0.0522	0.03999	-0.08918	-0.02943	-0.0994	-0.09342	-0.03529	-0.04434	-0.08018	0.01943	0.01416	0.00754	0.00075	0.02278	-0.0236	0.002867	-0.065127	0.007786	0.029477	0.032339	-0.027567	-0.038805	0.016506	0.139502	-0.0392191	0.0171783	-0.00610966
Nvg00545	no homology	-0.08068	-0.17477	-0.35352	-0.4178	-0.76804	0.01094	-0.33537	-0.62966	-0.72086	-1.10139	-0.02794	-0.19768	-0.21263	-0.37328	-0.79067	0.05014	0.063375	-0.053291	-0.594527	-0.110645	-0.318457	-0.216951	-0.030562	-0.152593	-0.271028	-0.479167	-0.582043
Nvg00545i	no homology	-0.1331	-0.16679	-0.33679	-0.27634	-0.6127	-0.07507	-0.3169	-0.52381	-0.60581	-0.55458	-0.18398	-0.39734	-0.4452	-0.62788	-0.88126	-0.00886	-0.189343	-0.125637	-0.250125	-0.027561	0.231176	-0.019569	0.137094	0.55323	0.312329	-0.000497502	-0.162588
Nvg00546	no homology	0.04397	0.09089	-0.02451	0.27028	0.17734	0.12215	0.00278	0.24036	0.50821	-0.03355	-0.02935	0.03909	0.00453	0.01516	0.03705	-0.02903	0.226248	-0.038041	0.010571	-0.266738	-0.385155	-0.521096	-0.600665	-0.31494	0.00198183	0.0619973	-0.0193967
Nvg00546i	no homology	0.22816	0.06289	0.10437	0.30195	0.39206	0.06483	-0.09281	0	-0.19597	-0.07429	-0.00959	-0.01576	-0.01343	-0.01121	-0.01663	-0.028867	-0.013635	-0.031067	-0.009233	-0.074015	-0.02241	-0.042321	-0.01944	0.127532	-0.00147781	-0.00193658	-0.0068971
Nvg00547	no homology	0.01611	0.01606	0.04504	-0.05588	0.00264	0.16016	0.08261	0.32581	0.15154	-0.08006	0.02746	-0.02769	-0.0278	0.01152	0.01183	0.120493	-0.162862	-0.114872	-0.149955	0.058458	0.005518	0.369596	0.454889	0.050488	0.0695347	0.00333682	-0.116784
Nvg00547i	no homology	0.17743	0.00711	-0.0584	-0.02579	0.17115	0.08684	-0.0293	-0.06138	-0.0129	0.22594	0.00668	0.01681	-0.01093	-0.00013	-0.02004	-0.011629	-0.01341	-0.012215	0	-0.051204	0.041027	0.078968	0.175192	-0.041485	-0.0272961	0.0826595	0.00418482
Nvg00548	similar to Mblk1-related protein-1 isoform 1	-0.19335	-0.08728	-0.08468	-0.14392	-0.13627	-0.14938	-0.1449	-0.04035	-0.11224	-0.04307	-0.11462	-0.2219	-0.10653	-0.09721	-0.18857	0.177368	0.091875	0.117331	0.130249	0.063316	0.064264	0.124446	0.154211	-0.179058	0.0186061	-0.0339705	-0.061761
Nvg00549	no homology	0	0	-0.08425	-0.2437	0	-0.04116	0	-0.10566	-0.19208	0	-0.10296	-0.08557	-0.06487	-0.10729	-0.10865	0.086819	0.174996	-0.073761	0.008143	0.244199	0.324592	0.1907	0.321305	0.219808	-0.0472052	0.328848	0.319067
Nvg00549i	no homology	-0.01941	0.04776	-0.01197	-0.24878	-0.00074	-0.32892	0.03652	-0.09403	-0.30876	-0.06584	-0.02687	0.00098	0.00188	-0.02786	-0.03538	-0.013388	-0.011554	0.038568	0.04966	-0.084784	-0.079559	-0.0129	-0.076307	-0.137536	0.132436	-0.132485	-0.0441664
Nvg00550	no homology	-0.0133	-0.29704	-0.48015	-0.26623	-0.48218	-0.46648	-0.22413	-0.33319	-0.10942	-0.27478	0.2502	-0.23534	-0.25594	0.01401	-0.08555	0.664117	0.678535	0.651632	0.682111	0.07387	-0.260979	-0.166401	-0.102078	-0.13095	-0.307107	-0.475724	-0.344107
Nvg00550i	no homology	-0.01248	-0.03379	0	-0.25337	0	0	0	0.04868	-0.18554	-0.04173	0.04018	0.0585	0.00181	0.04727	0.0147	0.005267	-0.005892	0.031591	0.011903	0.001377	0.176664	0.096206	0.059233	0.020556	-0.000756539	-0.0257855	0.00088543
Nvg00551	no homology	0.15371	0.06415	0.27663	0.58915	0.08547	0.08641	0.0016	0.16891	-0.00678	0.2056	0.01211	-0.0024	0.01024	-0.00339	0.02038	0.198488	0.04653	-0.307848	-0.379686	-0.157934	-0.508085	-0.485381	-0.368861	-0.254437	-0.298786	-0.214028	0.425066
Nvg00551i	no homology	0.03326	-0.1388	-0.25092	0	0	0.22274	0	-0.19674	-0.14635	0	0.01596	0.01201	-0.00056	0.00063	-0.01507	-0.017692	-0.058001	-0.027609	-0.086393	-0.025113	0.003201	-0.00988	-0.032922	0.073013	0.0178933	-0.0387492	-0.266238
Nvg00552	no homology	0.06437	-0.00754	0.21831	0.05627	0.10756	0.0601	0.01645	0.29597	0.22167	0.32905	0.1207	0.05006	0.14043	0.25801	0.19442	0.266093	0.187728	0.422569	0.628215	0.098548	0.063767	0.155379	0.109091	0.047583	0.0214047	-0.0260756	0.155753
Nvg00552i	no homology	0.09266	0.1256	0.33361	0.13419	0.06344	0.09236	0.09667	0.13925	0.09415	0.14701	-0.09127	-0.17092	-0.05666	-0.09489	-0.01455	0.087852	-0.226585	0.102024	0.325555	0.241225	0.438467	0.332131	0.251361	0.844165	0.0877457	0.19064	0.125294
Nvg00553	no homology	-0.044	0.14243	0.22097	0.13313	0.17046	-0.104	0.03587	0.18193	0.15935	0.24468	-0.0879	0.07532	0.00721	0.22259	0.11224	-0.076598	-0.003528	-0.038776	-0.165488	-0.010727	-0.060938	0.000334	-0.071517	-0.197441	-0.184256	0.0118245	0.014464
Nvg00553i	no homology	-0.11867	-0.13195	-0.02266	-0.11287	0	-0.15356	-0.00656	-0.06303	-0.2921	0.00685	-0.07596	-0.13417	-0.11194	-0.0224	-0.00875	-0.04778	-0.103161	-0.073618	-0.221669	0.112069	0.154164	0.083883	0.103714	0.36265	-0.0104509	-0.0439052	-0.279318
Nvg00554	no homology	-0.91926	0.13491	0.02167	-0.31333	-0.17496	-0.02455	-0.2309	-0.0322	-0.04793	0.06322	0.01183	0.77909	0.2239	0.67997	0.07157	1.19336	1.3143	1.23635	0.700869	0.074443	1.02882	1.11898	0.763212	0.18961	0.34225	-0.00876288	-0.0576376
Nvg00554i	no homology	-0.0118	0.02034	-0.00792	-0.06538	-0.07075	-0.00748	0.01924	0.09864	-0.01706	0.0393	0.04039	-0.15284	-0.23723	-0.08929	-0.02813	0.247869	0.294735	0.395625	0.462251	-0.150901	0.129401	-0.146156	-0.047102	0.162587	0.0667399	-0.166259	-0.0858216
Nvg00555	no homology	-0.11627	0.27785	0.24639	0.48964	0.42453	0.34417	0.21567	0.47975	0.55753	0.54583	-0.00383	-0.14423	-0.00689	-0.07708	0.00359	-0.036532	-0.476594	-0.481007	0.335609	0.145804	-0.307585	0.445761	0.107683	0.288282	-0.0820527	-0.244913	-0.208122
Nvg00555i	no homology	0.29198	0.53377	0.01085	0.58489	0.30222	0.34131	0.19555	0.13052	0.16805	0.22398	-0.00895	-0.1079	-0.02424	-0.03146	0.00222	-0.011156	-0.038091	-0.030249	0.088086	-0.202889	-0.192892	-0.237411	-0.230137	0.243783	0.0932062	-0.259492	-0.230987
Nvg00556	Nonhistone chromosomal protein HMG-17 (High-mobility group nucleosome-binding domain-containing protein 2)	-0.20648	0.05599	0.31601	0.28177	0.37709	-0.1885	-0.05135	0.23205	0.3197	0.4745	0.00439	0.25019	0.32302	0.63939	0.50785	-0.1875	-0.111674	-0.007773	0.261518	0.038019	-0.087776	0.019967	0.042869	-1.00966	-0.182701	-0.183306	0.00366148
Nvg00557	no homology	0.08763	0.04707	0.04968	0.12346	0.11694	0.06469	0.03249	0.14079	0.21537	0.0091	0.15338	0.29107	0.29896	0.38706	0.23013	0.233443	0.316502	0.196842	0.291472	-0.039629	-0.121851	-0.162097	0.008073	0.055674	-0.107811	0.0233321	0.0631221
Nvg00557i	no homology	-0.46403	-0.46154	-0.20405	-0.2389	-0.09455	-0.33879	-0.33351	-0.19611	-0.17869	-0.29072	0.07139	0.13309	0.42709	0.5283	0.47941	-0.023228	-0.055528	0.04213	0.188954	-0.019858	0.237584	0.22722	0.17773	0.087898	-0.415282	-0.0340928	0.00317225
Nvg00558	no homology	-0.01503	-0.08858	-0.09492	-0.08926	-0.06923	-0.05019	-0.06814	-0.15648	-0.14955	-0.0783	-0.0187	-0.00938	-0.0807	0.0022	-0.05497	-0.071647	-0.27608	-0.18877	-0.117958	0.071783	0.145059	0.021938	0.073367	0.240973	-0.0183164	-0.112766	-0.167558
Nvg00558i	no homology	-0.16868	-0.42056	-0.25404	-0.12894	-0.21207	0	-0.01593	-0.135	-0.29975	-0.02588	0.00831	-0.02599	0.02544	0.03049	0.01985	-0.05632	-0.106754	-0.023497	-0.026309	-0.046668	0.059935	-0.032213	-0.032247	0.277445	-0.0289331	-0.0293423	0
Nvg00559	no homology	0	-0.1596	-0.14681	0	0	-0.1001	-0.10685	-0.13643	-0.15166	0	-0.00228	-0.02712	-0.02221	-0.01047	0.00952	-0.013643	-0.033986	0.013878	-0.030201	0.031954	0.003764	-0.019034	-0.006493	-0.005405	0.0283513	-0.0116583	-0.00233298
Nvg00559i	no homology	-0.26056	-0.14571	-0.00718	-0.08838	-0.0511	-0.26118	-0.19425	-0.19947	-0.2091	-0.02472	0.11987	0.2427	0.24662	0.65565	0.2503	-0.163578	-0.382689	-0.431298	-0.332573	-0.076037	0.260073	0.302459	0.242818	-0.312024	-0.212549	-0.0806597	-0.0649318
Nvg00560	no homology	0.19085	0.19617	0.12783	0.13009	0.05842	0.38012	0.18387	0.13236	0.23489	0.13657	0.05671	-0.05717	0.08847	-0.02965	0.10462	0.139841	0.182681	-0.216759	-0.087011	-0.24801	0.1171	0.134085	-0.179475	0.01874	-0.109029	-0.00437422	0.0356261
Nvg00560i	no homology	0.01182	-0.05959	-0.10031	-0.24603	-0.17697	-0.07287	-0.06004	-0.08591	0	-0.13307	0.00321	-0.00457	-0.0027	0.00797	-0.00283	-0.02651	0.009844	0.001382	0.027777	0.011482	-0.002277	-0.01321	-0.026725	0.009754	0.108345	-0.0600828	-0.0996555
Nvg00561	Bombina orientalis mitochondrion, complete genome	0.034	-0.00394	-0.05085	0.01997	-0.08495	0.03371	0.03001	0.12864	0.21472	0.06334	0.07758	-0.04485	-0.01289	-0.09874	-0.06874	-0.117118	0.001169	-0.112441	-0.06878	-0.007028	-0.035558	-0.091897	-0.063368	0.117464	-0.0622292	0.0916278	0.0933283
Nvg00562	no homology	0.27897	0.32106	0.20265	0.23648	0.20142	0.26967	0.24941	0.199	0.32512	0.12335	-0.06965	-0.09356	0.03171	0.0575	0.12256	-0.155185	-0.127984	-0.503836	-0.407542	-0.08318	-0.037205	-0.146356	-0.085986	0.082688	-0.178594	0.111573	0.155915
Nvg00562i	no homology	0.17258	0.23024	0.17822	0.18153	0.0877	0.29108	0.17956	0.16384	0.40936	0.10359	0.24951	0.18493	0.22084	0.34201	0.4035	0.000782	-0.525914	-0.550909	-0.321863	0.034808	0.078763	-0.029267	-0.050365	0.120489	-0.324579	-0.165589	-0.0993437
Nvg00563	no homology	0.25345	0.27639	0.19208	0.23611	0.15872	0.2591	0.22856	0.17402	0.33944	0.12471	-0.07289	-0.03435	0.00508	0.07261	0.07017	-0.153444	-0.121374	-0.462935	-0.401564	-0.079617	-0.032939	-0.158382	-0.089614	0.114327	-0.127575	0.104147	0.102242
Nvg00563i	no homology	0	-0.0071	0	0	0	0	0	0.01044	-0.00638	-0.34842	0.00685	0.05716	0.07431	0.3143	0.01494	-0.045567	-0.011996	-0.005335	-0.004785	0.079914	0.156128	0.022177	0.029906	0.060957	-0.157905	0.0118185	0.145488
Nvg00564	no homology	0.04041	0.07321	0.08288	0.10613	0	-0.08661	0.30107	-0.10647	0.08253	-0.02235	-0.01923	0.05572	0.01555	-0.0058	-0.00496	0.011937	0.077169	-0.015307	0.060693	-0.097697	-0.080759	-0.091823	-0.081217	0.046979	0.0444447	-0.049239	-0.0104642
Nvg00564i	no homology	-0.01333	-0.03601	-0.03875	-0.06244	-0.05804	-0.07704	-0.10672	-0.13138	-0.06825	-0.08073	-0.06787	-0.10888	-0.12295	-0.13677	-0.00093	-0.025691	-0.014694	0.077532	0.030681	-0.129341	-0.065614	-0.124656	-0.099848	0.107083	-0.0356758	-0.115303	-0.052543
Nvg00565	no homology	-0.34974	0.02884	0.10181	0.22982	-0.10811	-0.34993	-0.12267	0.28503	0.26363	0.2585	0.00677	0.20976	0.06714	0.59312	0.04419	0.106699	0.327285	0.318698	0.507432	0.120999	-0.174197	0.196265	0.062603	-0.977608	-0.0228262	0.287589	0.0705351
Nvg00565i	no homology	0.00326	0.06603	0.29683	-0.43954	-0.20774	0.14636	0	0.26647	-0.13966	0.16284	0.02358	0.02371	0.00454	0.00969	0.02223	0.020901	-0.025186	0.032305	-0.013623	0.092865	0.117894	0.111429	-0.051521	-0.126062	0.0068547	0.0739072	0.0850589
Nvg00566	no homology	0.431	0.38546	0.36767	0.39217	0.2698	0.49897	0.40032	0.30965	0.63107	0.26928	0.0084	0.05794	0.11062	0.36419	0.14322	0.178015	0.154132	-0.178814	-0.122058	0.019528	0.000384	0.167205	0.076852	0.053724	-0.319997	-0.301009	0.0939528
Nvg00566i	no homology	0.02029	0.1637	0.29824	-0.0796	0.05142	0.20513	-0.0158	-0.04624	-0.15439	0.32158	0.00324	0.00204	-0.0102	-0.02057	-0.04733	-0.033891	0.006404	-0.037612	-0.030925	-0.007074	0.025895	-0.012486	0.011891	0.002837	0.0144822	-0.0126887	-0.0130078
Nvg00567	no homology	0	-0.24948	-0.22393	-0.29158	-0.26765	-0.27763	-0.2907	-0.44017	-0.29074	-0.17499	0.03192	0.00258	-0.0175	-0.02336	-0.02001	-0.0711	-0.546221	-0.63306	-0.341675	-0.117751	-0.216245	-0.245739	-0.252366	-0.156403	-0.157731	-0.244756	-0.28127
Nvg00567i	no homology	-0.09995	0.19772	0.44314	-0.04314	0.16747	0.00662	0.11021	0.04294	0.23502	0.00073	0.00928	-0.02326	-0.02402	-0.02062	0	-0.029028	-0.052568	0.01192	0.0018	0.017787	0.010642	-0.032698	0.037473	0.112138	-0.000777711	-0.00142819	-0.00540454
Nvg00568	polymerase (DNA-directed), delta 3, accessory subunit	-0.04324	-0.05679	-0.00324	-0.13702	-0.03418	-0.15709	-0.10638	-0.01786	-0.08761	-0.19648	-0.21587	-0.36328	-0.28335	-0.30426	-0.28039	0.173935	0.175957	0.159209	-0.092169	0.129631	0.331903	0.32374	0.35342	0.316091	0.15797	-0.139818	0.0261968
Nvg00569	no homology	0.08006	0.07202	0.08073	-0.00193	0.03326	0.02133	0.05117	0.05103	-0.02607	0.04565	-0.08342	-0.05703	-0.04801	0.06548	0.02459	-0.12175	-0.161386	-0.229223	-0.200475	-0.009339	0.009784	-0.085151	-0.036579	0.121733	0.0592424	-0.0685592	-0.039753
Nvg00569i	no homology	-0.10254	-0.04584	0.01364	-0.13164	-0.0034	-0.1754	-0.08826	-0.04205	-0.23922	-0.0021	-0.08616	0.13368	0.09359	0.08699	0.11993	-0.180246	-0.062232	-0.103699	-0.011813	0.033241	0.043262	0.073762	-0.065879	0.204485	0.0594134	0.0078038	0.0886113
Nvg00570	reverse transcriptase-like protein	0.10741	0.15508	0.14354	0.07528	0	0.03767	0.01653	0.12863	0.18147	-0.05875	-0.01431	0.00989	0.01254	0.25172	-0.00622	-0.041675	0.107581	-0.005266	-0.02942	-0.03203	-0.01951	0.040561	-0.075945	-0.06416	-0.34197	0.241082	0.130664
Nvg00570i	no homology	0.26309	0.2252	0.13795	0.15453	0.38124	0.12445	0.15784	0.10141	0.18973	0.09807	0.05742	0.18744	0.2248	0.52853	0.23561	0.071069	0.103322	0.052276	0.123919	-0.044466	-0.01016	-0.07424	0.016484	-0.162919	-0.051598	-0.0316798	0.0700397
Nvg00571	no homology	0.11192	0.01572	0.0798	-0.0735	-0.08077	0.14979	0.05224	0.03314	-0.07724	-0.04879	0.05706	-0.03353	0.05624	0.06559	-0.06079	0.051273	0.004525	0.031754	0.185197	-0.067295	-0.026331	0.160407	0.082956	-0.204936	0.102145	0.076206	0.223852
Nvg00571i	no homology	-0.01574	-0.11658	-0.05964	-0.21005	-0.25865	0.09926	-0.01396	0.0232	-0.20097	-0.10367	0.04005	-0.2114	-0.14953	-0.19525	-0.20956	-0.152299	-0.240921	-0.162904	0.016834	-0.067626	0.101009	-0.037143	0.026059	0.236398	0.0831864	0.0508799	0.10316
Nvg00572	no homology	0.09969	0.03757	0.07681	-0.03117	-0.03866	0.08195	0.036	0.08567	-0.03092	0.03787	0.00923	-0.08675	0.01372	0.00881	-0.0428	0.004836	0.001177	0.025287	0.368452	-0.012758	0.098908	0.104043	0.044333	-0.109083	0.0703866	0.105926	0.223426
Nvg00572i	no homology	-0.05198	-0.15896	-0.0732	-0.23163	-0.27192	-0.00982	-0.04692	0.05224	-0.18123	-0.04697	-0.03828	-0.2534	-0.15905	-0.25184	-0.23946	-0.240004	-0.31384	-0.185424	0.05048	0.084403	0.464777	0.330861	0.287972	0.541498	0.0678229	0.0409818	0.193067
Nvg00573	no homology	0.06333	0.0567	0.06771	0.12614	-0.06945	0.06708	0.08661	0.13165	0.17166	0.02768	-0.03113	-0.05495	0.01333	0.02983	-0.01196	0.092657	0.305856	-0.039201	0.060709	0.016393	0.212557	-0.030088	0.021045	0.183732	0.0299078	0.0790564	0.0341911
Nvg00573i	no homology	0	0	-0.1064	0	0	-0.05944	0	0	0	0	0.00032	0.00359	0	-0.00721	0.00424	-0.026114	0.017565	0.00749	-0.001714	-0.052605	-0.107182	-0.074717	-0.019423	-0.13191	-0.119431	0.0358498	-0.0399242
Nvg00574	no homology	0.08772	0	0.02715	0	0.17391	0.0041	0	0.00178	0.04359	0.04781	0.00969	-0.01226	0.00046	0.37573	0.06848	0.287887	0.089704	0.174804	0.012575	-0.430674	0.205551	0.406949	0.248356	0.365476	-0.0606854	-0.00155778	-0.14853
Nvg00574i	no homology	-0.04364	-0.0172	-0.03974	-0.01763	-0.06864	-0.00341	-0.00372	0.06252	-0.00639	0.0845	0.14052	0.1301	0.05099	0.12267	0.08411	0.07654	0.338241	0.133195	0.098467	0.061143	0.043482	0.172383	0.083293	-0.001818	-0.0583968	-0.0402608	-0.0805756
Nvg00575	DnaJ (Hsp40) homolog, subfamily A, member 1	-0.06509	-0.08848	-0.12006	-0.12817	-0.09152	-0.10238	-0.16449	-0.20626	-0.1729	-0.08443	-0.05878	-0.12927	-0.16458	-0.06978	-0.14764	-0.13624	-0.236654	-0.231861	-0.14953	-0.025443	0.085887	0.055211	0.039348	0.204639	0.239767	-0.0929579	-0.153321
Nvg00576	no homology	-0.08914	-0.00824	-0.0077	-0.00151	0.02531	-0.1265	-0.04717	0.08411	0.06253	0.02818	-0.12482	-0.14391	-0.02832	-0.11469	-0.18202	0.227296	0.342162	0.329754	0.670743	-0.078313	0.098059	-0.024724	0.18899	0.088522	0.0687855	0.194445	0.156208
Nvg00576i	no homology	0	0	0	-0.21187	-0.13208	-0.17254	0	-0.10616	-0.1054	0.09296	-0.10059	-0.25071	-0.19288	-0.07798	-0.02484	0	-0.004377	0.009069	0.003208	-0.120836	0.047365	-0.043248	0.053417	0.156996	0.322784	0.154325	0.19069
Nvg00577	eukaryotic translation initiation factor 5B	-0.00421	0.05639	0.04275	0.0243	-0.00085	-0.00196	-0.03882	0.05626	0.04935	-0.0273	0.0546	0.06935	0.0788	0.19619	0.12271	-0.067158	0.205162	-0.160133	-0.158352	0.002457	0.176908	-0.02482	0.007322	0.118441	-0.281284	0.0393285	-0.0530056
Nvg00578	chromogranin B	-0.16635	0	-0.02505	-0.06894	-0.23125	-0.05043	-0.02839	-0.39816	-0.32404	-0.2325	0.01953	0.00526	-0.06284	-0.07696	-0.37058	-0.135886	-0.319028	-0.297717	-0.532862	0.171088	0.032339	0.040833	0.081658	-0.306916	-0.763436	-1.03469	-0.724
Nvg00579	A-kinase anchor protein 9 isoform 1	-0.12616	-0.23748	-0.12619	-0.1143	-0.27447	-0.35768	-0.4795	-0.4153	-0.32476	-0.22181	-0.08603	-0.03805	-0.1365	0.11657	-0.19691	0.244466	0.062024	-0.005947	0.06917	0.11149	0.249381	0.084204	0.130906	-0.194739	-0.0209109	-0.0281392	-0.0362394
Nvg00580	no homology	0.10097	-0.07633	0.08052	0.1349	-0.0754	-0.01026	0	-0.15469	0.06171	-0.21163	-0.01528	-0.04824	-0.06696	-0.12232	0.02054	0	0.007899	0	0.009588	-0.336745	-0.225969	-0.319438	-0.370585	0.005589	0.172188	0.0310987	0.0791168
Nvg00580i	no homology	-0.00604	-0.02254	0.05201	0.06553	-0.00895	0.19241	0.09112	0.00215	0.01592	-0.02586	0.00578	-0.01001	-0.01608	0.03599	-0.0489	0.002445	0.001043	0.021763	0.003654	-0.022299	-0.131058	-0.239476	-0.127889	-0.23865	-0.0487469	0.053264	0.28749
Nvg00581	megakaryoblastic leukemia 2 protein 3' UTR DNA match	-0.19824	0.26284	0.50222	0.6171	0.68731	-0.11019	0.17848	0.38582	0.75708	0.63328	0.41924	0.65207	0.49059	0.81436	0.54261	-0.141404	-0.036185	0.607783	0.515237	0.031097	0.038397	-0.14403	0.229852	-0.245789	0.32579	0.325352	-0.121964
Nvg00582	no homology	-0.2079	-0.33034	-0.33835	-0.36789	-0.36443	-0.12477	-0.36086	-0.38884	-0.32319	-0.28979	0.15973	-0.0192	-0.00068	0.149	0.08853	0.057951	-0.048563	-0.052171	-0.058075	-0.046271	-0.058039	0.02043	-0.092472	-0.309109	-0.098644	-0.183182	-0.117913
Nvg00582i	no homology	-0.2738	-0.33754	-0.38592	-0.35849	-0.31675	-0.13454	-0.25738	-0.30429	-0.2455	-0.28423	-0.00559	-0.0126	-0.03016	0.01307	-0.00563	-0.255083	-0.293033	-0.177077	-0.050355	0.063752	0.207614	0.153061	0.085587	0.300912	-0.115614	0.0149697	-0.101111
Nvg00583	no homology	0.31612	0.45805	0.22739	-0.10412	0.15315	-0.15178	0.00697	0.05445	0	0.13885	0.02929	0.01211	0.01048	0.00767	0.02316	0.042114	-0.030344	0.004341	-0.03287	-0.169841	-0.106489	-0.319419	-0.113451	-0.050418	0.101356	-0.0841902	-0.0947241
Nvg00583i	no homology	0.02658	0.07108	0.06413	0	0.17398	0.06201	0	-0.07715	0.12664	0.03215	0.01417	0.01152	-0.0342	0.01309	0	-0.012267	0.002974	0.012146	0.016408	-0.036891	0	0.007754	-0.013623	-0.01661	0.000177006	-0.000330431	0.000167874
Nvg00584	lambda-recombinase-like protein	0	0.1134	0.38058	0.15443	0.31135	0.01887	0	0.1232	-0.03717	0.0605	0.00517	-0.0112	-0.02533	0.02477	-0.02445	-0.014721	0.003339	0.007533	-0.029639	0.013161	0.005135	0.015745	0.02269	0.040724	-0.00521645	0.0277427	-0.00174522
Nvg00585	reverse transcriptase	0.0901	0.14616	0.14222	0.16871	0.09278	0.20593	0.174	0.12285	0.16605	0.15046	0.0928	0.01568	0.11924	0.20121	0.13987	0.092407	0.099157	0.080928	0.09234	-0.059268	-0.044555	-0.116376	-0.062184	-0.037715	0.00127863	0.035737	0.0239434
Nvg00585i	no homology	0.29397	0.38464	0.37442	0.36221	0.3703	0.25757	0.32247	0.28886	0.37642	0.14455	0.0757	0.13656	0.12216	0.25229	0.3275	0.425806	0.304543	0.244348	0.339443	-0.099023	-0.07867	-0.201083	-0.116469	-0.225527	-0.086292	-0.0175894	0.032015
Nvg00586	no homology	0.49774	0.44077	0.35825	0.68136	0.36276	0.69519	0.35255	0.61871	0.72511	0.39181	0.0854	-0.24282	-0.05025	-0.0969	0.07046	0.497946	0.594991	0.028492	-0.103681	-0.128526	-0.231021	-0.194032	-0.144151	-0.215149	-0.111373	0.10192	0.272773
Nvg00586i	no homology	0.14637	0.19911	0.17774	0.27	0.17032	0.11163	0.1705	0.19243	0.20818	0.12987	0.02271	0.00533	0.01147	-0.00448	0.00496	0.009414	0.03307	0.01	0.006764	0.089708	0.029545	0.024543	0.028142	0.076682	-0.0329224	-0.00894671	-0.0283786
Nvg00587	no homology	-0.43414	-0.24445	-0.11592	-0.12246	-0.13902	-0.41571	-0.21457	-0.15882	-0.04116	-0.03989	-0.13817	-0.04962	-0.09368	0.15646	-0.04472	-0.141684	-0.36689	-0.351829	-0.262488	-0.118389	-0.003738	-0.103681	-0.162596	0.152911	-0.278908	-0.208637	-0.325922
Nvg00587i	no homology	-0.28225	-0.30975	-0.14551	-0.16563	-0.25132	-0.32409	-0.17342	-0.14389	-0.09426	0.00946	-0.06661	-0.11475	-0.04335	0.07284	-0.0208	-0.220383	-0.480848	-0.321709	-0.351453	-0.076911	0.098015	-0.024256	-0.091602	0.294839	-0.462509	-0.323118	-0.476508
Nvg00588	no homology	0.20156	-0.13216	-0.17737	0.05444	-0.12719	0.24994	-0.14849	-0.29074	0.2032	-0.25802	0.20473	0.3054	0.68368	0.20938	0.34589	-0.034102	-0.632814	-0.715287	-0.155713	-0.081302	-0.048116	-0.263139	0.113032	0.011951	-0.179488	-0.0223071	0.131074
Nvg00588i	no homology	0.06574	0.0505	0.15026	0.15127	0.11262	0.10947	0.17479	0.03899	0.26344	0.0088	0.00395	0.00052	0.01951	0.02426	0.0443	0.472617	-0.107054	0.227171	0.204243	-0.113484	-0.256669	-0.176254	0.404144	-0.189075	-0.310822	0.263323	0.0767256
Nvg00589	no homology	0.37197	0.37951	0.34704	0.32029	0.26238	0.39264	0.28108	0.28005	0.51473	0.14598	-0.04949	0.03767	0.09446	0.27266	-0.00328	0.251734	0.488754	0.027739	0.000885	-0.008025	0.031487	-0.059282	-0.057196	-0.08422	-0.272266	0.139977	0.158742
Nvg00589i	no homology	0.0202	0.00197	-0.11639	-0.04914	-0.03324	-0.33186	0.00488	-0.1129	-0.06275	-0.10453	-0.12404	-0.21042	-0.11301	-0.05756	-0.07988	0.01164	0.095516	0.007745	-0.106844	-0.21164	-0.16586	-0.227388	-0.191491	0.180042	-0.0547174	-0.0206106	-0.0418942
Nvg00590	no homology	0.3238	0.19471	0.15337	0.26245	0.2158	0.49902	0.20137	0.02585	0.28525	-0.09725	-0.30268	-0.45644	-0.33113	-0.28366	-0.47969	0.575539	0.858333	0.645559	0.729977	0.234883	0.676521	0.334279	0.564727	0.782017	-0.261935	0.124527	0.153908
Nvg00590i	no homology	0.25313	0.16817	0.2327	0.11567	0.16847	0.52079	0.22962	0.13969	0.32385	-0.05902	-0.12367	-0.12966	-0.25804	0.14117	0.05548	0.328293	0.167194	0.295273	0.449416	-0.149145	0.268016	0.174985	0.193347	0.491143	-0.0671174	0.140453	-0.0722045
Nvg00591	no homology	0.127	0.02033	0.24244	0	0.09821	0.03572	0	-0.20281	-0.3186	-0.11242	-0.05867	-0.03228	-0.01859	-0.06392	0	-0.021011	0.01073	0.001885	2.8e-05	0.003066	-0.026892	-0.052604	0.115124	0.16771	0.0671821	0.080088	0.0539102
Nvg00591i	no homology	0.06158	-0.01555	0.05624	0.08557	-0.01023	0.00671	0.04849	0.0145	0.08679	0.03593	0.08446	0.16921	0.14334	0.29034	0.2089	0.076767	-0.008056	0.042389	0.037113	-0.089326	-0.133934	-0.060385	-0.095622	-0.088301	-0.0182653	0.0175454	-0.0408541
Nvg00592	Arachidonate 5-lipoxygenase	0.14259	0.30946	0.48159	0.42128	0.3212	0.23768	0.22416	0.22289	0.24427	0.2132	0.05227	0.02412	0.06568	0.02718	0.05042	0.000269	0.046882	0.006058	0.026546	0.004274	0.007346	0.008416	0.033628	-0.025694	-0.0389683	-0.0336484	-0.0481979
Nvg00593	no homology	0	0	-0.09858	0	0	0	0	-0.02189	-0.33533	-0.33085	0	-0.00433	0	-0.00398	-0.00325	0	-0.005538	-0.001412	0.008036	0.004494	0.001271	0.001363	0.003084	0	-0.00376232	-0.00492309	-0.00456878
Nvg00593i	no homology	0.36926	0.06922	0.05398	0.0406	0.02946	-0.03481	0.46708	0.20125	-0.01764	0.05349	-0.00719	0.01325	0.03285	0.01614	0.00113	0.017155	0.040945	0.05634	0.013669	-0.043465	-0.051983	-0.074436	-0.199338	0.013836	0.0457403	0.065973	-0.0628722
Nvg00594	no homology	-0.12405	-0.06149	0	0	0	-0.11147	-0.09672	0.0751	-0.24615	-0.12702	-0.01155	-0.00767	-0.01527	-0.01102	-0.01176	-0.055579	-0.016799	-0.011835	-0.003078	-0.050945	-0.010083	-0.019942	-0.01412	0.162516	-0.0825027	0.0033764	0.0440568
Nvg00594i	no homology	0.06881	0.04929	0.1671	0.14679	-0.07079	0.14299	0.11664	0.03123	0.07594	0.15959	0.04478	-0.0534	0.01885	0.17712	-0.00795	-0.35432	-0.506996	-0.443945	-0.509763	-0.066002	-0.062477	-0.062569	-0.059358	-0.118679	0.38738	-0.0299518	0.0224904
Nvg00595	no homology	0.02513	0.01316	-0.09144	0.06172	-0.07926	0.06201	0.15419	0.19346	0.13633	0.10537	-0.00508	0.18223	0.129	0.01724	-0.00598	-0.277935	0.179573	0.192936	-0.044192	-0.017257	0.228356	0.42844	0.232164	0.082145	0.358948	0.0369516	-0.0730088
Nvg00595i	no homology	-0.10377	-0.1341	-0.08473	0.03192	-0.1016	0.0131	0.20322	0.20921	0.138	0.08061	-0.25213	-0.34526	-0.41263	-0.31239	-0.41549	-0.221562	-0.454762	-0.31986	-0.304073	0.090315	0.460719	0.317943	0.238117	0.84318	0.101068	0.0223396	-0.0584844
Nvg00596	no homology	0	0.00506	0.01764	0.13566	0.055	0.10409	0	-0.06755	0	0	0.03416	0.01256	0.00285	0.03088	0.0006	-0.013577	-0.00849	-0.016956	-0.056695	0.050486	0.391058	0.26293	0.241499	0.30172	0.074626	0.0538906	0.0845343
Nvg00596i	no homology	0.23613	0.06687	0.3995	0.00912	0.07965	0	0	0.04463	-0.22278	0.10996	-0.00542	-0.00282	0.00112	-0.02006	0	-0.013168	-0.012815	0.005195	-0.022444	-0.007782	0.000771	0.003407	0.00249	-0.01877	-0.00577661	-0.0032154	-0.00405277
Nvg00597	vacuolar protein sorting 13A isoform B	-0.15147	-0.11243	-0.03295	-0.04801	-0.13944	-0.15476	-0.17565	-0.11149	-0.09508	-0.12932	-0.03466	-0.0562	-0.04902	0.0119	-0.20653	0.369882	0.557944	0.571395	0.616694	0.049789	0.078277	-0.069985	-0.002256	0.07992	-0.266148	-0.084867	-0.10082
Nvg00598	no homology	0.15684	0.35715	0.20753	0.04749	0.13955	0.29052	0.18932	-0.02147	0.05877	0.07472	0.05817	0.0386	0.00846	0.06308	0.00606	-0.01281	-0.026102	-0.027597	-0.036847	-0.128258	-0.120105	-0.025355	-0.09621	-0.11146	0.160161	-0.0263647	-0.000971123
Nvg00598i	no homology	0.59234	0.54049	0.49104	0.48999	0.32	0.7136	0.4745	0.49549	0.62813	0.22522	-0.00884	0.22098	0.09161	0.27558	0.32826	-0.008399	-0.048578	-0.417148	-0.216524	-0.088435	-0.054957	-0.082679	-0.061956	-0.237946	-0.122473	0.0220441	0.0677984
Nvg00599	no homology	0.24622	0.34319	0.23404	0.44013	0.25694	0.08425	0.29642	0.2712	-0.34176	0.21361	0.03871	0.02705	0.04664	0.05031	-0.00377	-0.000508	0.003153	0.002512	0.018729	0.028234	0.074911	0.019554	0.072285	0.014185	-0.00213812	-0.0377624	0.000429118
Nvg00599i	no homology	0.11564	0.16009	0.17077	0.62835	0.25989	0	-0.07306	-0.01437	-0.27925	-0.0944	-0.01056	-0.00649	-0.03723	-0.01143	-0.01458	-0.012631	0.018717	0.011778	-0.009616	-0.445324	-0.23115	-0.261599	-0.327437	0.140404	-0.0258669	0.0719217	-0.025248
Nvg00600	NADH dehydrogenase (ubiquinone) 1 beta subcomplex	0.05887	-0.07711	-0.05777	-0.1238	-0.13694	-0.02041	-0.12654	-0.08314	0.07479	-0.1088	0.0313	-0.32336	-0.22743	-0.26349	-0.33454	-0.460593	-0.193417	-0.190773	-0.192744	-0.089279	0.065225	0.005634	-0.017906	0.11786	0.107052	-0.0514639	-0.321886
Nvg00601	ribosomal protein L10a	-0.05675	-0.02286	-0.03807	0.02471	0.01233	-0.02659	-0.01093	0.06059	-0.04457	-0.009	-0.14651	-0.16015	-0.23021	-0.07928	-0.07955	-0.008377	0.05109	0.021371	0.165387	0.055026	0.093571	-0.021455	-0.042251	0.126149	-0.229622	-0.0705246	-0.0322728
Nvg00602	neurofilament 3	0.53848	0.65828	0.58043	0.5059	0.50516	0.93466	0.97991	0.89011	0.60187	0.7831	0.07474	0.11993	0.08303	-0.15731	0.13384	-0.299829	-0.144526	-0.451026	-0.542843	-0.064028	-0.064303	-0.027166	0.087416	0.100036	0.298316	0.0642881	0.430342
Nvg00603	no homology	-0.11583	-0.05826	-0.07091	-0.15326	-0.10712	-0.10842	-0.04728	-0.09921	-0.20514	0.03092	-0.00016	-0.07587	-0.0355	-0.03702	-0.03008	0.006687	-0.031445	-0.039178	-0.127149	-0.235607	-0.160582	-0.22344	-0.100476	0.025019	0.0436863	-0.0689174	-0.122698
Nvg00603i	no homology	0	-0.0754	-0.14473	-0.2664	-0.23111	0.02632	-0.12228	-0.13511	0.07459	0.04115	-0.01311	-0.01051	-0.00407	0	-0.02581	-0.014887	-0.040094	-0.004983	-0.033784	-0.01026	0.062701	-0.032998	0.015869	0.138564	0.347026	0.0525994	0.0775036
Nvg00604	no homology	-0.10741	0.13927	0.05784	-0.12477	-0.0451	-0.41371	-0.18468	-0.39625	-0.39508	-0.5374	0.2842	0.2732	0.24382	0.37723	0.02889	0.144821	0.043693	-0.057354	-0.053364	-0.097272	0.051974	0.077347	0.039985	-0.137246	-0.326802	-0.187924	-0.181691
Nvg00604i	no homology	0	-0.12825	0	0	-0.24609	0	-0.12528	-0.24935	0	0.06848	-0.00807	-0.00308	-0.01343	0	-0.01656	0	0	0	0	-0.018866	-0.016523	0.005458	-0.004031	0	-0.0467529	-0.0257019	-0.0986657
Nvg00605	no homology	-0.03406	-0.10277	-0.10166	-0.07068	-0.11681	-0.0609	-0.14181	-0.18553	-0.18221	-0.10391	-0.01172	-0.04084	0.00404	0.05793	-0.16158	0.079089	-0.135338	-0.022941	0.018472	0.036413	-0.007342	0.015996	-0.015716	0.006521	-0.0282567	-0.172764	-0.209169
Nvg00605i	no homology	-0.34208	-0.15564	0	-0.29424	-0.07601	-0.14882	-0.19051	-0.16327	-0.25615	-0.04134	-0.00265	-0.40737	-0.18663	-0.10698	-0.04202	-0.152921	-0.439465	-0.273918	-0.25278	0.064804	0.437565	0.019167	0.137414	0.830853	-0.0882817	-0.105931	0.0194133
Nvg00606	no homology	0.07913	0.14687	0.17616	0.21157	0.25185	0.06791	0.20412	0.23993	0.20798	0.27137	0.01394	-0.00777	0.06237	0.0762	0.10076	0.147115	0.400118	0.557688	0.41355	0.062316	-0.012796	0.048442	-0.004211	-0.304741	0.0371357	0.0332336	-0.0143212
Nvg00606i	no homology	-0.03476	0.07962	0.14872	0.13786	0.21796	-0.03536	0.15497	0.20063	0.14028	0.24286	0.03833	0.05525	0.10923	0.07363	0.22184	-0.162176	0.0877	0.394423	0.064894	0.103664	0.187767	0.156697	0.137584	0.393789	0.133207	0.050938	-0.0212986
Nvg00607	no homology	0.04866	0.2362	0.1373	-0.17563	0.13019	0.05828	0.19737	0.55334	0.12094	0.48961	0.42752	0.04061	0.16507	0.34529	0.02833	0.542299	0.754431	0.858215	0.727695	-0.177501	-0.451369	-0.799351	-0.483537	0.039766	0.113553	0.36055	0.223987
Nvg00607i	no homology	0.05303	0.06501	0.12506	0.04967	0.08389	0.11346	0.19835	0.04255	-0.13591	0.03437	0.01071	0.2364	0.09092	0.11794	0.15952	0.010382	0.612044	0.274081	0.292921	-0.11567	-1.03221	-0.961174	-0.954292	-1.15007	-0.129771	0.0558705	0.00906637
Nvg00608	no homology	0.25478	0.30281	0.33738	0.27582	0.26159	0.25132	0.22129	0.24138	0.37573	0.09951	-0.0864	0.02006	0.02651	0.18814	0.01924	0.309253	0.479031	0.148327	0.269705	-0.030761	0.004906	-0.122842	0.014127	-0.35918	-0.141247	0.00614758	0.0242953
Nvg00608i	no homology	0.21345	0.22089	0.19392	0.20128	0.1573	0.24105	0.17765	0.17494	0.25534	0.06016	-0.05728	-0.0395	-0.04518	0.04824	0.07757	0.211132	0.209877	0.081601	0.214549	-0.129634	-0.074652	-0.207651	-0.131624	-0.012013	0.0570333	-0.0356859	0.0463848
Nvg00609	no homology	0.06833	0.20788	0.16018	0.17766	0.31884	0.29282	0.23158	0.13255	0.33576	0.06148	-0.07475	-0.11922	-0.05395	0.2471	0.10698	-0.262226	-0.365691	-0.887597	-0.605407	0.037336	0.003144	-0.054137	-0.033987	-0.08275	-0.15671	0.283153	0.220558
Nvg00609i	no homology	0	-0.25464	0	-0.15022	0	-0.04264	-0.11929	-0.08143	-0.19007	0	0.01129	-0.02422	-0.02063	0.00368	0.002	-0.015676	-0.022025	-0.019752	0.016136	-0.038321	0.153952	0.021899	0.043834	0.122511	-0.0981731	0.162116	0.155431
Nvg00610	no homology	0.05088	0.0703	0.10548	0.10022	0.06086	0.00014	0.01697	0.01258	0.09427	-0.04767	-0.08177	-0.11383	-0.08835	-0.01729	0.0719	0.206054	0.254662	0.127127	0.166275	-0.111811	-0.069588	-0.142469	-0.126231	-0.083371	-0.111268	-0.0681695	0.0142012
Nvg00610i	no homology	-0.23113	0	-0.14032	-0.16015	-0.27359	-0.09991	-0.19906	-0.1472	-0.19015	-0.12388	-0.0483	-0.04885	-0.02266	-0.02583	-0.00409	-0.031493	-0.049311	-0.02712	0.00047	-0.096959	-0.088313	-0.163839	-0.07861	-0.03387	0.0116093	0.0142531	-0.0104543
Nvg00611	no homology	0	-0.33948	0.06269	-0.21677	0	-0.24536	0	0	0	-0.05387	-0.03056	-0.04205	-0.05449	-0.05616	-0.03244	-0.012555	-0.252644	-0.386509	-0.308521	0.036998	0.074859	0.040251	0.013542	0.28497	0.0415369	-0.0035524	-0.018074
Nvg00611i	no homology	-0.04956	-0.04951	-0.02626	-0.05375	-0.0171	0.03225	0.00951	-0.01939	-0.03602	-0.02448	-0.0683	-0.10036	-0.1146	-0.12558	-0.06934	0.02367	-0.013639	-0.023613	-0.010251	-0.216524	-0.160188	-0.251724	-0.163501	0.082174	0.0523099	-0.0474301	-0.0623111
Nvg00612	no homology	-0.10829	-0.17674	-0.07378	0.02854	0.00214	-0.11298	-0.09779	0.05619	0.10596	0.16986	0.03592	0.09738	0.13476	0.28581	0.15223	-0.099564	-0.15275	0.011036	0.117617	-0.198889	-0.086752	-0.019359	-0.034894	0.124432	0.0443977	0.0933709	0.130366
Nvg00612i	no homology	-0.21589	-0.11127	-0.11349	0	-0.23868	0	-0.24483	-0.11373	-0.15715	-0.06458	0.00247	-0.0024	-0.00284	0.00282	-0.04716	-0.011386	-0.010874	0.008787	-0.025179	-0.037878	-0.01555	-0.061164	-0.006867	0.36254	0.0599713	0.00988909	-0.00422752
Nvg00614	no homology	-0.02597	0.10504	0.2516	0.23322	0.15704	0.02457	0.1892	0.39641	0.41745	0.27846	0.05139	0.17101	0.27321	0.21497	0.21797	0.183016	0.149916	0.041289	-0.011352	-0.001187	-0.141703	-0.131015	-0.204461	-0.248116	0.0132135	0.0402414	0.0748427
Nvg00614i	no homology	-0.07044	0.0162	0.16189	0.14554	0.11481	0.02752	0.17139	0.30117	0.28244	0.22688	0.05089	0.11918	0.27794	0.16806	0.06678	-0.033079	-0.20656	-0.252256	-0.004103	0.039134	-0.009471	-0.092257	-0.170948	0.183945	0.125055	0.150627	0.0595999
Nvg00615	no homology	-0.08519	-0.49944	-0.40812	-0.48376	-0.45309	-0.05815	-0.52542	-0.56912	-0.62607	-0.46118	-0.07391	-0.32895	-0.21374	0.20303	-0.16006	0.163338	0.22982	-0.201216	-0.250523	-0.058673	-0.005553	-0.072532	-0.023699	-0.151281	-0.214176	0.0022494	0.157935
Nvg00615i	no homology	-0.114	0.15422	0.00542	0.15916	-0.03384	0.04052	0.10363	-0.03353	-0.88037	-0.08255	-0.01393	-0.01905	-0.01311	-0.08717	-0.00963	-0.076701	-0.066283	-0.105559	-0.104416	0.133137	0.401613	0.01953	0.129227	0.642783	-0.0193783	-0.0108737	-0.00755565
Nvg00616	no homology	-0.17713	-0.09092	-0.10213	-0.11522	-0.05393	-0.30557	-0.26427	-0.28181	-0.30526	-0.16736	-0.04134	-0.06138	-0.07537	0.02666	-0.14155	-0.052523	-0.077451	-0.144078	-0.131923	0.008393	0.040994	-0.016299	-0.037998	0.152886	-0.0399532	-0.207459	-0.249804
Nvg00616i	no homology	0	0	-0.00089	0.05458	0	0	-0.14182	-0.10849	-0.14834	-0.02236	-0.03429	0.00806	0.01377	0	0.00458	-0.224267	-0.394937	-0.387995	-0.392321	0.388638	0.440545	0.438603	0.315906	0.796515	-0.0353055	-0.00261906	0.00124687
Nvg00617	no homology	-0.12276	-0.09528	-0.09101	-0.08901	-0.03313	-0.15286	-0.03454	-0.11733	-0.05311	0.00659	0.02672	0.02787	0.00106	0.22801	0.12182	-0.014636	-0.181016	-0.301401	-0.343137	-0.021695	-0.001282	-0.081105	-0.031373	-0.074237	-0.162354	-0.144906	-0.164367
Nvg00617i	no homology	-0.11518	-0.09064	-0.11969	-0.03735	-0.00845	-0.18289	-0.04124	-0.0017	0.01964	0.085	0.01865	0.11393	0.13255	0.34173	0.32688	-0.15538	-0.26952	-0.349743	-0.23055	0.093158	0.181449	0.07631	0.136393	0.358678	-0.148846	-0.0568583	-0.135456
Nvg00618	no homology	-0.18632	0	0	-0.1099	-0.21059	0.02856	0	-0.18523	-0.00746	-0.15023	-0.04136	-0.03299	-0.03115	0.00139	-0.00605	0.01376	0.134803	-0.093505	-0.128645	0.012699	0.481809	0.428814	0.487263	0.459891	0.264274	-0.114572	0.0877528
Nvg00618i	no homology	0.23539	0.13388	0.07004	0.10016	0.17109	0.27902	0.21432	0.03244	0.28669	0.1694	0.00446	0.04197	0.00949	0.02969	-0.02926	-0.018285	-0.017882	0.020419	0.037244	0.001029	0.024101	0.023662	-0.023714	0.119593	0.153112	-0.13005	-0.0570597
Nvg00619	no homology	-0.01582	0.02483	0.21433	0.02781	0.05967	0.0982	0.1385	0.13027	0.14961	0.06873	-0.13897	-0.08099	-0.14219	-0.03876	-0.00627	0.080329	0.441364	0.098225	0.144669	-0.257141	-0.160152	-0.25228	-0.173962	0.142931	0.0540573	0.0689125	0.107891
Nvg00619i	no homology	0.31864	0.29108	0.28314	0.31666	0.24848	0.34747	0.27259	0.39033	0.44332	0.25648	-0.02634	0.24262	0.26845	0.37021	0.26748	0.497198	0.445931	0.108015	0.325835	-0.163888	-0.214011	-0.293933	-0.199221	-0.498096	-0.0503395	0.110892	0.222132
Nvg00620	no homology	-0.18709	0.05263	0.03532	0.04021	-0.06875	-0.14816	0.03992	0.08568	0.05781	0.14447	0.12517	0.36393	0.25637	0.43227	0.20926	0.426254	0.589809	0.489319	0.306348	0.06891	0.26609	0.427244	0.26741	-0.021073	-0.327141	0.0778643	-0.0608378
Nvg00620i	no homology	0	-0.13463	-0.19575	0	0	-0.10243	-0.0928	-0.20208	-0.21314	0	-0.02532	-0.08784	-0.0612	-0.08196	-0.03954	-0.036508	-0.063328	-0.061692	-0.069508	-0.068529	-0.08306	-0.079387	-0.111211	-0.112298	0.317163	0.105186	0.0818161
Nvg00621	no homology	-0.11963	-0.07725	-0.11826	-0.05908	-0.09005	-0.07434	-0.07579	-0.06241	-0.07427	-0.01743	0.14639	0.21234	0.29643	0.14288	0.11586	0.529993	0.645972	0.631621	0.613198	-0.01961	-0.067122	-0.039503	0.102246	0.190263	-0.0986569	-0.0452942	-0.00547443
Nvg00621i	no homology	-0.22392	-0.04362	0.10787	-0.12812	-0.04542	-0.23526	-0.22545	-0.01044	-0.0643	-0.07963	0.06672	0.31007	0.30387	0.21533	0.36273	-0.52169	-0.44365	-0.26797	-0.449507	-0.141023	-0.004043	0.204109	0.034894	0.194992	0.0858296	-0.108269	0.0484124
Nvg00622	no homology	0.00893	0.29661	0.09433	0.24457	0.05127	0.02382	0.03368	-0.0229	-0.00161	0.14631	0.07642	0.04953	0.0152	0.06027	0.00865	-0.392117	-0.564293	-0.704473	-0.551092	0.006139	0.552807	0.425677	0.291117	0.191189	-0.0102574	0.0317079	0.028149
Nvg00622i	no homology	0	0	-0.18464	0	-0.23816	-0.02243	0	-0.26357	0	0	-0.01228	-0.01028	0	-0.02519	-0.02204	-0.009051	-0.010861	-0.010855	-0.001396	-0.029801	0.004456	-0.003621	0.011115	0.009953	-0.00286029	0.00142146	0.0018254
Nvg00623	reverse transcriptase family member (1O840)	0.15365	0.23558	-0.08703	-0.02391	0.28809	0.08683	-0.08553	-0.07409	0.03003	-0.12217	-0.18377	-0.19686	-0.27629	-0.13994	-0.08212	-0.045114	-0.083985	-0.049099	-0.009078	-0.108817	-0.060295	-0.144687	-0.116549	-0.270494	0.232165	0.0881766	0.00468613
Nvg00623i	no homology	0.05356	0	0	-0.16892	-0.22085	0	0.04491	0	-0.09983	0	-0.02503	-0.04696	-0.00947	-0.03623	-0.04787	0	-0.005489	-0.015362	0.005735	-0.225405	-0.154923	-0.204179	-0.286286	0.113621	0.0711961	0.0462505	-0.033019
Nvg00624	no homology	-0.08976	-0.13741	-0.12467	-0.16933	-0.16711	-0.18574	-0.31098	-0.36886	-0.34716	-0.34258	-0.2103	-0.33837	-0.33133	-0.13344	-0.36115	0.049752	-0.095626	-0.115308	-0.077665	0.001165	-0.055541	-0.092903	-0.118488	-0.123501	0.0591019	-0.146686	-0.162006
Nvg00624i	no homology	-0.14904	-0.24431	-0.27842	-0.24052	-0.26135	-0.13541	-0.26874	-0.25072	-0.32149	-0.24499	-0.08711	-0.23529	-0.27317	-0.22061	-0.1756	0.076368	-0.351192	-0.25673	-0.258037	0.012069	0.128603	0.002158	0.011432	0.134327	0.0531245	-0.130425	-0.131081
Nvg00625	no homology	0.05502	0.01269	-0.01236	-0.01938	-0.02505	0.17048	-0.12878	0.08085	-0.09757	-0.18128	0.03144	0.04374	-0.10637	0.09776	-0.04809	0.247475	0.074391	0.168977	0.401191	-0.109566	0.271886	-0.053013	0.27684	0.469573	0.0569019	-0.0320769	-0.0475145
Nvg00625i	no homology	-0.04664	-0.10211	-0.10216	-0.08207	-0.07051	-0.00352	-0.0464	-0.08495	-0.07689	-0.06082	0.01381	-0.12618	-0.06134	-0.05483	-0.0111	-0.191777	-0.261215	-0.149271	-0.131133	-0.138712	-0.077062	-0.121012	-0.099203	0.095987	0.0813707	-0.0776291	-0.0822239
Nvg00626	no homology	-0.13978	-0.42823	-0.32383	-0.12522	-0.27242	-0.41875	-0.62226	0.20526	0.01786	0.06782	-0.8412	0.33822	-0.33242	-0.03395	0.50952	0.209256	0.045881	-0.778591	-1.0223	0.006992	-0.794264	1.22093	0.75254	0.655395	0.226116	0.202099	0.00133587
Nvg00626i	no homology	-0.35412	-0.76733	-0.60718	-0.27697	-0.56427	-0.70627	-0.92506	0.22555	-0.14907	-0.03342	-0.70284	0.28565	-0.28005	-0.20742	0.35146	0.309398	0.182875	-0.669593	-0.788378	-0.063517	-0.312302	0.818886	0.508425	0.600663	0.33681	0.395319	0.292032
Nvg00627	no homology	-0.04161	-0.37019	-0.40312	-0.40094	-0.29359	-0.21478	-0.0908	-0.22486	-0.03964	-0.3637	1.08891	0.19002	0.74607	-0.29625	-0.37903	0.128121	0.522561	1.6911	0.874948	0.790072	0.07616	0.463303	-0.021397	-0.866081	-0.23423	0.141707	0.0657378
Nvg00627i	no homology	0.03014	-0.17993	0.1619	-0.27872	-0.11575	0.11986	0	-0.0741	0.14712	-0.21797	-0.0588	-0.1625	-0.06706	-0.09879	-0.02722	-0.068998	-0.226007	-0.113134	-0.241346	0.604128	0.272058	0.515324	0.070749	-0.327383	-0.18992	0.0706655	0.125766
Nvg00628	phosphoglucomutase 1	0.05236	-0.07741	-0.13561	-0.28918	-0.35006	-0.1827	-0.50973	-0.5673	-0.54549	-0.66433	0.04896	-0.17692	-0.17832	-0.23186	-0.50045	-0.165205	-0.127946	-0.218793	-0.317789	-0.053387	-0.100732	0.017506	0.021456	-0.279554	-0.100452	-0.0327306	-0.0920849
Nvg00629	no homology	0.17705	0.17414	0.17001	0.1725	0.14945	0.24501	0.14827	0.14621	0.17389	0.08372	0.03829	-0.00015	-0.04168	-0.07884	-0.07031	0.016733	-0.042491	-0.089197	-0.016302	-0.051225	0.031674	-0.047879	0.005251	0.08958	-0.182603	-0.109131	-0.0551015
Nvg00629i	no homology	-0.0035	-0.05094	-0.03547	0.00525	0.00755	-0.04113	-0.08051	-0.0954	-0.0654	-0.05785	-0.12232	-0.19067	-0.24056	-0.16844	-0.30158	-0.119744	-0.226941	-0.199865	-0.163051	-0.154248	-0.071403	-0.104679	-0.115525	0.007032	0.0375524	-0.0300403	0.00775233
Nvg00630	no homology	-0.04009	0.01228	-0.19023	-0.11556	-0.26383	-0.03119	-0.04913	-0.06404	-0.07687	0	-0.03872	-0.03076	-0.00836	-0.0487	-0.04956	-0.037868	-0.042798	-0.051919	0.057969	-0.072067	0.038291	0.144415	0.021533	-0.062779	-0.0436599	0.0525898	0.121268
Nvg00630i	no homology	0.03538	0.48051	0.55323	0.19473	0.03461	0.42517	0.27938	0.10059	0.23751	0.46108	0.02296	0.03991	0.0169	0.03228	0.00916	0.005711	0.011771	-0.064814	0.044098	0.059372	0.062529	0.009872	0.033167	-0.072733	-0.105055	-0.129339	0.0545902
Nvg00631	reverse transcriptase-like protein	0.6083	0.4675	0.44924	0.49439	0.29131	0.61585	0.42364	0.47435	0.66177	0.18507	0.04117	0.11015	0.13909	0.3102	0.28203	0.11889	0.321861	-0.153613	0.012874	-0.122454	-0.083343	-0.189232	-0.077234	-0.05921	-0.252347	0.10716	0.184358
Nvg00631i	no homology	0.20559	0.21381	0.25072	0.33418	0.27064	0.30233	0.33239	0.34405	0.41146	0.19872	0.06819	0.19643	0.2187	0.4142	0.50219	0.336665	0.342996	0.065407	0.323961	-0.11944	-0.070244	-0.135292	-0.09818	-0.058803	-0.200761	0.0524555	0.0691541
Nvg00632i	no homology	0	-0.12887	-0.11644	-0.40015	0.00187	0	0	-0.01495	0	-0.1881	-0.03863	0.00517	0	0	-0.00642	0	-0.019875	0	-0.000296	0.027487	0.03849	0.02914	0.026688	0.016914	0.0698919	-0.0536274	-0.00229525
Nvg00633	no homology	0.19614	0.19672	0.24711	0.26603	0.22562	0.22369	0.15246	0.17134	0.26396	0.13971	-0.12929	-0.17739	-0.25763	-0.10168	-0.09904	0.14471	0.241475	0.164658	0.257009	-0.233299	-0.162079	-0.280208	-0.166215	0.139654	0.0377353	0.0851556	0.0883412
Nvg00633i	no homology	0	-0.03312	0.08492	-0.35916	0	0	0.01794	-0.26241	-0.21016	-0.03223	-0.00261	-0.0147	-0.01896	-0.02355	-0.06397	0.020445	-0.065437	-0.030788	-0.041378	-0.035289	0.080505	0.025118	0.05103	-0.196858	-0.00227238	0.101381	0.0372091
Nvg00634	no homology	0	0.0017	-0.08871	0.24383	-0.05489	0.0085	0	0.00558	-0.00658	-0.06319	0.0087	-0.00186	-0.00455	0.01568	-0.00821	0.01189	0.107582	0.011123	-0.005834	0.012199	-0.262585	-0.202376	-0.124734	-0.287734	-0.0931151	0.226788	0.254017
Nvg00634i	no homology	-0.17055	0	-0.15443	0	0.08488	0	0	-0.16878	-0.1566	0	-0.00215	-0.00264	0	0	-0.01058	-0.018217	-0.028338	0.01385	0.01668	0.012861	-0.011531	-0.000584	-0.005055	-0.074209	-0.00441124	0.0443955	-0.0507751
Nvg00635	no homology	0	-0.0552	0	0.12748	-0.24133	-0.07649	-0.09969	-0.256	-0.27827	-0.13338	0.03708	0.00046	-0.02113	-0.00074	0.00324	0.014691	0.01161	-0.011374	-0.006988	0.022621	0.053316	-0.014026	0.038547	-0.088718	-0.000793866	-0.0235322	-0.00627522
Nvg00636	no homology	-0.17049	-0.35883	-0.27561	-0.24523	-0.2858	-0.16584	-0.49677	-0.40783	-0.22286	-0.32381	-0.02521	-0.12594	-0.12	0.09037	-0.06141	-0.014687	-0.166698	-0.210447	-0.10845	-0.024549	-0.034936	-0.094426	-0.103117	-0.032229	-0.298434	-0.128047	-0.18349
Nvg00636i	no homology	-0.00494	0	-0.166	0	-0.19578	0	-0.03219	-0.11374	-0.23015	-0.16917	0.00198	-0.00618	-0.008	-0.02494	0	-0.203904	-0.434264	-0.458475	-0.413702	0.143907	0.322448	-0.052159	-0.002785	0.725017	-0.285239	0.0417152	-0.155849
Nvg00637	no homology	-0.04382	-0.019	0.04148	0.01894	0.11178	-0.12567	-0.0365	-0.04697	-0.03142	0.09757	0.0221	0.01979	0.09232	0.30547	0.19825	0.103324	0.00783	-0.018332	-0.023205	-0.008935	-0.057671	-0.034945	0.009344	-0.083923	-0.0772641	-0.00281022	-0.145967
Nvg00637i	no homology	-0.20003	-0.16149	-0.11952	-0.13953	0.0046	-0.20369	-0.14714	-0.14411	-0.23321	0.02369	-0.03254	-0.0439	0.0821	0.16865	0.18692	-0.08799	-0.288866	-0.27393	-0.344539	0.085054	0.222252	0.081557	0.155121	0.372129	0.0221273	-0.144329	-0.30469
Nvg00638	no homology	-0.01963	0.00591	-0.0479	-0.11739	-0.07396	-0.07074	-0.04849	-0.11812	-0.15224	-0.08218	0.03138	0.19126	0.13485	0.2703	0.16225	-0.048085	-0.04425	-0.205169	-0.05216	-0.08027	-0.093368	-0.03652	-0.081167	-0.240683	-0.229336	-0.137306	-0.180658
Nvg00638i	no homology	-0.15121	-0.06324	-0.16724	-0.16283	-0.13368	-0.15435	-0.13245	-0.08444	-0.27273	-0.15378	0.00388	-0.02551	-0.04172	-0.02822	-0.00103	-0.184118	-0.264044	-0.247218	-0.125442	-0.1912	0.034429	-0.300432	-0.153953	0.194747	-0.402766	-0.231981	-0.225267
Nvg00639	no homology	0.20177	0.08974	0.04904	-0.02888	-0.15959	0.35094	0.08465	0.10866	-0.12095	-0.16494	0.28236	0.30727	0.18113	0.11512	0.31615	-0.114089	0.001819	-0.035453	-0.220757	-0.164143	-0.103899	-0.037334	-0.115573	-0.08874	0.192515	-0.0514173	-0.114953
Nvg00639i	no homology	-0.04419	-0.07287	-0.10309	-0.05952	-0.04981	-0.01155	-0.04515	-0.06315	-0.10185	-0.03685	0.00697	-0.04433	-0.07326	-0.12176	-0.04006	0.053444	-0.002732	0.001495	0.00205	-0.109175	-0.044499	-0.064781	-0.066285	0.031374	-0.0453421	-0.0846466	-0.107046
Nvg00640	no homology	0.06699	0.06477	-0.00322	0.38162	0.41532	0.39339	0.31251	0.07152	-0.11661	0.0775	0.01134	0.0135	0.00854	0.0039	0.02111	0.168805	-0.014961	0.019032	0.143363	0.10787	0.059482	0.081418	0.088078	0.183583	-0.00202122	-0.0147105	0.00327952
Nvg00640i	no homology	0.19231	0.11905	-0.01204	0.04083	-0.02274	0.03365	-0.08924	-0.03832	-0.04606	0.18109	0.0095	0.01681	0.00497	0.00371	0.01674	0.620683	0.729793	0.351169	0.239236	0.294313	-0.109263	0.149155	0.097841	-0.318825	0.0320732	-0.0125934	-0.00735316
Nvg00641i	no homology	-0.05925	-0.01467	0.01718	-0.16622	0.21273	0.05582	-0.08266	-0.14635	-0.12873	0.03114	0.02092	0.01899	-0.00645	0.0058	0.00624	-0.006795	-0.022915	-0.020433	0.010022	0.15721	-0.003885	0.241074	-0.062359	-0.191533	0.0998861	-0.0810417	-0.0269573
Nvg00642	no homology	0.27592	0.13351	0.09137	0.12615	0.04436	0.08524	0.06819	0.07383	0.14444	0.19073	-0.02189	-0.05363	-0.03225	-0.0517	0	-0.001366	0.042018	-0.018604	-0.015369	-0.05867	0.04488	-0.042912	-0.035026	-0.172561	-0.296209	0.161632	0.242914
Nvg00642i	no homology	-0.30182	-0.22326	-0.34402	-0.31269	-0.3605	-0.20614	-0.26709	-0.34444	-0.36253	-0.42139	-0.0007	0.00522	0.01508	0.04526	-0.01185	-0.000174	0.019228	-0.032307	-0.013355	0.041365	0.216976	0.218635	0.103136	0.054567	0.0539828	-0.0563704	0.0587534
Nvg00643	no homology	0.4262	0.1041	0.09452	0.23423	0.44617	0.05898	0.16423	0.28159	0.07875	0.07037	0.05364	0.04351	0.02457	0.04809	0.00963	0.03997	0.053854	0.060223	0.048795	0.043464	0.165276	0.061693	0.135639	-0.065861	-0.109488	0.116699	0.0411442
Nvg00643i	no homology	-0.04822	-0.01356	-0.00283	0.006	0.0217	-0.0447	-0.05495	-0.08899	-0.00664	-0.06781	0.07884	0.12584	0.03932	0.16219	0.10892	0.196278	0.167204	0.139813	0.17273	-0.072972	0.104121	-0.00514	-0.038253	0.08125	-0.127099	-0.130184	-0.093246
Nvg00644	no homology	0.28376	0.23992	0.24328	0.22671	0.1123	0.32177	0.31943	0.30655	0.44229	0.08495	-0.01976	0.00113	0.06502	0.06458	0.07066	0.063403	0.397104	-0.043834	-0.090016	-0.026531	0.065325	-0.132839	-0.05479	-0.009448	-0.322476	0.0635327	0.160768
Nvg00644i	no homology	0.11152	0.49634	0.18089	0.43762	0.05691	0.27692	0.23774	0.08921	0.1224	0.2827	0.01953	-0.02221	0.0122	0.07826	0.00375	0.001513	0.059408	-0.007696	0.049975	0.21313	0.138502	0.091066	0.013781	0.136405	-0.184174	0.0687759	0.223625
Nvg00645	potassium channel tetramerisation domain containing 16 isoform 2	-0.23377	0	-0.2111	-0.32972	0	-0.10547	-0.15655	-0.22316	-0.25356	-0.23861	-0.0062	-0.01438	-0.04315	-0.00898	-0.03669	0.365766	0.525029	0.406673	0.172585	-0.09798	-0.066475	-0.132261	-0.086776	-0.598793	-0.0799535	-0.0445555	-0.0444984
Nvg00646	no homology	0.20759	0.37359	0.32041	0.47158	0.5716	0.04235	0.37046	0.72715	0.61991	0.58661	0.15545	0.54392	-0.09479	-0.0376	0.60167	-0.062612	-0.248734	-0.282521	-0.114361	-0.059822	-0.216935	-0.132389	-0.080569	0.001793	0.0544045	-0.00788944	0.183489
Nvg00646i	no homology	0.11765	0.27742	-0.0104	0.43949	0.14855	0.48824	0.28888	0.23881	0.0746	0.16245	0.03568	0.02225	-0.01221	-0.00013	0.06211	-0.025166	-0.017876	-0.027065	0.011977	0.006503	0.031199	-0.026909	-0.014582	0.180962	0.0481532	0.0316839	-0.0386308
Nvg00647	Phosphofructokinase, platelet	0.1124	0.18405	0.30632	0.33791	0.22159	0.13553	0.23786	0.43155	0.42826	0.314	0.04433	-0.07497	0.02114	0.01002	-0.17714	0.199985	0.64982	0.315927	0.378244	0.022928	0.10875	-0.045338	0.110524	0.064109	-0.172867	-0.0296447	-0.196005
Nvg00648	gag-protease	0.30535	0.28914	0.27854	0.33847	0.23397	0.35142	0.30924	0.28981	0.43518	0.13349	-0.14985	-0.14884	-0.14472	0.00481	0.06289	0.47188	0.569845	0.325033	0.565972	-0.059995	0.007257	-0.12915	0.026006	-0.030098	-0.0859529	0.0707899	0.129945
Nvg00649	no homology	0.3054	0.36002	0.26267	0.31089	0.22778	0.34592	0.31457	0.23314	0.44983	0.14372	-0.02441	0.04161	0.05178	0.18987	0.17354	0.088041	0.104595	-0.144422	-0.048547	-0.092521	-0.030234	-0.11452	-0.070928	-0.069897	-0.118898	0.037103	0.120125
Nvg00649i	no homology	-0.03402	-0.08509	0.05436	0.33457	-0.11156	0	0.08456	0.05162	0.0663	-0.01019	-0.0022	-0.00927	-0.02074	0.07652	0.01922	0.045206	0.134561	0.07771	0.089379	-0.138592	-0.043837	-0.010907	-0.084396	0.116543	-0.197847	-0.0947789	-0.0122834
Nvg00650	no homology	-0.10135	0	-0.09353	0.00327	-0.02708	0.00481	-0.23134	-0.0928	-0.01529	0.03811	-0.01273	-0.08823	-0.03304	-0.06284	-0.00986	-0.010902	0.143321	-0.059598	-0.122881	-0.035478	-0.137372	-0.21698	-0.258037	-0.315811	0.238042	0.119996	0.0178324
Nvg00650i	no homology	0.13452	0.15668	-0.06082	0.31348	-0.14242	0.15283	0.1143	-0.01187	0.17115	0.21015	0.06432	0.12447	0.08239	0.1078	0.0006	0.073663	-0.008239	0.070748	0.084911	0.391666	0.200242	0.273351	0.156089	0.031981	-0.251308	-0.183315	-0.129826
Nvg00651	no homology	-0.1899	-0.12262	-0.18496	0.0648	0.08704	0.01205	-0.09673	0.14138	0.07056	0.45071	0.01047	0.11181	-0.26291	-0.09095	0.0925	0.045278	-0.122633	-0.225976	-0.317256	-0.072283	-0.588981	0.101061	-0.382713	-0.232556	0.192748	-0.124645	-0.110977
Nvg00651i	no homology	-0.24375	-0.26402	-0.29892	-0.15346	0.03469	-0.1741	-0.30438	0.13481	-0.06649	0.32506	0.05514	0.04121	-0.46358	-0.38442	-0.05981	-0.094647	-0.619615	-0.520427	-0.569126	-0.02268	-0.707331	-0.154524	-0.40058	0.037431	0.30121	-0.251311	-0.157388
Nvg00652	no homology	0.36091	0.27647	0.28272	0.32136	0.2199	0.29366	0.24205	0.19866	0.39085	0.21021	0.00217	0.38649	0.05848	0.43741	0.10828	-0.03809	0.347919	-0.124792	-0.307409	0.030466	0.083143	0.117121	0.040129	-0.091753	-0.285228	0.350194	0.348152
Nvg00652i	no homology	-0.1784	-0.24969	-0.05892	-0.19646	0	0.11861	0	0.00027	0	0	0.00512	0.00529	0.01291	0.05858	0.02824	0.002016	0.013218	0.047546	0.040791	0.083828	0.067775	0.188082	0.029999	-0.034115	-0.0881375	-0.0125444	0.0591942
Nvg00653	no homology	-0.08833	-0.02507	0.05493	0.05333	-0.05086	-0.02511	0.0108	0.12157	0.06133	0.03013	0.07493	0.05088	0.1168	0.19009	0.1165	0.149317	0.017239	-0.051108	-0.075223	0.043582	0.017637	0.031723	0.031949	-0.258678	-0.0927662	-0.0078321	-0.0476193
Nvg00653i	no homology	-0.12598	-0.08035	-0.01854	0.0119	-0.05662	-0.07404	-0.0183	0.11231	0.0365	0.01851	0.0137	0.08841	0.12512	0.15799	0.1502	-0.125845	-0.443472	-0.419495	-0.390743	-0.132643	0.002714	-0.048479	-0.08155	-0.035327	-0.00143145	0.0113738	-0.115607
Nvg00654	no homology	0.0865	0.01878	0.04309	0.08479	0.00912	0.0708	0.02449	0.13429	0.06064	0.0025	0.0812	0.1348	0.11235	0.0803	0.16515	0.58482	0.439073	0.515571	0.749594	-0.027521	0.568147	0.567161	0.511016	0.711053	0.0994976	-0.0367336	0.0278691
Nvg00654i	no homology	0.08534	-0.06461	0.05227	0.02171	-0.21593	0.25218	0.17384	0.21123	0.13731	0.05106	0.00161	-0.11774	-0.16943	-0.32036	-0.20892	0.496179	0.567555	0.335308	0.388434	-0.007447	0.150681	-0.077795	0.102026	0.143118	0.0550697	-0.0199276	0.0610615
Nvg00655	no homology	0.14232	0.07643	0.0626	0.05311	0.06444	-0.00041	-0.15468	-0.18793	-0.11782	-0.17478	0.05192	-0.14151	-0.16349	-0.04516	-0.18656	-0.037556	-0.17481	-0.176343	-0.286401	-0.037778	-0.046372	-0.076309	0.005087	-0.097289	-0.0439387	-0.10435	0.0202534
Nvg00655i	no homology	0.08879	0.01166	-0.00395	0.0485	0.02954	-0.06812	-0.17995	-0.1696	-0.17899	-0.12782	-0.04765	-0.36014	-0.37731	-0.39709	-0.32745	-0.257248	-0.546073	-0.396359	-0.264045	-0.110503	0.089088	-0.308288	-0.224261	0.464582	0.0119483	-0.131469	-0.112144
Nvg00656	CR1 Danio rerio 2 reverse transcriptase	-0.16897	-0.12748	0	-0.06118	0.0121	0.07796	0	-0.1745	-0.15462	-0.03913	0.01168	0.01713	0.00061	0.01675	-0.03168	-0.00794	0.015071	0.002938	0.007804	0.018565	-0.07426	0.040388	-0.01642	-0.389593	-0.150978	0.0252151	0.226882
Nvg00657	no homology	0.1464	0.37194	0.49039	0.15432	0.40055	-0.09866	0.31432	0.45667	0.24266	0.39921	0.07871	0.32542	0.47695	0.45634	0.6259	0.059576	0.379253	0.321836	0.524316	0.030094	-0.148581	-0.041869	-0.096555	-0.288051	0.326423	0.127544	0.175159
Nvg00657i	no homology	0	0.04791	-0.01972	0.01296	0.04691	0	0	0	-0.19039	0.00864	0.01917	0.02045	0.00997	0.01588	-0.00792	0	0	-0.000346	0	-0.047835	-0.01153	-0.048149	-0.006848	-0.0126	0.0080234	-0.00191325	0.00235837
Nvg00658	no homology	-0.2302	-0.96315	-1.08393	0.21889	0.47816	-0.17891	-0.01654	0.57616	-1.20974	-1.16282	-0.03654	-0.02558	-0.00614	0.34853	-0.02028	0	0.619399	0	-0.00583	-0.076293	-1.07566	-1.39472	-1.04383	-1.0321	-0.186217	-0.601483	0.235654
Nvg00658i	no homology	-0.35055	0	-0.07724	-0.1025	-0.20105	0	0.04482	-0.16343	-0.23763	0.00021	0	-0.00906	-0.02829	-0.01119	0.01077	-0.009713	-0.038575	0.010111	0.014562	0.021214	-0.005405	0.001747	-0.029291	-0.0534	0.0381572	-0.144716	0.00851619
Nvg00659	putative DNA-directed RNA polymerase II	-0.07939	-0.15799	-0.07842	-0.19221	-0.21415	-0.03099	-0.00696	-0.05701	0.01076	-0.05686	-0.06966	-0.1554	-0.1159	-0.12511	-0.10632	0.052867	0.275408	0.3957	0.276835	-0.309994	-0.148145	-0.372087	-0.18501	0.046415	0.173619	-0.00785723	0.0561633
Nvg00660	reverse transcriptase like family member (4D351)	0.00086	0.01051	0.05252	0.08644	0.02889	-0.09762	0.01146	0.03652	0.09733	0.05223	-0.01401	-0.00265	-0.01836	-0.01242	-0.05709	-0.112077	-0.22844	-0.134038	-0.184879	-0.018325	-0.173168	-0.261004	-0.237083	-0.390094	-0.0895259	0.463729	0.327432
Nvg00660i	no homology	0	-0.07344	-0.09511	0	-0.14447	-0.21955	-0.18314	-0.17865	-0.02137	-0.10303	0.05048	0.08412	0.00378	0.02285	0.00535	-0.053613	-0.01186	-0.003792	0.040069	0.373801	0.165755	0.12724	0.071235	-0.040543	-0.0114185	-0.0212213	0.0843475
Nvg00661	no homology	-0.00857	-0.07795	-0.01713	-0.18408	-0.24437	0.0078	-0.03916	-0.04585	-0.26174	-0.23311	0.03357	0.51926	0.38423	0.28854	0.12445	0.361236	0.486436	0.060997	-0.07285	0.207845	0.29579	0.58101	0.371953	-0.139985	-0.282991	0.0457465	-0.0487115
Nvg00661i	no homology	0.04435	0.01645	0.00162	-0.04372	0.13324	0.05305	0.14648	0.06716	-0.04208	0.01528	0.10594	-0.11794	-0.12116	-0.244	-0.08534	0.001402	0.056296	0.041151	0.127036	-0.150835	-0.065012	-0.126954	-0.110365	-0.004602	0.173969	-0.0703568	-0.211016
Nvg00662	no homology	-0.05059	-0.04822	-0.03558	-0.02348	-0.01561	-0.03547	-0.07822	-0.12098	-0.0672	-0.03671	-0.23202	-0.25185	-0.21211	-0.09751	-0.24473	-0.010465	0.046262	-0.087035	-0.115274	0.01847	0.061818	0.043034	0.079266	0.12499	-0.0576536	-0.0218606	-0.0637942
Nvg00662i	no homology	-0.07019	0.0196	-0.0131	-0.04356	-0.0282	-0.04143	-0.17061	-0.05236	-0.11442	0.00924	-0.17566	-0.31356	-0.30773	-0.06529	-0.15695	-0.273038	-0.183723	-0.148108	-0.202643	0.138398	0.17859	0.058413	0.111397	0.212587	0.319972	0.180433	-0.0106989
Nvg00663	no homology	-0.19385	-0.18981	-0.09804	-0.20441	0	-0.0643	-0.11902	-0.41775	-0.20824	-0.19302	-0.00304	-0.00864	-0.02732	-0.02453	0.00347	0.00051	0.032508	0.013682	0.012533	-0.005692	0.448484	0.158016	0.349629	0.167518	-0.0413345	-0.06652	-0.00948701
Nvg00663i	no homology	0.05022	0.02266	-0.01643	-0.03705	0.01606	0.02546	0.02713	0.02162	-0.00166	0.01875	-0.01788	-0.00827	0.02643	-0.10771	-0.0176	-0.151712	-0.01223	-0.043606	-0.078517	-0.072459	-0.077477	-0.162966	-0.089769	0.085686	0.427203	-0.0306773	0.0282617
Nvg00664	no homology	0.17942	0.26022	0.2034	0.19714	0.01593	0.1616	0.14762	0.13168	0.29539	-0.04316	-0.12653	0.09302	0.0841	0.23396	0.00022	0.005827	0.089619	-0.322921	-0.15567	-0.095382	-0.161806	-0.258884	-0.288348	-0.294825	-0.089094	0.086735	0.17173
Nvg00664i	no homology	0.02759	0.2879	0.00286	-0.0298	0.1676	0.07618	0.29497	0	0	0.2495	0.01755	0.00779	0.00181	0.01145	-0.00364	0.004478	0.010014	0.009739	0.018133	0.033413	0.018185	0.037385	0.019742	0.070005	0.0887144	-0.0560193	0.0366521
Nvg00665	no homology	-0.09751	-0.15034	-0.12011	-0.19086	-0.27464	-0.11518	-0.15498	-0.11475	-0.22295	-0.20534	0.10675	0.27823	0.26312	0.18435	0.17816	0.165543	0.331674	0.324469	0.08733	-0.052323	0.087821	-0.104928	0.05517	0.086877	0.0292061	0.0112752	0.0734042
Nvg00665i	no homology	0	0	-0.13089	0	0	-0.05412	0	0	0	-0.0826	0.00744	-0.01148	-0.00621	0	-0.02038	0.00113	0.002006	0.003845	0.002386	0.015193	-0.007085	0.019394	-0.007622	0.032679	-0.041433	-0.000265408	0.000412461
Nvg00666	no homology	0.08971	0.0367	0.12236	-0.04507	0.11757	0.04045	0.19108	0.48891	-0.16268	0.20893	0.01972	-0.00374	-0.03268	-0.00561	-0.00283	-0.224881	-0.031217	-0.241798	-0.545594	0.247778	1.43081	1.37205	1.31433	1.29372	0.0603366	0.00352963	-0.032855
Nvg00667	reverse transcriptase-like protein	0.29383	0.24168	0.22533	0.26588	0.15767	0.33629	0.19832	0.22462	0.35538	0.05948	-0.09511	0.07407	-0.06497	0.08216	0.10888	0.134567	0.206975	-0.170637	-0.111184	-0.067317	0.014303	-0.079696	-0.027681	0.014897	-0.178069	0.123522	0.174977
Nvg00667i	no homology	0.44555	0.40501	0.39318	0.39823	0.27884	0.38481	0.35505	0.35655	0.50665	0.18276	-0.01415	0.21848	0.17012	0.30249	0.36649	0.089221	0.032602	-0.090428	0.058466	-0.143867	-0.084016	-0.158332	-0.100431	-0.327107	-0.104131	0.0240411	0.111924
Nvg00668	reverse transcriptase-like protein	0.05819	0.05085	0.04919	0.00011	0.0612	0.09239	0.0438	0.01922	0.06525	-0.00293	-0.11512	-0.17719	-0.18259	-0.1217	-0.07882	0.105939	0.124842	0.097339	0.096316	-0.170973	-0.104245	-0.207475	-0.115636	0.096584	-0.0164048	-0.0367873	0.0131725
Nvg00668i	no homology	0.0247	-0.03001	0.08961	-0.07916	0.12267	-0.39678	-0.2163	-0.05802	-0.33092	-0.08813	-0.2008	-0.3897	-0.24055	-0.15002	0.01749	-0.063522	-0.024039	0.352217	0.240142	-0.176412	-0.020798	-0.264061	-0.03504	-0.030365	-0.0699851	0.00734624	-0.0764153
Nvg00669	no homology	0.1262	-0.05547	-0.1296	0.02365	-0.20874	-0.05523	-0.41438	-0.27804	0.01212	-0.15422	0.16434	-0.25304	-0.18158	-0.43018	-0.35928	-0.069803	-0.346434	0.048529	-0.046195	0.046843	0.192155	0.016432	0.06996	-0.084751	1.11233	0.587434	0.386285
Nvg00669i	no homology	0.09948	-0.04389	-0.08581	-0.01823	-0.17259	-0.08619	-0.33836	-0.15659	0.11107	-0.04743	0.16566	-0.11004	-0.05547	-0.13345	-0.0731	-0.20224	-0.608937	-0.080761	-0.018701	0.081954	0.349944	0.093283	0.109726	0.578515	1.1018	0.613313	0.459053
Nvg00670	CDC-like kinase 1 isoform 1 isoform 2	0.13915	0.04955	0.01257	0.07674	0.04294	0.06971	-0.03478	-0.10864	0.02774	-0.11483	0.04845	0.01071	0.03356	0.20188	0.09919	-0.134401	-0.416501	-0.427593	-0.098579	-0.06303	-0.083374	-0.077566	-0.132534	-0.042219	-0.27045	-0.143781	-0.13722
Nvg00671	aminolevulinate, delta-, synthase 1	0.17457	-0.12005	-0.07393	-0.08937	-0.05664	0.19174	0.05862	-0.02675	0.04794	0.0405	-0.05252	-0.1852	-0.20149	-0.14523	-0.24198	0.197322	0.069223	0.037671	0.041005	0.071306	0.084065	0.079372	0.113456	0.100131	0.0834722	-0.0113129	-0.0663501
Nvg00672	no homology	0.07252	0.02142	0.08991	0.13151	0.10715	0.11302	0.14012	0.12311	0.19066	0.04212	-0.00295	-0.06755	-0.08104	-0.05801	-0.08774	0.17812	0.267868	0.254716	0.366602	-0.070044	-0.032225	-0.117534	-0.067174	0.058165	0.000338257	-0.0236043	0.0279389
Nvg00672i	no homology	-0.06701	-0.09137	-0.17605	0	0	0.11188	-0.27661	0	0.10933	-0.08852	0.00809	-0.03014	-0.01436	-0.00746	-0.01338	0.006725	-0.017098	-0.022098	-0.043084	0.159631	0.096319	0.130934	0.153261	0.128485	-0.118486	-0.182784	-0.110193
Nvg00673	no homology	0.44938	0.41567	0.40647	0.38486	0.32259	0.39368	0.4129	0.37907	0.62568	0.18614	-0.06152	-0.04504	-0.02974	0.13636	0.23032	0.064807	0.025905	-0.264026	-0.095734	-0.188361	-0.099532	-0.227937	-0.204616	-0.014412	-0.135728	0.0768909	0.164961
Nvg00673i	no homology	0.00763	-0.0339	-0.02826	-0.05487	-0.12175	0.01533	-0.04331	-0.01086	-0.03234	0.01936	0.06243	0.00362	-0.00775	0.01273	-0.00128	-0.006995	-0.009139	-0.051431	-0.003005	0.028711	0.060641	0.111269	0.044735	0.071243	-0.0572765	-0.110075	-0.0745596
Nvg00674	no homology	-0.04379	0.1084	0.01759	0.14417	-0.01356	0.03606	0.02304	0.00858	0.0773	0.09406	-0.09376	-0.16822	-0.14984	-0.18442	-0.02277	0.204452	0.142415	0.017635	0.01378	-0.157463	-0.158343	-0.435738	-0.314047	-0.09214	-0.131895	0.10682	0.109899
Nvg00674i	no homology	0.09167	-0.13592	-0.02452	0.22714	-0.03155	-0.02424	-0.11527	-0.09481	0.10731	-0.06818	-0.00373	-0.0124	-0.0174	-0.03367	0.00366	-0.01052	0.013455	0.03181	0.083583	-0.157264	-0.244882	-0.361079	-0.374016	-0.170753	-0.0788766	0.0457945	0.0945126
Nvg00675	no homology	0.05645	0.02347	0.0375	-0.02567	0.05879	0.08461	0.06327	0.14389	0.11659	0.18158	0.05749	0.00048	0.14595	0.17572	0.1461	-0.139569	-0.141979	-0.311269	-0.326076	0.03249	-0.052462	-0.092542	-0.151559	-0.08211	-0.0152209	-0.170592	-0.0341055
Nvg00675i	no homology	0.08941	0.13038	0.02718	0.05661	0.10813	0.00677	0.18332	0.1312	0.06542	0.13418	0.03551	0.02801	0.03984	0.03792	0.01277	-0.024703	-0.142754	-0.097342	-0.039464	-0.080168	0.0607	-0.141686	-0.040192	-0.178151	0.0598357	-0.0819695	-0.0467299
Nvg00676	no homology	-0.03929	-0.12292	-0.02862	0.06557	-0.00785	-0.29368	-0.26314	-0.29555	-0.41795	-0.20792	0.09744	0.11682	0.02033	0.29129	0.00085	0.330882	0.184047	0.017325	0.097617	-0.055226	-0.191913	-0.207832	-0.395739	-0.815275	-0.192687	-0.173335	-0.123087
Nvg00676i	no homology	-0.16591	-0.1366	-0.00691	-0.03592	-0.045	-0.25862	-0.31368	-0.11599	-0.32983	-0.11598	0.01162	0.26294	0.18482	0.60635	0.0681	0.512369	-0.053884	0.266057	0.306043	0.038424	0.332009	0.31515	0.041204	0.607076	0.0674079	-0.358259	-0.248171
Nvg00677	no homology	0.34119	0.30345	0.27898	0.27896	0.10301	0.39879	0.42601	0.29422	0.43621	0.13645	0.07995	-0.07019	-0.0364	0.10163	0.1502	0.121652	0.36446	-0.1395	0.044446	-0.136039	0.201942	0.011208	0.125504	0.396686	-0.0747558	-0.0193058	0.0590992
Nvg00677i	no homology	0.0526	-0.05919	-0.13755	-0.21509	-0.26945	0.09557	-0.11091	-0.28298	-0.12536	-0.37715	0.1772	0.12387	0.19049	0.27893	0.31319	0.177247	0.266073	0.098071	0.234772	-0.023997	0.011933	-0.027779	-0.031561	-0.121933	-0.113094	0.0871017	0.13585
Nvg00678	no homology	-0.02709	-0.03348	-0.04679	-0.06025	-0.02851	-0.10935	-0.10499	-0.17128	-0.18583	-0.14173	-0.07282	-0.08127	-0.23716	-0.02601	-0.0837	0.11813	0.191471	0.218322	0.052934	0.062901	-0.036827	-0.003768	0.056094	-0.126712	-0.0984722	-0.010377	-0.0839019
Nvg00678i	no homology	-0.0422	-0.16323	-0.18605	-0.11014	-0.15759	-0.05366	-0.14567	-0.13278	-0.23502	-0.13615	-0.00804	-0.29536	-0.27192	-0.20195	-0.3282	0.017805	-0.16568	-0.064799	0.005413	-0.02099	0.087814	-0.179793	0.044269	0.253563	0.0322978	-0.0661325	-0.120606
Nvg00679	no homology	0.08981	0.29595	0.26573	0.26969	0.07981	0.45606	0.60873	0.65294	0.47693	0.37839	0.18676	0.33401	0.21275	0.17301	0.57059	0.131721	-0.210649	-0.353939	-0.228894	-0.068083	-0.13819	0.021241	-0.076237	-0.002304	-0.19632	-0.157442	-0.0473798
Nvg00679i	no homology	0.16295	0.07498	-0.05648	0.06309	0.14563	0.03988	0.07981	0.10327	-0.01024	-0.03297	-0.04338	-0.07462	-0.11632	-0.02059	0.0403	0.075069	0.148536	0.036601	0.107233	-0.133685	-0.078944	-0.027496	-0.017297	-0.016203	0.19937	0.120119	0.204516
Nvg00680	no homology	0	0	0	-0.29336	-0.17736	0.01056	0	-0.0654	-0.18212	0.15664	-0.02961	-0.03656	-0.01876	-0.05926	0.00427	-0.008158	-0.033793	-0.026722	0.040486	-0.326988	-0.202327	-0.270336	-0.241184	0.10877	-0.0984125	-0.0504633	-0.0208829
Nvg00680i	no homology	0.14692	0.18266	0.08729	0.10519	0.06033	0.12934	0.15922	0.12404	0.23159	0.09209	-0.16934	0.0696	-0.14709	0.09669	0.11276	0.157382	0.097322	0.096934	0.012455	-0.16138	-0.093645	-0.14861	-0.121682	0.109251	0.0068235	0.0597588	0.0602923
Nvg00681	no homology	-0.10458	0	-0.15381	-0.0891	-0.15741	-0.16482	-0.02723	-0.00859	-0.26687	0	-0.02875	-0.03071	-0.01576	-0.02315	-0.00856	-0.019879	0.009247	0.03266	0.045125	0.031892	-0.112642	-0.170192	-0.149399	-0.247857	0.110821	-0.0233636	-0.0393582
Nvg00681i	no homology	0	0.03732	-0.02731	-0.12079	0.08207	-0.20524	0.2258	0	0	-0.25256	0.02548	0.0168	0.01014	-0.00637	0.00891	0.011874	0.016911	0.023626	0.018246	0.037074	0.045552	0.011901	0.048947	0.017354	0.000138725	-0.00104909	0.0348717
Nvg00682	no homology	0.78975	0.8017	0.60028	0.58078	0.60793	0.94636	1.03284	0.8991	0.68253	0.66594	0.04593	0.02004	-0.05952	-0.10636	-0.07239	-0.100858	-0.171942	-0.434976	-0.59875	-0.055209	-0.139567	-0.022648	0.100769	0.070452	0.545539	0.222711	0.630183
Nvg00682i	no homology	0.03033	0	0	0	0	0	0.07033	-0.07848	0	0	0.14011	0.03173	0.00214	-0.0172	-0.04991	-0.138616	-0.309565	-0.336215	-0.364264	-0.046489	0.194904	-0.073407	0.151403	0.695595	0.124332	-0.0589927	0.0382836
Nvg00683	no homology	0.22627	-0.04562	0.00089	-0.01884	0.10313	0.02115	0	0.10556	0.00168	-0.01807	-0.06569	-0.07902	-0.06594	-0.04301	-0.02808	-0.043875	0.201494	-0.077624	-0.137623	-0.070397	-0.081928	-0.120237	-0.099814	-0.039989	-0.0695225	0.0594048	0.116414
Nvg00683i	no homology	0.10523	0.04919	0.09231	0.16577	0.05702	0.22022	0.146	0.08178	0.09522	0.13515	0.06833	0.08911	0.05052	0.26372	0.02751	0.010556	0.019905	0.011922	0.051254	0.119897	0.182091	0.071002	0.03826	0.081715	-0.334054	0.0174767	0.199463
Nvg00684	no homology	0.00991	0.25613	0.02923	0.08566	-0.20375	0.04036	0.05034	-0.04776	0	0.02194	-0.00974	0.00185	-0.01922	-0.02523	-0.02788	-0.015028	-0.013656	0.004476	0.001573	0.001629	-0.021897	-0.022756	-0.05209	-0.059185	-0.00275106	-0.0151131	0.00890798
Nvg00684i	no homology	0.46413	0.39158	0.37263	0.37303	0.24085	0.42805	0.37286	0.30823	0.5205	0.07884	-0.00784	-0.03637	0.01918	0.13705	0.095	0.116454	0.287578	-0.052806	0.045152	-0.087874	0.001291	-0.139437	-0.102105	0.01473	-0.0968431	0.100548	0.147836
Nvg00685	no homology	0.07863	0.09122	-0.29551	-0.08596	0	0.03177	-0.12834	-0.251	-0.19124	-0.01147	-0.00293	-0.01366	0.00627	0.01705	-0.06842	0.00792	0.011238	0.000403	-0.010494	-0.140103	-0.201241	-0.093519	-0.160618	0.43053	-0.0289605	-0.0110212	-0.0216342
Nvg00685i	no homology	0.34066	0.40716	0.4312	0.00496	0.0536	0.19349	0	0.05249	0	0.1652	0.00804	0.02905	0.01256	0.02241	-0.02651	0.010396	0.001216	0.01279	0.003723	0.044353	0.041018	0.026365	0.032097	0.025654	0.0535845	-0.00465939	-0.00850415
Nvg00686	no homology	0.20755	0.18813	0.18161	0.18449	0.1225	0.23734	0.16644	0.16248	0.30454	0.08108	-0.04358	-0.05901	-0.03633	0.06952	0.0545	0.065765	0.074975	-0.1201	0.000385	-0.094576	-0.003162	-0.142986	-0.104202	0.266211	-0.0749041	-0.00662918	0.0392402
Nvg00686i	no homology	0.28611	0.37075	0.41921	0.44977	0.37754	0.3932	0.33623	0.29743	0.47638	0.30077	0.01515	0.16818	0.14705	0.26831	0.43284	0.229861	0.108277	-0.004976	-0.066362	-0.01351	0.020095	-0.080502	-0.053963	0.004059	-0.229216	0.067114	0.0599055
Nvg00687	no homology	0.22623	0.1108	-0.06452	0.03401	0.10575	0.02636	0.15882	0.34223	-0.06381	0.10498	-0.00687	-0.01538	-0.02435	0	0.00483	0	-0.002561	-0.012075	-0.032174	-0.175867	0.02916	-0.010147	0.157557	-0.179636	-0.00306674	0.0542526	0.00074515
Nvg00687i	no homology	0.25491	0.3212	0.01654	-0.08313	0	0.00297	-0.15981	-0.20767	0	-0.08591	0.01675	0.02463	-0.00496	0.01794	-0.00741	-0.029981	0.006805	-0.012886	-0.030171	-0.091228	-0.056812	0.003344	-0.038088	0.015947	0.11571	0.0136163	-0.160022
Nvg00688	reverse transcriptase like family member (4D351)	0.1769	0.18595	0.17293	0.18606	0.25401	0.20689	0.17483	0.13669	0.36415	0.16833	-0.04883	-0.12376	-0.08684	-0.04546	-0.0564	-0.074061	-0.053425	-0.114723	-0.030276	-0.165588	-0.063887	-0.156628	-0.113723	0.145606	-0.0548384	-0.0342326	-0.0140719
Nvg00688i	no homology	0.0498	0.0513	0.07759	0.07088	0.0384	-0.00298	0.01945	0.00812	0.04521	0.00992	0.15293	0.12739	0.12663	0.18537	0.06708	-0.12372	-0.168708	-0.019881	-0.03263	0.037946	0.21726	0.158157	0.101978	0.05633	-0.0951385	-0.206533	-0.157953
Nvg00689	no homology	-0.00411	0.00035	0.02167	-0.03099	0.01957	-0.08966	-0.08172	-0.11614	-0.13655	-0.06403	0.00795	-0.00907	0.03906	0.11256	0.03092	-0.084977	-0.037359	-0.068928	0.067485	-0.037042	0.088756	0.066613	0.067359	-0.382863	-0.0958652	-0.102708	-0.147338
Nvg00689i	no homology	0	0.06656	-0.0158	-0.00026	-0.06865	-0.12472	-0.1278	-0.11821	-0.16831	-0.05744	0.0231	-0.03958	0.00777	0.07591	-0.0012	-0.058674	-0.034478	0.052383	0.292519	-0.076557	-0.118813	-0.126406	-0.20602	-0.239963	-0.276179	-0.0386283	0.0471166
Nvg00690	no homology	0.11018	-0.01393	0.06428	0.00592	0.09471	0.00628	-0.01925	0.00417	0.10026	0.08613	-0.00168	0.10603	-0.21295	0.07465	-0.18714	0.444411	0.766355	0.543305	0.190037	-0.11889	-0.118925	-0.158052	0.078167	-0.486448	-0.0209378	-0.114531	-0.109125
Nvg00690i	no homology	-0.13064	-0.13332	-0.03206	-0.15815	-0.26912	-0.03429	-0.1198	-0.11497	-0.17647	0	0.00022	-0.01101	-0.00768	-0.06175	-0.01801	-0.0006	0.329863	0.163056	0.142821	0.018075	-0.039947	0.036333	0.10081	-0.031863	0.0209381	-0.00285432	-0.0294968
Nvg00691	no homology	0.38208	0.44813	0.38299	0.52314	0.35461	0.40125	0.33931	0.39026	0.57683	0.23253	-0.0877	0.01719	0.03911	0.21569	0.13314	0.392668	0.539097	0.17981	0.372391	-0.109848	-0.095405	-0.153286	-0.098525	-0.217672	-0.16924	0.081199	0.143908
Nvg00691i	no homology	0.09311	0.11122	0.00576	0.10186	0.29358	0.09374	0.0622	0.05858	0.15888	0.10742	0.02027	0.00308	-0.00318	0.05418	0.02028	-0.003815	0.085039	0.046134	0.086837	-0.017186	-0.112084	0.0185	-0.022631	-0.180967	-0.0420063	0.0232589	0.0792059
Nvg00692	no homology	-0.03456	0.00328	0.01586	0.04036	-0.01836	-0.11669	-0.10368	-0.14112	-0.13712	-0.20019	-0.18646	-0.12456	-0.07922	-0.02144	-0.12905	0.033832	0.285804	0.075233	0.156304	-0.151944	-0.088164	-0.337593	-0.07709	-0.064622	-0.181751	-0.0357728	-0.0084769
Nvg00692i	no homology	0.05588	0.13228	0.05559	0.05636	0.07539	0.13816	0.11729	0.06491	0.17279	-0.02533	-0.03483	-0.02101	-0.0065	0.19718	-0.03299	0.038042	0.202052	0.00982	0.150579	-0.087117	-0.064431	-0.143553	-0.131907	-0.170228	-0.114834	0.0595515	0.100699
Nvg00693	no homology	0	0	0.12789	-0.13724	0	-0.13979	-0.21168	-0.12514	-0.14948	-0.00308	0.00549	0.02366	-0.00741	0.00569	0.00125	-0.011914	0.006348	0.009324	-0.000136	-0.007108	-0.01064	-0.001971	-0.047899	0.076671	-0.00169074	0.0463836	0.0094541
Nvg00693i	no homology	-0.08917	0	-0.0512	-0.19437	-0.27922	0	-0.13108	-0.1148	-0.24828	0.01614	0	0.00572	0.00464	0.00204	0.00866	-0.019184	0.006873	0.014391	0.04682	0.040645	-0.008931	0.015569	0.020422	-0.092461	-0.157728	-0.158334	-0.183498
Nvg00694	similar to PHD zinc finger protein Jade1	-0.13719	-0.11577	-0.14853	-0.06801	-0.10588	-0.24225	-0.29827	-0.3423	-0.34357	-0.33706	-0.1731	-0.17054	-0.17365	-0.1734	-0.08593	-0.017522	-0.016698	0.003037	0.044857	-0.340283	-0.255668	-0.538606	-0.329922	0.18091	-0.0278031	-0.106802	-0.189704
Nvg00695	no homology	-0.03442	0.26061	-0.09336	0.6037	-0.49426	0.04563	0.07643	-0.26446	-0.33238	0.04132	0.02573	0.03614	-0.0168	0.01482	-0.03599	-0.00385	-0.030356	-0.006807	-0.062128	-0.025331	-0.032391	-0.014248	-0.013118	0.002257	0.0663699	-0.0193339	-0.00339562
Nvg00695i	no homology	0.08454	-0.10801	-0.18424	0	-0.26237	0	0	-0.12865	-0.23838	0	-0.01741	-0.01113	-0.00377	-0.00352	-0.02141	0	0	-0.010031	0.009074	0	0	0.013013	0	0	0.0298286	0.120503	-0.0455072
Nvg00696	no homology	0.0738	-0.0714	-0.14439	-0.2224	-0.15139	-0.00877	-0.07152	-0.17554	-0.14819	-0.16105	-0.02559	-0.01032	-0.01018	-0.04271	-0.00236	0.018527	0.011254	0.034115	0.016398	-0.007224	-0.142139	-0.073829	-0.141278	0.110183	0.0640363	0.116177	0.0655067
Nvg00696i	no homology	0	0	0	-0.12396	-0.39059	-0.13919	-0.04061	-0.24288	0	-0.02841	0.00382	-0.00402	-0.00295	9e-05	0	-0.036798	-0.020357	-0.004527	0.003795	-0.005864	-0.007621	-0.00131	0.014874	-0.001369	-0.0321014	0.07873	0.00752434
Nvg00697	pol [Feline Foamy Virus]	0.37526	0.10958	0.10094	-0.02264	0.05767	0.16919	0.16308	0.04352	0.24715	-0.02891	-0.01848	0.02113	-0.02016	0.0379	0.01011	0.046171	0.181858	0.019435	0.023877	0.006378	-0.001883	-0.069962	-0.0375	-0.137703	-0.141441	0.080282	-0.04614
Nvg00698	no homology	0.183	0.27843	0.16242	0.30726	0.08226	0.16707	0.06851	0.07184	0.10086	0.10547	0.0391	-0.01011	-0.0019	0.02106	0.0159	0.019515	0.047034	0.051736	0.049584	-0.216477	-0.088587	-0.080311	0.108288	-0.157582	0.107339	-0.0192648	-0.108444
Nvg00698i	no homology	0.39314	0.36949	0.33714	0.39168	0.26963	0.44564	0.34765	0.32422	0.53863	0.1684	-0.01444	0.04799	0.01987	0.15191	0.05518	0.237202	0.293056	-0.015166	0.140471	-0.080814	0.034778	-0.082745	-0.038681	-0.014707	-0.204982	0.0614698	0.0907904
Nvg00699	no homology	-0.06067	-0.07316	-0.00607	0.02799	0.07581	-0.04656	-0.05589	-0.03929	0.06041	0.13476	-0.21482	-0.26908	-0.21024	-0.06142	-0.16237	-0.04864	-0.031997	0.022672	0.051573	-0.085294	-0.018024	-0.081671	-0.063316	-0.042906	-0.113911	-0.156214	-0.0961258
Nvg00699i	no homology	-0.23241	-0.2662	-0.15118	-0.09858	0.13169	-0.18608	-0.12886	0.01063	-0.0614	0.10479	-0.08441	-0.25194	0.05319	-0.1112	0.08412	-0.090743	-0.021585	-0.02343	0.104941	0.058918	0.129427	-0.00775	0.055668	0.517235	0.0235595	-0.0477711	-0.0513359
Nvg00700	no homology	-0.24081	-0.26974	-0.15875	-0.13725	-0.13493	-0.19238	-0.18267	-0.35331	-0.16362	-0.204	-0.24384	-0.05518	-0.0709	-0.64198	-0.22248	-0.561885	-1.03382	-0.60681	-1.28504	0.805886	-0.0789	0.703277	-0.017494	0.148359	0.0571089	0.870262	-0.00383126
Nvg00700i	no homology	-0.51972	-0.7425	-0.48489	-0.41088	-0.53283	-0.43973	-0.38855	-0.63629	-0.55794	-0.36815	-0.26143	-0.20085	-0.11883	-1.36781	-0.42345	-0.057243	-0.133074	-0.026122	-0.08518	-0.012145	-0.032622	-0.04785	-0.030098	-0.012325	-0.0182713	0.0290749	0.0210696
Nvg00701	no homology	0.54439	0.51203	0.47091	0.5037	0.30045	0.6237	0.50846	0.50053	0.68169	0.29569	0.01072	0.01116	0.00441	0.18212	0.16415	0.214573	0.423134	0.126295	0.26759	-0.028068	-0.006828	-0.144311	-0.057848	-0.030248	-0.118618	0.107503	0.168233
Nvg00701i	no homology	0.3386	0.32021	0.2913	0.29122	0.22146	0.43477	0.32747	0.34006	0.4662	0.19476	0.0433	0.1002	0.09593	0.18818	0.20256	0.120036	0.289901	0.032633	0.273841	-0.162203	-0.096256	-0.114734	-0.123541	-0.063019	-0.0958234	0.146776	0.160355
Nvg00702	no homology	0.13816	0.05794	0.22072	0.08926	0.0001	0.09116	0.27204	0.22232	0	0.21628	0.05576	0.03839	0.0184	0.0207	-0.01602	-0.047458	-0.002499	0.002969	0.010287	-0.001782	0.02714	0.008784	0.027934	0.291434	0.177472	-0.0632417	-0.0824238
Nvg00702i	no homology	-0.03899	-0.04133	-0.19131	-0.15569	0.00838	0	-0.09845	-0.17917	0	-0.13982	-0.03382	-0.01294	-0.01465	0.0585	-0.01978	-0.001665	-0.031392	-0.008452	-0.115999	-0.041427	-0.010267	0.270916	-0.052334	-0.153628	0.124881	0.0436927	0.158787
Nvg00703	Ubiquinol-cytochrome c reductase core protein II	-0.21559	-0.1488	-0.09042	-0.09493	-0.21331	-0.05502	-0.18306	-0.2175	-0.18075	-0.1735	-0.10147	-0.1266	-0.03362	-0.15175	-0.15999	-0.016522	-0.334508	-0.096423	0.073233	0.054302	0.06646	0.10212	0.023365	0.197298	-0.104944	-0.0403086	-0.0787315
Nvg00704	no homology	0.2788	0.30389	0.00829	0.3579	0.04261	-0.09371	0.04986	0.08875	-0.10959	-0.02512	0.0173	0.01044	-0.02218	-0.03167	-0.03405	-0.025585	-0.069399	-0.014243	-0.042813	-0.038787	-0.012536	-0.012344	-0.033364	0	0.0276572	-0.00607805	0.00530074
Nvg00704i	no homology	0	-0.05651	-0.03413	0.05282	0.1164	-0.18022	-0.12911	-0.26507	0	0.11868	0.00541	0.00777	-0.01754	-0.00613	-0.00449	-0.011964	-0.052822	0.018901	-0.006235	-0.005643	0.004255	0.009458	0.014497	-0.033953	-0.0204099	0.0669151	-0.0554564
Nvg00705	no homology	-0.13919	-0.29344	-0.53529	-0.76989	-1.21202	-0.27022	-1.06989	-1.0133	-1.28614	-1.42541	-0.16763	-0.26525	0.16526	-0.38137	-0.5116	-0.206416	-0.215871	-0.056664	-0.1025	0.116517	0.082171	0.361542	0.27988	0.341483	-0.0323234	-0.0886586	0.069693
Nvg00705i	no homology	-0.02162	-0.11689	-0.13514	-0.1732	-0.26431	-0.10533	-0.03299	-0.22656	-0.26602	-0.24408	-0.08453	-0.15976	-0.08438	-0.12583	-0.00325	0.010301	0.000118	0.023944	0.021915	-0.463675	-0.264319	-0.474012	-0.314423	0.228987	-0.157128	-0.112766	-0.097829
Nvg00706	no homology	-0.0343	-0.05096	-0.02634	-0.03117	-0.0499	0.04848	-0.01622	-0.05806	0.15508	-0.08054	-0.05518	-0.08948	-0.10248	-0.09562	0.02746	0.110924	0.010618	0.063763	0.055309	-0.184555	-0.105724	-0.229146	-0.174344	0.134487	-0.0398006	-0.0627132	-0.041613
Nvg00706i	no homology	0	0	-0.12847	-0.17743	-0.09296	0.04841	-0.08324	-0.09058	0	-0.10721	-0.00125	-0.0158	-0.0166	0	-0.00235	-0.006795	-0.028653	0.000774	0	-0.027148	0	-0.000813	0.006393	-0.006361	0.0427752	0.0366918	-0.000802646
Nvg00707	no homology	-0.35614	-0.52348	-0.49709	-0.45422	-0.53863	-0.16441	-0.18489	-0.44006	-0.25265	-0.34701	-0.39895	0.18686	0.09083	-0.40672	0.00833	-0.573167	-1.075	-0.390438	-1.18128	0.55584	-0.394629	0.135402	-0.108866	-0.083501	0.575895	1.41937	0.0464684
Nvg00707i	no homology	-0.20805	-0.25235	-0.24875	-0.27143	-0.3409	-0.15307	-0.26923	-0.45571	-0.40247	-0.35975	-0.35068	-0.09862	-0.08507	-0.56697	-0.16036	-0.297129	-0.693104	-0.380261	-0.687982	0.123126	0.021473	0.043733	0.02184	0.087812	0.110027	0.0185662	-0.0862338
Nvg00708	no homology	0.24449	0.17696	0.00053	0.00639	0.31452	0.25707	0.09788	0.02831	0	0.13083	-0.01089	-0.00865	0.01089	-0.00599	-0.0215	-0.029019	0.017521	0.000455	0.011927	0.021124	-0.011794	-0.016498	0.009186	0.0281	-0.0448767	0.13342	0.0628453
Nvg00708i	no homology	0.16039	0.06681	0.38091	0.13882	0.09329	0.11007	0.13567	-0.01516	0.05962	0.24183	0.02969	0.04214	0.02144	0.03555	-0.0004	-0.024059	0.007824	0.042731	-0.006346	0.023188	-0.002104	-0.046536	0.02959	0.133567	-0.166046	-0.157011	-0.214622
Nvg00709	no homology	-0.14849	-0.1082	-0.15625	-0.16212	-0.16717	-0.1506	-0.20531	-0.17205	-0.2454	-0.24295	-0.0633	-0.12032	-0.0816	0.06653	-0.0664	-0.106407	-0.140455	-0.244087	-0.219415	-0.064695	-0.082613	-0.084802	-0.001742	0.043184	-0.0755865	-0.0479707	-0.108392
Nvg00709i	no homology	-0.02609	-0.0091	0.04081	-0.08133	-0.02323	-0.10022	-0.07287	0.05532	-0.1442	-0.08627	-0.03952	-0.02897	-0.04107	0.0335	-0.09693	-0.056948	-0.162266	-0.222476	-0.167849	0.166831	0.098575	0.062322	0.051069	0.601294	0.284168	-0.149781	-0.148145
Nvg00710	conserved hypothetical protein - bacterial protein	0.02736	0.05928	-0.04257	0.05636	0.13139	-0.01863	0.06861	0.09109	0.45588	0.38848	-0.0247	0.16592	0.56622	-0.04784	-0.11178	0.081499	0.044739	0.012413	0.007281	-0.1802	-0.083119	-0.12518	-0.084961	0.140098	0.0555154	0.0196284	-0.0989567
Nvg00711	similar to LINE-1 reverse transcriptase homolog	-0.00035	-0.03364	-0.06795	-0.09398	-0.0804	-0.05073	-0.05528	-0.15042	-0.09388	-0.11152	-0.03246	-0.13864	-0.11148	-0.27745	-0.21756	0.200488	0.126133	0.229051	0.135669	-0.24696	-0.187982	-0.303779	-0.206992	0.10497	0.0434945	-0.0773352	-0.0445331
Nvg00711i	no homology	0.02811	0	-0.17036	-0.10389	0	-0.15958	0	-0.13887	-0.12929	-0.24597	-0.01376	0.00273	-0.02063	-0.00702	-0.00108	0.003009	-0.000183	0.001474	0	0.025989	0.006935	0.034807	0	-0.01267	-0.00817321	-0.0439949	-0.00550544
Nvg00712	no homology	-0.02531	-0.12835	0.12055	0.11376	-0.09029	0.0572	0.13529	-0.391	0.03615	-0.10638	0.03863	0.02574	0.00982	-0.00226	-0.02236	0	0.017828	-0.019032	0.005785	-0.002178	-0.024689	-0.002002	-0.012779	-0.109605	-0.23313	0.150272	0.0997071
Nvg00713	no homology	0.12681	0.11111	0.12662	0.15251	0.13019	0.18462	0.12365	0.13931	0.22767	0.12513	0.01089	-0.01246	0	0.00275	-0.02443	-0.032419	0.058496	-0.008354	-0.035974	0.023267	0.057325	-0.02029	-0.022327	-0.114447	0.053413	0.146712	0.0538978
Nvg00713i	no homology	-0.14932	0	-0.23366	0	-0.23093	0	0	-0.06592	-0.25158	-0.02003	-0.01485	-0.02473	-0.02176	-0.00037	-0.0063	0	0.002355	0.001633	-0.007216	-0.00166	-0.00252	0.013599	-0.06485	-0.040353	0.491274	0.159476	0.206109
Nvg00714	no homology	-0.33316	-0.33191	-0.26869	-0.53259	-0.73456	-0.48238	-0.71527	-0.82148	-1.02723	-1.03704	-0.10724	-0.59884	-0.39341	-0.44573	-0.64998	0.016158	-0.381273	0.167855	-0.328439	0.230508	0.341186	0.166713	0.399558	0.350975	-0.210661	-0.191613	-0.0260682
Nvg00714i	no homology	-0.15348	-0.06479	0.08038	0.17074	0.17444	-0.24771	-0.04725	0.2334	0.04423	0.07108	-0.03736	0.19331	0.26876	0.23952	0.40848	-0.263086	-0.371	-0.12843	0.098221	-0.147157	-0.080548	0.168513	0.030953	0.07061	-0.0375931	-0.0909646	-0.069086
Nvg00715	no homology	-0.24938	-0.31654	-0.17459	-0.06212	0.16468	-0.045	-0.32679	-0.32117	-0.02366	0.3275	0.07877	-0.16669	-0.29512	0.3024	-0.01318	0.105468	0.165299	0.565613	1.07922	-0.066421	0.212587	0.241908	0.010632	0.107376	0.117318	0.222368	0.412274
Nvg00715i	no homology	-0.1447	-0.15635	-0.04494	0.02941	0.24115	0.01647	-0.15196	-0.22635	0.12493	0.4182	0.13617	0.05067	-0.09489	0.46901	0.28204	0.191818	0.502273	0.797127	1.22046	-0.089378	0.141631	0.145078	-0.001099	-0.299871	-0.03167	0.252593	0.437831
Nvg00716	no homology	-0.02947	0.07357	-0.03891	-0.0393	-0.14901	-0.06241	-0.16854	-0.21476	-0.24147	-0.19854	-0.27265	-0.2946	-0.40957	-0.37621	-0.71983	-0.254846	-0.490576	-0.215425	-0.482039	0.331229	0.292581	0.521113	0.43709	0.065195	-0.116848	-0.101936	-0.113928
Nvg00716i	no homology	-0.19058	0	-0.15197	-0.20053	-0.33393	-0.18979	-0.19407	-0.1973	-0.34306	-0.11803	-0.24278	-0.33531	-0.22806	-0.35995	-0.09832	-0.026833	-0.087897	-0.007505	-0.032783	-0.076979	-0.047011	-0.136381	-0.109857	-0.059991	0.584593	0.27856	0.260638
Nvg00717	no homology	-0.18205	-0.17504	-0.12988	-0.11621	-0.08125	-0.17587	-0.19929	-0.13658	-0.10472	0.00671	0.0967	0.0305	0.03427	0.18213	0.14656	-0.077383	-0.285076	-0.186614	-0.130079	-0.081512	-0.020348	-0.074521	-0.076097	-0.058973	-0.109568	-0.14071	-0.0861846
Nvg00717i	no homology	0.25688	0.19569	0.22238	0.18842	0.26535	0.10235	0.25221	0.07465	0.14542	0.20278	-0.00966	-0.04663	-0.06748	-0.02928	0.00799	0.040828	0.024826	0.03801	0.03452	-0.109891	0.027847	-0.092796	-0.029362	0.227167	-0.228031	-0.183976	-0.173026
Nvg00718	eukaryotic translation initiation factor 3, subunit 3 gamma, 40kDa variant	0.0145	-0.01161	-0.00659	-0.07484	-0.01423	-0.01932	-0.0451	-0.08625	-0.07901	-0.0254	-0.08661	-0.17227	-0.10797	-0.01638	-0.16487	-0.035304	-0.049037	-0.007005	-0.18082	0.025269	-0.016038	-0.020349	-0.036357	-0.10501	0.0868367	-0.102379	-0.100484
Nvg00719	no homology	0	0	0	-0.2065	0	0	0	-0.02504	0.08338	0.03973	0.00184	-0.05414	-0.01252	0	-0.00948	0.004692	-0.013811	-0.030409	-0.008108	0.044572	0.354519	-0.083892	0.037675	-0.217955	-0.116703	-0.0444592	-0.0315049
Nvg00719i	no homology	0.04137	-0.01062	0.09874	0.43701	0.01016	0.00954	0.04531	0.0544	-0.06819	0.00884	0.05581	0.04992	0.02448	0.00394	0.00639	-0.013591	0.020036	-0.005655	-0.003485	0.098044	0.037309	0.576339	0.100762	-0.263997	0.0214178	0.0242726	0.00897882
Nvg00720	glutathione S-transferase omega 2	0.01515	-0.00233	0.03155	-0.15654	-0.18174	-0.08832	-0.22491	-0.23413	-0.33702	-0.32914	-0.18693	-0.46587	-0.72988	-0.27037	-0.80502	-0.411493	-0.892685	-0.321783	-0.293584	-0.080329	-0.099368	-0.406743	-0.072853	-0.231088	0.311962	0.0196701	-0.0317813
Nvg00721	no homology	0.07994	-0.02987	-0.0469	-0.13242	-0.34188	-0.08185	-0.407	-0.43639	-0.39614	-0.64422	0.18792	0.02604	-0.08089	-0.14902	-0.36443	-0.467909	-0.625438	-0.491504	-0.777313	0.976186	0.169208	0.271393	0.030283	0.873037	-0.156483	0.0415422	-0.122432
Nvg00721i	no homology	0.00951	-0.16098	-0.24208	-0.27738	-0.53623	-0.2394	-0.51896	-0.54971	-0.5802	-0.62034	0.11844	-0.23854	-0.24077	-0.44701	-0.60215	-0.332704	-0.606772	-0.482857	-0.630512	0.240651	0.029841	0.008291	0.016509	0.106739	0.0212253	-0.263155	-0.359534
Nvg00722	no homology	0.04581	-0.18441	-0.11551	-0.06651	-0.23175	-0.0161	0.00964	-0.11179	0.08284	0.00769	-0.08332	0.20752	0.18009	-0.22003	-0.0964	0.066734	-0.112204	-0.378674	-0.59261	-0.009923	0.035742	-0.109242	-0.050859	0.260157	-0.485315	-0.0880422	-0.129144
Nvg00722i	no homology	-0.0899	-0.30575	-0.23785	-0.18832	-0.35501	0.06932	0.0971	-0.0009	0.11795	0.00887	0.10247	0.36528	0.38495	-0.11019	0.06787	0.277177	-0.287159	-0.274915	-0.220931	0.073409	0.22958	0.100903	-0.029094	0.383173	-0.083674	-0.0949732	-0.0750139
Nvg00723	no homology	0.15763	0.14808	0.261	0.32608	0.47934	0.10734	0.20773	0.23605	0.53212	0.75037	0.21868	0.55917	0.58728	0.63872	0.81134	-0.057216	-0.02802	-0.162028	0.138953	-0.013327	0.016689	0.042442	0.022346	0.10628	0.0700446	-0.271986	-0.236232
Nvg00723i	no homology	-0.02822	-0.0366	0.1236	0.15915	0.31123	-0.06654	0.05406	0.14738	0.23163	0.43177	0.08765	0.25964	0.30328	0.31699	0.40815	-0.11848	-0.098787	-0.118885	0.1427	-0.01313	0.02029	-0.019926	-0.025092	0.250735	0.191127	-0.140957	-0.115303
Nvg00724	no homology	0.16833	0.04398	0.10839	0.05755	0.30092	0.10644	0.14829	0.1098	-0.06693	0.20874	0.00975	0.04233	-0.00219	0.01012	-0.00648	-0.020767	0.000895	-0.033546	0.019951	-0.088079	-0.151929	-0.261238	-0.236838	-0.378933	0.184927	0.111361	0.0114555
Nvg00724i	no homology	0.04426	0.02018	-0.00595	0.03945	-0.01598	0.00787	0.02047	0.10641	-0.06687	0.02722	0.00807	0.02521	0.02211	0.0878	0.09285	-0.07427	-0.104334	-0.073043	-0.106919	0.049785	-0.023144	0.042885	-0.018066	-0.109224	-0.0157828	-0.121043	-0.0954263
Nvg00725	nodal modulator 1	-0.00201	-0.02571	-0.07332	-0.10038	-0.10347	-0.02169	-0.12686	-0.0321	-0.11058	-0.09916	0.02484	0.05209	0.04017	0.22717	0.0636	0.149431	0.644281	0.320181	0.315493	0.176824	0.191897	0.15175	0.307042	-0.274705	-0.190563	-0.0804922	0.123395
Nvg00726	no homology	0.38448	0.37698	0.33891	0.38195	0.27336	0.3126	0.30559	0.28306	0.43803	0.07418	-0.00593	0.06981	0.17799	0.25155	0.26757	0.37524	0.48246	0.226134	0.401205	-0.109629	-0.114154	-0.168667	-0.094295	-0.387383	-0.120949	-0.00936876	0.0938567
Nvg00726i	no homology	0.1377	0.18346	0.12107	0.00061	0.00985	-0.01356	-0.12487	-0.01674	0.01514	0.10661	0.03631	0.00622	-0.00424	0.01497	-0.03167	0.003743	-0.038321	-0.009699	-0.028757	-0.155075	-0.199984	-0.170887	-0.175391	-0.147733	0.179878	-0.0313028	0.0530007
Nvg00727	no homology	0.03548	0.01901	-0.04484	-0.09014	-0.45284	-0.02821	-0.08658	-0.16129	-0.38692	-0.53097	-0.28811	-0.43165	-0.30017	-0.73174	-0.88692	-0.742801	-0.868328	0.668422	-0.679037	0.931047	0.423842	0.427587	0.758209	0.523354	0.0107737	-0.0117883	-0.0624577
Nvg00727i	no homology	-0.01793	-0.02221	-0.07448	-0.12452	-0.59125	-0.12959	-0.13027	-0.24226	-0.54524	-0.65363	-0.21641	-0.52897	-0.32943	-1.16837	-1.06666	-0.016208	-0.050723	0.094492	-0.168494	0.034199	-0.007046	0	0.048186	0.046479	0.357368	-0.0863285	-0.239528
Nvg00728	no homology	-0.78224	-0.63744	-0.62232	-0.30617	0.87042	0.13155	0.57893	-0.67391	-0.72572	-0.13842	-0.79389	-1.04067	-0.74322	-0.86409	0.18184	0.006529	0.022333	0.046176	0.122654	0.333605	-0.147461	-0.304203	-0.282518	0.045579	0.0181456	-0.141059	-0.0633269
Nvg00728i	no homology	0.0237	0	-0.03525	-0.13255	-0.08726	0.04988	0.1679	-0.08272	-0.19296	-0.07544	-0.0285	-0.10824	-0.03797	-0.04604	-0.03234	0.035935	0.150597	0.208846	0.166466	-0.188027	-0.123529	-0.159171	-0.069045	0.046901	-0.0450158	-0.341781	-0.22695
Nvg00729	no homology	0.09841	0.01049	-0.05934	-0.11361	-0.1576	0.10634	0.10177	0.05249	-0.02208	-0.0812	0.13782	0.22706	0.10669	0.14298	0.12313	0.087835	0.196704	-0.032604	-0.108836	0.072837	0.239464	0.141955	0.087483	0.174295	0.0428725	-0.0159372	0.113753
Nvg00729i	no homology	-0.04056	-0.10065	0.12607	-0.15165	0.06062	-0.00131	0.06961	0.09165	-0.17385	-0.09825	0.04234	0.01576	0.03335	-0.0068	0.02174	-0.027108	-0.019898	-0.040459	-0.02461	-0.032205	0.011121	-0.048772	0.021196	0.090575	0.0506197	0.0127086	0.0305281
Nvg00730	highly conserved repetitive zinc finger protein domain	-0.17876	-0.11308	-0.01879	-0.0171	-0.05597	-0.23366	-0.09285	-0.07339	0.00699	-0.00439	-0.08686	0.03078	0.01636	0.1387	0.11949	-0.167701	0.378275	0.11574	0.108583	-0.10082	-0.058517	0.011231	0.046791	-0.540979	-0.156528	-0.0457574	-0.0600996
Nvg00731	no homology	-1.46648	-1.48721	-1.21839	-0.76726	0.132	-1.51661	-0.62838	-0.8314	-0.87771	0.26649	0.1047	-0.11314	-0.38265	0.34495	0.59959	0.156056	-0.23962	-0.062393	0.34833	-0.196769	-0.169632	-0.359402	-0.371615	-0.094673	0.301445	-0.111244	-0.174534
Nvg00731i	no homology	-0.08985	-0.08443	0.1101	-0.24291	0.04468	-0.31223	-0.40132	-0.22197	-0.06271	0.18378	0.02419	0.00518	-0.01872	0.02015	-0.00342	0.092674	-0.157347	-0.001856	0.342518	-0.251907	-0.218439	-0.044615	-0.074022	-0.271603	-0.154077	-0.142479	-0.188142
Nvg00732	no homology	0.15684	0.03815	0.00101	0.17924	-0.057	0.42717	0.38876	0.29723	0.27487	0.2932	0.21083	0.35931	-0.05169	-0.19303	0.22699	-0.084075	-0.060363	0.119023	-0.21003	-0.088945	0.050197	-0.026962	0.047282	0.039579	-0.0208986	-0.151982	-0.0127328
Nvg00732i	no homology	0.06203	-0.06918	-0.00379	-0.07744	0.005	0.08256	0.09423	0.10179	0.04038	0.12372	-0.06881	-0.03547	-0.06135	-0.02319	0.05182	0.168904	0.038591	0.072149	0.043988	-0.044065	0.044789	-0.002441	-0.068245	0.121091	-0.0895429	0.0440242	-0.0187368
Nvg00733	no homology	0.1119	0.34886	0.13971	0.10182	0.26691	0.20463	0.17367	0.13631	0.0669	0.21201	0.03943	0.00831	0.01664	0.02363	0.01867	0.009496	0.18082	0.004416	0.08224	-0.113004	-0.07861	-0.00427	-0.071803	0.276835	-0.0588362	-0.196957	-0.0874271
Nvg00733i	no homology	0.00168	-0.11795	-0.01457	-0.18238	-0.14924	0.0883	-0.14698	0	0	-0.06265	0.01913	0.00867	0.00602	-0.00216	-0.00857	-0.004972	8.8e-05	0.009184	-0.004731	-0.053059	-0.034216	-0.007844	0.042914	0.093524	-0.0221923	0.0424816	0.0185136
Nvg00734	no homology	0.03273	0	-0.08466	0	-0.34864	0.38084	0.05423	-0.04806	0.12963	0.02385	0.00946	0.01355	0.00258	0.01327	-0.01191	-0.009544	0.00724	-0.002851	-0.006399	0.001978	0.001528	0.002694	0.009845	-0.003501	0.000969969	0.0146538	-0.00249112
Nvg00734i	no homology	0	0	-0.15981	0	-0.18295	0.03522	0	0	-0.20526	0	0.0001	-0.05604	-0.0056	-0.04343	-0.04958	-0.014583	-0.024308	-0.036646	-0.056763	-0.094589	-0.101159	-0.113563	-0.120076	-0.108009	0.159055	0.168984	-0.155283
Nvg00735	no homology	-0.10079	0.04979	0.09363	0.0536	0.23997	-0.19916	-0.01267	0.09045	0.16836	0.25248	-0.21955	-0.012	0.0316	0.29239	0.11406	-0.150262	-0.01781	-0.106721	0.066091	-0.200906	-0.176282	-0.277179	-0.103658	0.084284	0.254099	-0.0372809	0.0382154
Nvg00735i	no homology	0.02095	-0.13061	0.04626	-0.19972	-0.17605	0	0	0.05484	-0.13213	-0.18716	0.01135	0.0145	0.00338	-0.00755	0.01774	-0.027875	-0.006284	-0.012205	0	0.014921	-0.000811	-0.004974	-0.007458	-0.038645	-0.0213957	0.0356683	0.0121345
Nvg00736	no homology	-0.02304	0.09688	0.12963	0.04226	-0.14553	-0.16277	0.00128	0.24424	-0.05714	0.13161	0.47654	0.2723	0.25047	0.12486	0.24309	0.020016	-0.051475	-0.014573	0.085174	-0.057858	-0.253594	-0.304624	-0.441837	-0.115787	0.179666	-0.115585	-0.2088
Nvg00736i	no homology	0.03542	0.1765	0.10017	0.27642	0.09117	-0.05084	0.14679	0.2822	0.40533	-0.06579	0.02971	0.12317	-0.03154	0.10401	0.40038	-0.012979	0.151584	0.039188	0.218756	-0.096341	-0.212938	-0.124315	-0.21716	-0.017532	0.0816704	-0.181599	-0.0684484
Nvg00737	no homology	0.07121	0.15423	0.18006	0.29516	0.26994	0.0924	0.25003	0.32487	0.37223	0.39928	-0.12773	0.09397	0.05088	0.19178	0.17603	-0.285071	-0.142522	-0.088705	-0.072383	0.307239	0.309099	0.306421	0.362288	0.546805	-0.220855	0.0796124	0.621095
Nvg00737i	no homology	-0.05211	0.07761	0.02902	0.24687	0.19276	0.05263	0.24181	0.35522	0.18629	0.43038	-0.3253	-0.2468	-0.20398	-0.16002	-0.10537	0.028968	0.163991	0.259028	0.226785	0.770816	0.65402	0.70678	0.775511	1.11862	0.152674	0.0332998	0.632642
Nvg00738	no homology	0.08709	0.0628	0.05245	0.01939	-0.01854	-0.04168	-0.19657	-0.19217	-0.11154	-0.26439	0.15284	0.14339	-0.03929	-0.00917	-0.19925	-0.120487	-0.161366	0.050249	-0.430872	0.820808	0.167067	0.335245	0.240213	0.738875	0.0482024	-0.256199	-0.053448
Nvg00738i	no homology	0.05357	0.03347	-0.14517	-0.23758	-0.24041	-0.17474	-0.2586	-0.3768	-0.37115	-0.43178	0.07018	-0.28714	-0.34855	-0.5764	-0.395	-0.203313	-0.396781	-0.122602	-0.35768	0.49915	0.051738	-0.009934	0.020532	0.533116	0.0326968	0.00168471	0.045565
Nvg00739	no homology	0.10041	0.09523	0.12472	0.13646	0.08277	0.12805	0.16778	0.15981	0.33203	0.20526	0.07365	0.04636	0.18351	0.61146	0.03642	0.180956	0.014955	-0.040607	-0.066535	0.009202	-0.640247	-0.084714	-0.218254	-0.269881	-0.306494	0.0111077	-0.13025
Nvg00739i	no homology	0	0	0	0	0.06893	0	-0.14798	0	0	0	-0.02432	-0.05365	-0.04154	-0.02162	0	-0.009626	0	-0.00623	-0.005912	-0.019079	-0.007526	-0.035396	-0.022195	-0.01675	0.00978423	0.0188806	0.0124856
Nvg00740	no homology	0.11772	0.1188	0.14011	0.11876	0.09904	0.213	0.18341	0.1349	0.3278	0.00519	-0.04085	-0.03039	-0.02417	-0.00867	-0.01851	0.001989	0.269525	-0.00489	0.055169	-0.079867	0.045885	-0.013845	-0.004609	-0.166025	-0.0277337	0.15994	0.156634
Nvg00740i	no homology	0.03511	0.00601	-0.01584	-0.00294	0.02155	0.07575	0.05088	0.0781	0.01617	0.07612	0.137	0.05683	0.14839	0.05295	0.12715	0.086773	0.071773	0.046841	0.061785	0.16419	0.189198	0.236393	0.147049	0.200443	-0.0775544	-0.154896	-0.140483
Nvg00741	myosin alpha heavy chain, cardiac	-0.25898	-0.22152	-0.17808	-0.20949	-0.30146	-0.43072	-0.57996	-0.66651	-0.56882	-0.66066	-0.13163	-0.04889	-0.02374	-0.13832	-0.51839	0.112344	0.528014	0.508229	0.53642	-0.080159	-0.601632	-0.358769	-0.33752	-0.57498	-0.106027	0.250766	-0.0210132
Nvg00742	no homology	-0.09018	-0.04195	-0.06021	-0.08645	-0.09874	-0.17844	-0.14857	-0.13807	-0.19221	-0.12652	0.14488	0.2583	0.23608	0.28318	0.25425	-0.018847	0.04473	0.000448	-0.059198	-0.145834	-0.082965	0.003035	-0.06919	-0.433786	0.0043256	-0.101477	-0.0443594
Nvg00742i	no homology	0.03957	0.13713	0.23202	0.09001	0.02403	0.01316	0.13428	-0.08174	-0.02357	0.05372	0.01632	0.04659	0.00803	0.02167	-0.00453	-0.048226	-0.06259	-0.012433	-0.118646	0.030647	0.139762	0.059404	-0.016416	0.144105	-0.0202411	-0.151342	-0.101357
Nvg00743	no homology	-0.00847	-4e-05	-0.06474	-0.02041	-0.00099	-0.31368	-0.1698	-0.16292	-0.16138	-0.09658	0.02409	0.02135	0.01233	0.01866	0.00255	0.479605	0.080684	0.102314	0.113854	0.040033	0.272785	0.603515	0.640879	0.01047	-0.00383452	0.0268089	-0.0956829
Nvg00743i	no homology	-0.11698	0.05592	0.0539	0.0164	-0.10133	0	0.33851	-0.17113	-0.26512	-0.05585	0.0123	-0.01252	-0.02167	0.0079	-0.01552	-0.009613	-0.016649	-0.014147	0	0.02085	0.0269	-0.023281	0.015718	-0.021027	0.0427016	0.0320504	-0.00477328
Nvg00744	no homology	0.01769	-0.00938	0.13941	0.13864	0.17461	0.0392	0.08672	0.3384	0.23612	0.28277	0.03089	0.07375	0.05608	0.27322	0.138	0.029385	0.219556	0.154732	0.171938	0.133474	0.142748	0.164681	0.304582	-0.012301	-0.130128	-0.0451252	0.0210268
Nvg00744i	no homology	0.57532	0.05906	0.15104	0.16625	0.24852	0.08466	0.09377	0.27412	0.1878	0.27671	0.03955	0.07665	0.02232	0.04126	0.02827	-0.013966	0.004763	0.001835	0.005748	0.095214	0.035517	0.042456	0.019576	0.018422	-0.084809	-0.0808362	-0.0831599
Nvg00745	Syntaxin-7 (MGC53161 protein)	-0.06874	-0.05652	-0.04887	-0.04216	-0.03326	-0.00759	0.01443	0.03879	0.00823	0.13444	-0.30659	-0.21949	-0.26043	-0.33583	-0.29862	-0.387946	-0.450114	-0.356662	-0.328645	-0.228416	-0.350571	-0.247631	-0.385131	-0.379158	0.375695	-0.0779108	0.0494381
Nvg00746	no homology	-0.13569	0.0157	-0.09311	-0.15325	0	0.07033	-0.14217	-0.12822	-0.20097	-0.06225	0.01053	-0.00566	0.00137	0.01226	-0.00987	0.015743	0.013984	0.020979	0.012656	0.028872	-0.002812	-0.001788	-0.016145	-0.040442	0.0138479	0.0716816	0.0805145
Nvg00746i	no homology	0.29962	-0.03738	-0.10006	0.24366	0.11721	0.12779	0.21105	0.25182	0.14628	0.03157	0.03472	0.00214	0.0051	0.03596	-0.01667	0.0036	-0.011697	-0.006841	-0.012762	-0.238008	-0.171995	-0.130213	-0.128339	0.088708	-0.0135473	-0.0722769	-0.032099
Nvg00747	no homology	-0.05261	-0.08384	-0.0879	-0.08052	-0.17425	-0.0167	-0.0673	-0.08017	-0.18237	-0.07646	-0.03398	-0.00661	0.06968	-0.05161	-0.03619	-0.01305	0.069402	0.021782	0.110059	-0.070639	-0.108143	-0.194877	-0.136894	-0.031501	-0.0772544	-0.0912181	-0.0851713
Nvg00747i	no homology	0.06311	-0.06531	-0.02864	0.00111	0.01284	-0.08684	-0.19109	-0.30283	-0.23387	-0.29044	0.06935	-0.29757	-0.30324	-0.4133	-0.09648	0.025069	0.127836	0.169486	0.352917	-0.361635	-0.307065	-0.412145	-0.238663	0.059999	0.131043	-0.14502	-0.0515735
Nvg00748	no homology	-0.15067	-0.05194	-0.00176	0.34533	0.23073	-0.33063	-0.46757	-0.34697	0.48265	0.76573	0.38016	-0.11785	-0.28954	0.23221	-0.32552	-0.027583	-0.045347	0.114756	0.787284	0.167193	0.229159	0.152383	0.055142	0.105896	0.316183	1.14641	0.201905
Nvg00748i	no homology	0	-0.15448	-0.28049	0	-0.19753	0	-0.15781	-0.15065	0.09045	0.35649	0.00728	-0.02713	-0.01489	-0.02011	-0.0033	-0.039954	-0.023034	-0.00871	-0.026163	-0.101109	-0.026923	-0.053681	-0.078098	0.052694	-0.0150418	-0.0104107	-0.194133
Nvg00749	no homology	0.10902	-0.0522	-0.04596	0.02089	0.01414	0.10337	0.08274	0.00323	0.2526	0.2801	0.05309	-0.0563	-0.04893	0.19392	-0.0464	-0.702863	-0.214824	0.574884	0.190623	0.418947	0.696259	0.223997	0.631233	0.73227	-0.0666527	0.582283	0.0327705
Nvg00749i	no homology	-0.02348	0.01661	-0.19543	-0.02704	-0.05735	0.07793	0.05879	-0.01297	0.0866	0.11976	0.03124	-0.32957	-0.09901	0.07864	-0.06982	-0.039902	-0.024687	0.001884	-0.018842	0.04502	-0.003685	-0.036402	-0.047352	0.026267	0.0224168	0.0090165	0.0570271
Nvg00750	no homology	-0.07508	-0.06388	-0.0075	-0.06131	-0.14929	-0.13549	-0.13584	-0.15151	-0.11012	-0.13153	-0.15669	-0.18715	-0.18395	-0.20518	-0.32114	-0.090075	-0.068185	-0.127053	-0.098157	-0.001536	0.004353	-0.067819	-0.051345	0.24435	-0.150605	-0.130173	-0.238317
Nvg00750i	no homology	0.02857	-0.06121	-0.15713	-0.07765	-0.17565	-0.16784	-0.18024	-0.08965	-0.1449	-0.11209	-0.18946	-0.33282	-0.28814	-0.41902	-0.13134	-0.12698	-0.216736	-0.006706	-0.197629	-0.062043	-0.031128	-0.155901	-0.030279	0.367148	-0.0574118	-0.135	-0.503788
Nvg00751	no homology	0.30359	0.2731	0.27214	0.31107	0.24919	0.38036	0.31909	0.2628	0.45948	0.14643	0.01405	-0.01049	0.04766	0.15792	0.09153	0.189873	0.088001	0.037582	0.078466	-0.110053	-0.008682	-0.131165	-0.107149	-0.05249	-0.0827866	-0.0687374	0.00777014
Nvg00751i	no homology	0.34989	0.31229	0.30125	0.28263	0.23274	0.32087	0.20597	0.22375	0.35929	0.25859	0.11468	0.10647	0.09756	0.20777	0.08195	0.023318	0.080231	-0.111488	0.090105	-0.057799	-0.056695	-0.137435	-0.102152	-0.140594	-0.202875	0.110942	0.114159
Nvg00752	CR1 Danio rerio 2 reverse transcriptase	0.22123	0.1948	0.23944	0.23727	0.21031	0.2364	0.21525	0.18998	0.36961	0.17196	0.04507	0.02048	0.10874	0.12298	0.05043	0.155197	0.241404	-0.061206	0.147149	-0.169434	-0.00234	-0.066125	-0.073787	0.100376	-0.020982	0.0246302	0.0532041
Nvg00753	reverse transcriptase-like protein	0.14915	0.10311	0.13278	0.17474	0.11115	0.23283	0.14059	0.18677	0.32204	0.10032	0.02367	0.15569	0.1141	0.27181	0.31173	0.140247	0.285403	0.087215	0.19568	-0.074262	-0.03021	-0.077087	-0.050845	-0.150487	0.00203291	0.0856937	0.100165
Nvg00753i	no homology	0.20393	0.21355	0.17877	0.11152	0.02128	0.23993	0.13312	0.19017	0.24614	0.02235	0.05877	0.10487	0.10088	0.18889	0.1976	0.123691	0.129392	0.128769	0.077134	-0.065534	-0.035502	-0.111211	-0.04099	-0.297495	-0.0585503	0.0352927	0.116752
Nvg00754	no homology	0.10667	0	-0.1817	-0.13428	-0.16375	0	-0.03677	-0.0461	-0.08039	0.0429	0.02012	-0.00752	0.00559	0.00745	-0.00256	-0.012333	-0.004104	-0.002371	0.006994	-0.016486	-0.00423	-0.043056	0.034798	0.015977	0.0407623	0.00232807	-0.0526045
Nvg00754i	no homology	-0.03324	-0.06046	-0.04324	-0.06164	-0.07264	0.04622	-0.03199	-0.02615	-0.12621	-0.01267	-0.08567	-0.19736	-0.14102	-0.1577	-0.01752	0.015205	0.087238	0.084237	0.084492	-0.195235	-0.143054	-0.341155	-0.163704	0.052443	0.0142626	0.0201444	-0.0791871
Nvg00755	no homology	0.33178	0.34905	0.27683	0.28341	0.19407	0.36888	0.29106	0.2965	0.38131	0.15761	0.10557	0.20036	0.26468	0.46421	0.13132	0.435076	0.429798	0.181642	0.100084	0.118869	0.230696	0.387039	0.221975	0.201894	-0.395642	-0.0872744	-0.0106088
Nvg00755i	no homology	0.00202	-0.06565	0.0763	-0.00104	0.28837	-0.15405	0.20042	0	-0.18813	0	-0.02283	0.00351	-0.00856	-0.02312	-0.00507	-0.009613	0	0	-0.012827	-0.033897	-0.052356	-0.088718	-0.053922	0.171729	-0.0322021	-0.00354914	0.0241311
Nvg00756	no homology	-0.03512	-0.06491	0.04981	0.42733	0.46388	-0.06186	-0.06194	0.02433	0.64941	0.7519	-0.12472	0.09412	0.19256	-0.03676	-0.1132	-0.839474	-0.805361	-0.553456	-0.775734	0.009023	0.196452	0.189212	-0.00178	-0.123277	-0.05177	0.0991166	-0.0759699
Nvg00756i	no homology	-0.03052	0	0.11282	-0.02207	0.10925	-0.12112	0	0.01825	0.20095	0.22183	-0.01109	-0.00312	0.01657	-0.00714	0.00873	-0.005727	-0.065696	0.031039	-0.036822	0.014673	-0.013213	0.046371	0.013407	0.096585	0.0241516	0.0214051	-0.150193
Nvg00757	no homology	0.15836	0.05691	0.06348	-0.01674	0	-0.03019	0	-0.01846	-0.13432	-0.04369	0.00797	-0.01703	-0.02267	0.01013	0.00154	-0.012963	0.082696	-0.011342	0.015669	0.081732	-0.004708	-0.028475	0.021092	0.119899	-0.0711007	-0.0956553	-0.0309368
Nvg00757i	no homology	0.1709	0.47814	0.36716	0.31393	0.07135	0	0.4251	0.23581	-0.02627	0.13061	-0.00505	0.00694	-0.01252	0.21064	0.02418	-0.018977	0.004533	0.001851	-0.030041	0.287764	0.029851	0.021065	0.039434	-0.038353	-0.0410937	0.000799485	-0.0374349
Nvg00758	no homology	0	0	-0.14284	0.16233	0	-0.12364	0	0.01009	-0.26829	0.01523	-0.02382	-0.01521	-0.0018	-0.03716	0	0.00849	0.053775	-0.01002	-0.057848	-0.178461	-0.079059	-0.021513	-0.023855	0.006082	-0.00519864	0.014923	-0.00332156
Nvg00758i	no homology	0.02856	0	-0.06399	0.10173	0	-0.00488	-0.13869	0	-0.20856	-0.08065	-0.00643	0.04119	0	0	-0.01637	-0.003065	-0.004871	0.000702	0.010532	0	0.017924	0.025306	0.032776	0.281654	-0.0459345	-0.0229588	0.00263627
Nvg00759	no homology	0.33967	0.29764	0.1103	0.26815	0.12962	0.27068	0.28917	0.20759	0.52695	0.07511	-0.08269	-0.04902	0.11134	0.15682	0.1054	-0.016854	0.129916	-0.140583	0.019827	-0.301003	-0.07534	-0.303678	-0.233418	0.037673	-0.462575	-0.0335357	-0.113504
Nvg00759i	no homology	-0.03817	0	0	0	-0.18458	0.08355	-0.03991	-0.14087	0.09522	-0.1582	-0.00261	-0.00915	-0.01151	-0.00807	-0.00869	-0.010549	0.009163	0	-0.021158	-0.017368	0	-0.006536	0.052802	0.002056	-0.00053764	-0.00247773	-0.000236409
Nvg00760	no homology	0.64147	0.40231	0.30736	0.5349	0.44168	0.86259	0.59961	0.56885	0.86541	0.62288	0.33935	0.03913	0.31752	0.25475	0.28003	0.685713	1.00116	0.453986	0.914765	0.210307	0.304961	0.232218	0.303735	0.086695	0.105139	0.121634	0.486795
Nvg00760i	no homology	0.04311	0.05987	0.03918	0.01428	0.01805	0.03265	-0.03718	-0.05698	0.05906	-0.11989	-0.07876	-0.21728	-0.20232	-0.16256	-0.19145	-0.053504	-0.053474	-0.044055	0.084877	-0.132918	-0.083102	-0.176704	-0.117138	0.018569	0.0247566	-0.0487353	-0.00208529
Nvg00761	no homology	0.41096	0.52779	0.41166	0.42004	0.36659	0.51158	0.67786	0.68916	0.61315	0.59247	-0.00997	0.33505	0.41518	0.35394	0.57187	-0.060469	-0.098878	0.101088	0.035634	-0.157789	-0.000231	0.086874	0.052972	0.165624	0.315621	0.239393	0.288985
Nvg00761i	no homology	0.05612	-0.00459	0.07074	0.10132	0.10642	0.09794	0.15764	0.22883	0.17428	0.25234	-0.03818	0.03849	0.0655	0.19906	0.1635	-0.037298	-0.018681	0.135237	0.192217	0.057663	0.043706	0.158575	0.015231	0.157314	0.041698	0.141313	0.131626
Nvg00762	no homology	-0.31104	-0.20902	-0.30041	0.07968	0.30135	-0.21063	-0.21187	0.03356	-0.1492	0.02839	-0.35954	-0.00204	0.05952	-0.58066	-0.00364	0.143294	-0.185921	-0.276444	-0.058714	-0.189215	0.122334	0.08199	-0.183671	0.164134	-0.16175	-0.202241	-0.148864
Nvg00762i	no homology	-0.12151	-0.086	-0.06838	-0.01275	0.01179	-0.1009	-0.0763	-0.12614	-0.15024	-0.04558	-0.10063	-0.20869	-0.20384	-0.19136	-0.11785	-0.009774	-0.154059	-0.078789	0.023315	-0.272541	-0.157725	-0.386575	-0.247143	0.203536	-0.0112603	-0.100193	-0.0927056
Nvg00763	reverse transcriptase-like protein	0.10842	0.14402	0.26687	0.18406	0.19863	0.18314	0.12608	0.0926	0.03445	0.10025	0.02395	-0.08558	-0.05603	-0.02146	0.01718	0.269225	0.103216	0.001442	0.043639	0.012958	0.088297	0.043062	0.1089	0.06196	-0.054675	-0.018619	0.0325946
Nvg00763i	no homology	0.17577	0.30993	0.20112	0.28264	0.26111	0.64025	0.66109	0.14911	0.36254	0.46945	-0.06605	-0.16155	-0.00834	0.08859	-0.08994	0.176254	0.353223	0.068842	0.047492	-0.183565	0.296671	0.217548	0.183298	0.239654	-0.0304972	-0.0188805	0.117682
Nvg00764	no homology	-0.03761	0.08745	-0.02555	-0.03084	-0.05698	-0.02745	0.07176	0.15536	0.09641	0.0873	-0.04697	0.00304	0.01333	0.16066	0.12462	-0.240298	-0.208543	-0.332204	-0.188217	-0.046476	-0.07724	-0.083152	-0.145844	-0.064812	0.0737711	0.00623935	0.0640864
Nvg00764i	no homology	-0.14019	-0.06044	-0.11345	-0.13955	-0.17906	-0.06823	0.01845	0.07499	-0.08781	-0.0029	-0.02298	-0.08262	-0.09777	-0.03468	-0.05519	-0.120938	-0.286489	-0.305516	-0.098093	0.009702	0.150738	0.049453	-0.045042	0.424648	0.0648503	-0.098002	-0.0637518
Nvg00765	no homology	0.08458	-0.03432	-0.04192	-0.17451	-0.25962	-0.08649	-0.36588	-0.39706	-0.34507	-0.5572	0.26759	0.17912	-0.03856	-0.04645	-0.24094	-0.475499	-0.690131	-0.597614	-0.843063	0.87202	-0.164361	0.063701	-0.166943	0.516368	-0.31591	0.209119	-0.118048
Nvg00765i	no homology	0.0369	-0.17401	-0.15969	-0.35232	-0.58559	-0.28202	-0.71862	-0.85809	-0.97637	-1.03438	0.13835	-0.25074	-0.3597	-0.57017	-0.57448	-0.412109	-0.512082	-0.353385	-0.335418	0.361766	-0.066687	-0.058922	-0.069207	0.165183	-0.0965208	0.014561	-0.123757
Nvg00766	no homology	0.0604	0.02808	-0.00273	0.06214	0.07354	0.15479	0.27044	0.29519	0.23185	0.18553	0.03734	0.25985	0.20491	0.22453	0.2992	-0.182449	-0.091726	-0.097929	-0.4187	0.571062	0.454498	0.512434	0.437148	0.452136	0.356343	0.645436	0.753329
Nvg00766i	no homology	-0.02779	-0.15107	-0.22133	-0.18019	-0.34783	0.07327	0.10964	0.07726	-0.14022	-0.10926	-0.06948	-0.06686	-0.08939	-0.21144	-0.0725	-0.125306	0.003748	-0.004095	-0.067356	0.301414	0.231398	0.343269	0.143522	0.252153	0.318459	0.298479	0.396554
Nvg00767	no homology	0.09622	0.08131	0.04405	0.09397	0.06927	0.1779	0.12517	0.09255	0.26489	0.09019	-0.09591	-0.1415	-0.06448	0.00332	-0.00218	-0.002923	0.313971	0.092712	0.280188	-0.233743	-0.171372	-0.326162	-0.187348	-0.023359	-0.0558649	0.00183443	0.0333565
Nvg00767i	no homology	0.09478	0.09009	0.08241	0.11805	0.06184	0.17373	0.03962	0.10218	0.06498	0.10225	0.03867	0.08603	0.06409	0.2033	-0.01159	-0.072078	-0.03569	0.160814	-0.12232	-0.159715	-0.122562	-0.196465	-0.119117	0.036372	0.387628	0.0207783	0.0419927
Nvg00768	no homology	-0.11328	-0.19574	-0.17373	-0.24051	-0.114	-0.37717	-0.20139	-0.09025	-0.24933	-0.1685	0.0256	0.62333	0.37308	0.44144	0.43967	-0.267386	-0.494859	-0.223122	-0.624711	-0.087047	-0.357343	-0.373534	-0.307218	-0.849068	0.049165	0.00631451	-0.0746979
Nvg00768i	no homology	0.04599	-0.01438	-0.1838	0	-0.08905	0	0.06152	-0.04684	-0.29608	-0.0479	-0.02874	-0.02624	-0.0563	-0.00572	0.00232	-0.040951	-0.125904	-0.04396	-0.07061	-0.199394	-0.256166	-0.342414	-0.180292	-0.166838	0.206683	0.0268846	-0.098438
Nvg00769	no homology	-0.1025	0	-0.14103	0.10096	0	0.27981	0.11575	0.04754	0.08257	0.12604	0.0245	-0.00294	0.00066	0.16082	-0.01546	-0.013628	0.041342	0.000834	0.014787	0.036309	-0.49677	-0.965779	-0.981655	-0.709858	-0.591147	-0.188295	-0.307733
Nvg00769i	no homology	0	0	-0.09726	0	0	-0.02957	0	-0.16075	0	0	-0.00077	-0.0095	-0.00193	-0.01756	-0.02076	-0.005297	0.018483	0.002099	0.022323	-0.035639	0.017685	-0.020197	0.035701	0.002049	0.051364	-0.00470028	0.00894947
Nvg00770	no homology	-0.12212	-0.13078	-0.09288	-0.15665	-0.18634	-0.09303	-0.11849	-0.17648	-0.19886	-0.16515	-0.00674	-0.17494	-0.20335	-0.10674	-0.20607	-0.022069	-0.026075	0.072624	0.110981	-0.10489	-0.042597	-0.160723	-0.088402	0.068404	0.0734994	-0.117971	-0.083777
Nvg00770i	no homology	-0.11326	-0.26578	-0.20899	-0.15498	-0.21847	-0.14173	-0.23043	-0.18726	-0.25451	-0.13445	-0.15825	-0.24007	-0.20185	-0.25222	-0.1322	-0.09299	-0.16152	-0.134663	-0.233312	-0.123822	0.001938	0.140665	0.032519	-0.18734	0.0604098	0.234969	0.0354748
Nvg00771	no homology	0.03882	-0.01595	-0.08588	-0.09371	-0.17969	0.10516	0.00701	-0.04227	-0.07309	-0.07927	-0.01743	-0.08967	-0.10294	-0.0398	-0.08704	0.111202	0.191689	0.16231	0.266908	-0.036114	0.070688	0.02384	-0.017213	-0.066797	0.043085	-0.115043	-0.151026
Nvg00771i	no homology	-0.04891	-0.14074	-0.08954	0.01639	-0.19658	-0.02584	0.00787	0.04536	-0.16931	-0.05092	0.06551	0.0138	-0.0315	0.07417	0.0079	-0.119575	0.128814	0.004394	0.0935	0.197744	0.542152	0.308427	0.230249	0.552151	0.138369	-0.0542264	-0.104585
Nvg00772	no homology	-0.0456	-0.04736	-0.00767	-0.11045	-0.04183	-0.08379	-0.07791	-0.11239	-0.08487	-0.12278	-0.14835	-0.25732	-0.26339	-0.02496	-0.31573	0.064236	0.014909	-0.025099	0.145019	-0.159927	0.105233	0.02663	0.029038	0.257636	0.0011257	-0.0650929	-0.199056
Nvg00772i	no homology	0.1293	0.31946	0.1165	0.27727	0.02388	-0.09802	0.18015	-0.0178	-0.1954	-0.05112	-0.01555	-0.21883	-0.0901	0.03191	-0.12192	0.028493	-0.128221	-0.036413	-0.030327	0.038121	-0.062112	-0.272543	-0.21344	0.13259	0.149787	0.138859	-0.0459513
Nvg00773	no homology	0.36652	0.41334	0.37493	0.48665	0.3862	0.42671	0.35789	0.34783	0.60182	0.27297	-0.06937	-0.03334	-0.03243	0.18728	0.23485	0.13006	0.315168	-0.063576	0.153513	-0.083745	0.014802	-0.138834	-0.055933	-0.102242	-0.0795934	0.0192572	0.126547
Nvg00773i	no homology	-0.01751	0.02654	-0.04856	0.04634	-0.00971	0.0908	-0.01652	0.09439	0.11597	-0.01833	-0.092	-0.11398	-0.05594	0.11243	0.03528	-0.012224	0.133588	-0.005077	0.028257	-0.119967	-0.134339	-0.146101	-0.149953	-0.039714	0.0351144	-0.0174302	0.0473473
Nvg00774	no homology	0.22654	0.31688	0.34313	0.3234	0.27686	0.13343	0.24843	0.2583	0.36201	0.13904	0.02475	0.08626	0.15317	0.34029	0.41373	-0.056378	-0.067294	-0.558343	-0.378035	0.007124	-0.233828	-0.418744	-0.246663	-0.512512	-0.331321	0.165826	0.107964
Nvg00774i	no homology	0.00319	-0.01248	-0.0153	0.02857	0.00544	0.01474	0.02205	-0.02751	-0.04932	-0.01348	0.01341	-0.05661	-0.01347	-0.09321	-0.02621	0.041725	0.009734	0.115261	0.119032	-0.151835	-0.080952	-0.178177	-0.120889	0.058609	-0.0699267	-0.108596	-0.0805353
Nvg00775	ubiquitin-like 3	0.07745	-0.00044	-0.03584	-0.02733	-0.05864	0.06283	0.06089	0.01117	-0.0207	-0.03518	0.01539	0.01893	0.00442	0.08305	0.05261	0.160632	0.174754	0.221704	0.055255	0.029028	0.043198	-0.007433	0.002433	0.053991	-0.0789447	-0.0288148	-0.0623555
Nvg00776	no homology	-0.1816	-0.22547	-0.2736	-0.28892	-0.33341	0.06019	-0.22766	-0.40916	-0.34721	-0.20153	0.05179	-0.20334	-0.30114	-0.20033	-0.31569	-0.149036	-0.474208	-0.350857	0.129928	-0.154328	0.266256	0.035779	0.08572	-0.069777	-0.0990788	-0.299119	-0.163082
Nvg00776i	no homology	-0.13444	-0.21893	-0.25048	-0.24645	-0.37634	0.01887	-0.28012	-0.44199	-0.48072	-0.2676	0.02451	-0.17392	-0.29786	-0.1613	-0.17898	0.020791	0.003777	0.010666	0.032065	0.079524	0.618739	0.194631	0.019378	0.610195	-0.162071	-0.453293	-0.202271
Nvg00777	no homology	-0.12728	-0.33721	-0.42993	-0.39685	-0.29281	-0.09019	-0.27642	-0.57805	-0.30928	-0.34894	0.01491	0.10724	0.04633	-0.59311	-0.45313	-0.599174	-0.941567	-0.322053	-1.10352	0.487706	-0.096553	0.097511	0.035625	0.189433	0.109792	0.210405	0.123117
Nvg00777i	no homology	-0.34475	-0.38473	-0.51272	-0.45893	-0.54839	-0.19417	-0.53029	-0.59737	-0.61195	-0.43183	-0.02054	0.09428	-0.01328	-0.42379	-0.09958	-0.004381	-0.044797	-0.006581	0	0.010208	-0.024586	-0.013023	-0.010908	-0.03018	-0.000142989	0.0247532	-0.0457906
Nvg00778	no homology	0.20821	0.2059	0.20544	0.20627	0.10343	0.19203	0.14782	0.14943	0.27683	0.05563	-0.04043	-0.0121	0.0266	0.11443	0.0365	0.148919	0.262892	0.005184	0.127419	-0.061257	0.010604	-0.101136	-0.040061	-0.092892	-0.204353	-0.00583251	0.0542643
Nvg00778i	no homology	0.00358	0.10706	0.04499	0.0605	0.07794	0.06973	-0.07863	0.0734	0.12652	0.00486	-0.00678	0.06635	0.07739	0.25828	0.03301	0.020941	0.182805	-0.01498	0.099745	-0.107696	-0.061216	-0.084864	-0.07309	0.079684	-0.0731621	-0.0521177	0.0848947
Nvg00779	Nebulin	-0.2105	-0.35607	-0.3936	-0.49464	-0.78659	-0.46523	-0.87007	-0.9104	-0.97594	-1.19496	0.00291	-0.28602	-0.3541	-0.3693	-0.6185	-0.479289	-0.6498	-0.614498	-0.280793	-0.12607	-0.20719	-0.271058	-0.225473	0.268974	0.0408928	0.116725	-0.0227276
Nvg00780	Tolloid-like 1 protein	0.06339	0.40924	0.25437	0.12701	0.13039	0.20452	0.25614	0.26675	0.10669	0.17943	-0.03643	-0.04137	0.03119	0.29838	0.18597	0.048368	0.186026	0.146699	0.258397	-0.08059	-0.107337	-0.126533	-0.083429	0.02188	-0.0548404	-0.0762392	-0.02875
Nvg00781	no homology	-0.0242	0.08746	0.16724	0.07148	-0.01533	-0.11805	0.10646	0.15854	-0.02006	-0.01946	-0.06912	0.11108	0.10233	0.05578	-0.0344	-0.287293	-0.016891	-0.267935	-0.283159	-0.107799	0.167681	0.20016	-0.00432	0.168346	-0.111827	0.0420567	0.0380053
Nvg00781i	no homology	0	-0.13822	0	-0.06404	0	-0.37701	0	-0.12428	-0.23643	0	0.02404	-0.00937	-0.01637	0	-0.02225	-0.041281	-0.059087	-0.011193	-0.016364	-0.003092	0.005133	0.076068	-0.008415	0.00774	-0.00236288	0.00062243	0.000384014
Nvg00782	no homology	0.1249	0.11426	-0.13126	0.12267	0.06246	-0.00314	-0.01232	0.31301	0	-0.00591	-0.01815	-0.05767	-0.09889	-0.03869	-0.04222	-0.024158	-0.027933	0.017967	-0.011378	-0.444291	-0.367269	-0.415116	-0.408895	0.062925	-0.0480689	0.020882	-0.0237366
Nvg00782i	no homology	0	-0.18914	-0.09942	-0.13155	-0.1123	-0.24702	0	0.0052	-0.2994	0.05986	0.01206	-0.00662	-0.01724	0.00828	-0.00912	0.000432	-0.001333	0.007222	0.035648	-0.010935	-0.020679	0.149282	0.030741	-0.274131	-0.0876317	-0.210941	-0.174484
Nvg00783	no homology	0	-0.03257	0.06525	-0.26625	0	0.03099	0.00666	-0.15121	0.24123	0.08357	-0.01873	-0.02009	-0.00122	0.02479	-0.03469	0.013724	0.341197	-0.018159	0.009047	-0.03369	0.100276	-0.038241	0.037777	-0.346052	-0.570306	0.0786874	0.35358
Nvg00783i	no homology	0	0	0	-0.18823	0.21617	0.05526	-0.11238	0	-0.22864	0	0.04208	0.02785	0	0.02078	-0.0074	-0.00817	0	0.006426	0	0.002735	0	-0.021149	0.002429	-0.019733	-0.0219164	-0.0190131	0.0120015
Nvg00784	no homology	-0.1249	-0.22017	-0.19667	-0.22658	-0.06412	-0.213	-0.26499	-0.27573	-0.28448	0.01307	-0.02047	0.15695	0.08076	0.27595	0.10846	0.340301	0.153238	0.139832	0.088339	0.015021	-0.130939	0.042232	-0.013052	-0.336352	0.159651	-0.161211	0.0216377
Nvg00784i	no homology	-0.12441	-0.26543	-0.1865	-0.13146	-0.05154	-0.13377	-0.15676	-0.05784	-0.11333	0.10405	0.10418	0.20522	0.13237	0.27437	0.28028	-0.089278	-0.4347	-0.25942	-0.271309	-0.077742	0.07295	-0.005112	-0.010882	0.147325	-0.274186	0.113399	0.214238
Nvg00785	vasodilator-stimulated phosphoprotein isoform 1	-0.06101	0.04908	0.01293	-0.07294	-0.00696	-0.11882	0.03074	0.03191	-0.02543	0.05728	0.07233	0.48341	0.49564	0.31697	0.42185	0.103489	0.454616	0.405123	0.292924	-0.000295	-0.145528	0.078268	0.089253	-0.101988	-0.102214	0.0270884	0.0927189
Nvg00786	no homology	0.08667	0.02204	-0.12133	-0.25862	-0.28618	-0.0629	0.04609	-0.15581	-0.36886	-0.44416	0.08423	-0.02647	0.01028	-0.10407	-0.31246	-0.111967	-0.382446	-0.003973	-0.083115	0.276967	0.660433	0.418125	0.546744	0.661704	-0.288736	-0.219427	-0.376542
Nvg00786i	no homology	-0.00469	0.01747	-0.09864	0.07538	-0.25295	-0.10045	-0.13469	-0.14991	-0.36961	-0.23859	0.02682	-0.15366	-0.15669	-0.23563	-0.0676	0.005543	0.024996	0.043443	0.107159	-0.141283	-0.081388	-0.17916	-0.097113	-0.141574	-0.102797	-0.188298	-0.335041
Nvg00787	no homology	-0.19704	0.09226	0.03705	-0.09314	0.08416	0.16969	0.02016	0.19285	-0.02912	-0.15098	-0.00368	0.01115	0.00332	-0.00111	-0.0123	0	-0.022143	0.003295	-0.025638	0.040996	0.013831	0.007506	0.089943	0.00199	0.0578887	0.0517928	0.0374737
Nvg00787i	no homology	-0.15204	0	-0.15618	-0.20657	0	0	0.01	-0.17602	-0.24476	-0.0192	-0.0655	-0.1092	-0.10602	-0.03517	-0.0514	-0.010782	-0.010046	-0.008148	-0.069968	-0.279943	-0.220635	-0.284794	-0.290289	-0.014084	0.171524	0.137529	-0.0359093
Nvg00788	no homology	0.15642	0.13071	0.14003	0.12721	0.09607	0.10554	0.06203	0.09487	0.14865	0.08516	-0.19273	-0.11771	-0.02749	0.02821	0.12339	0.021586	0.05701	-0.072456	-0.056107	-0.055875	0.025459	-0.056362	-0.037683	0.052862	-0.15001	0.0414995	0.0642089
Nvg00788i	no homology	0.02795	0.0755	0.06488	0.09699	0.13574	0.12613	0.08329	0.03793	0.17252	0.0599	0.28649	0.22753	0.27339	0.34826	0.26501	-0.101786	-0.38292	-0.390589	-0.173885	-0.038609	0.09568	-0.034912	-0.019873	0.031729	-0.248241	-0.0871642	-0.0280469
Nvg00789	no homology	-0.83163	-0.67345	-0.69663	-0.57915	0.51523	-0.81226	-0.36101	-0.41893	-0.65439	0.10451	-0.2204	-0.12251	0.06523	0.18957	0.07315	-0.178687	-0.027579	0.090673	0.080086	-0.017227	0.24657	0.089418	0.248479	0.237525	-0.435772	0.0673989	0.0535338
Nvg00789i	no homology	-0.07536	0.04799	-0.18988	-0.06818	-0.03254	0.00044	0.06042	0.05864	0.05856	0.0465	-0.09941	-0.02709	-0.01223	-0.02193	-0.06233	-0.37089	-0.336813	-0.211983	-0.109264	0.016512	0.343221	0.302882	0.157423	0.153932	-0.0233055	-0.146561	-0.106536
Nvg00790	no homology	0.0439	0.09113	0.0459	0.0232	0.09586	0.08165	0.15095	0.03138	0.16862	0.00214	-0.0492	-0.14415	-0.01576	-0.0637	0.06862	0.010531	0.081687	0.086693	0.018301	-0.144221	-0.174463	-0.286089	-0.187771	0.106911	0.00189037	-0.03406	0.029837
Nvg00790i	no homology	0.01747	0.02319	-0.08314	0.01115	0.11726	0.04868	0.02371	0.02035	0.10558	0.049	-0.01683	-0.15586	-0.13523	-0.08913	-0.05153	0.019598	0.230542	0.219328	0.263862	-0.131797	-0.119646	-0.218958	-0.06379	0.120333	0.0117577	-0.0381538	-0.0557133
Nvg00791	no homology	0.04643	0.00847	0.10543	0.11081	0.12214	0.12767	0.16248	0.15376	0.11842	0.10711	0.01133	-0.03581	-0.04541	0.09109	0.04919	-0.036983	0.015572	-0.065331	-0.053568	0.123189	0.050201	0.166735	0.068756	-0.120042	0.0124259	-0.0162693	0.0493809
Nvg00791i	no homology	0	-0.18624	-0.1078	-0.25662	-0.03628	0	0	0	-0.26428	-0.1146	-0.01868	-0.00957	-0.00368	0	-0.04126	-0.005463	-0.034785	-0.022329	-0.164626	-0.097273	-0.040074	-0.016376	-0.015923	-0.023727	-0.0248515	0.0820039	-0.102333
Nvg00792	no homology	-0.01424	-0.08617	-0.0643	-0.17662	-0.51019	-0.28631	-0.58035	-0.69224	-0.67125	-0.89011	0.1507	-0.07178	-0.21434	-0.42709	-0.40161	-0.280783	-0.32757	-0.375959	-0.416032	0.215329	-0.271783	-0.340771	-0.314305	0.093475	-0.286216	-0.170524	-0.140576
Nvg00792i	no homology	-0.04595	-0.12613	-0.13359	-0.26159	-0.44532	-0.31693	-0.62867	-0.62995	-0.77839	-0.74181	0.04129	-0.25771	-0.24786	-0.56054	-0.585	-0.011082	-0.085427	-0.05381	0.003714	-0.159404	-0.169785	-0.10058	-0.154759	0.139893	-0.163279	-0.192939	-0.135844
Nvg00793	B-cell linker	0.32081	0.31047	0.34906	0.34705	0.29875	0.37916	0.32916	0.23527	0.46326	0.12643	0.05958	0.15372	0.03856	0.35094	-0.03112	0.219374	0.47844	-0.010063	0.012667	0.06365	0.062558	0.070033	0.001947	-0.302872	-0.46507	0.0419536	0.0919152
Nvg00794	no homology	0.12327	0.24327	-0.72006	0.32132	0.04161	-0.03983	0.34234	0.3467	0.50646	-0.04792	-0.18592	-0.42974	0.44356	0.11809	-0.62988	1.31679	0.644184	1.34462	1.25873	-0.455751	-0.197982	-0.861326	-0.456242	-0.203184	0.288015	-0.0932559	0.173425
Nvg00795	myosin, heavy polypeptide 13, skeletal muscle	0.154	0.31601	0.44637	0.02057	0.8183	-0.78962	-1.01793	-0.98198	-0.67958	-0.09472	-0.40625	-0.74845	-0.7325	-0.39884	0.11554	-0.050431	0.046303	-0.007316	0.363114	-0.197643	-0.109142	-0.473794	-0.245364	0.141022	0.363962	-0.100559	-0.00418497
Nvg00796	no homology	0.5811	0.55422	0.41263	0.40883	0.16772	0.56974	0.25296	0.06947	0.48318	-0.12656	0.02871	-0.0842	0.06368	0.28293	0.06137	0.542288	0.603159	-0.11151	-0.139667	-0.01495	0.448157	0.308046	0.195175	0.136815	-0.498942	0.325688	0.331926
Nvg00796i	no homology	0.30017	0.31045	0.17334	0.13403	-0.00433	0.34857	0.1271	0.00978	0.23497	-0.16155	0.03159	-0.06539	0.07271	0.12228	0.07928	0.32782	0.346461	-0.098387	0.010335	-0.103875	0.302942	0.06989	-0.011933	0.140961	-0.224654	0.0411797	0.103572
Nvg00797	no homology	-0.34288	-0.26805	-0.4537	-0.07261	-0.56521	0.03966	-0.18207	-0.76647	-0.17155	-1.04801	-0.54327	0.04959	0.18233	-0.30768	-0.04308	-1.19101	-1.56044	-1.31096	-1.39312	0.348004	0.141136	-0.248454	-0.071724	-0.143678	0.120513	0.144165	0.350354
Nvg00797i	no homology	0.2238	0.57523	0.43079	0.01127	0.03863	0.1897	0.56846	0.51666	0.06146	-0.00501	0.03914	0.69584	0.58916	0.09816	0.21901	-0.072405	-0.324538	-0.507283	-0.178383	0.413034	-0.42521	-0.165795	-0.378215	0.038627	0.0177725	0.077424	0.00353971
Nvg00798	no homology	0.15311	0.07989	0.07803	0.16218	0.13946	0.18284	0.15021	0.12111	0.3434	0.07656	0.00568	0.01463	0.0144	0.16663	0.00566	0.190355	0.572852	0.07493	0.27652	0.017986	0.015822	-0.048998	0.002556	-0.219202	-0.190434	0.0665511	0.118475
Nvg00798i	no homology	-0.10475	-0.08872	-0.04599	-0.06039	-0.02736	-0.1237	-0.16851	-0.22168	-0.0611	-0.04495	0.17767	0.22458	0.33484	0.27506	0.39448	-0.148088	-0.305056	-0.314536	-0.26758	-0.137893	-0.298536	-0.20734	-0.21096	-0.42889	-0.0933843	-0.0683824	-0.0402058
Nvg00799	no homology	0.10257	0.0774	0.21073	0.17965	0.14481	0.07716	0.10208	0.10096	0.16383	0.03628	-0.14597	-0.20664	-0.04699	-0.00498	0.01544	0.038052	0.212859	0.128185	0.454604	-0.093558	-0.126893	-0.250333	-0.158339	-0.025775	0.0474984	0.0333856	0.0493761
Nvg00799i	no homology	-0.12768	-0.0851	-0.0421	-0.07099	-0.16964	-0.07149	-0.10905	-0.12686	-0.12341	-0.06855	0.05244	-0.00477	0.002	-0.05762	-0.02349	-0.030523	0.022897	-0.024248	0.003885	-0.092635	-0.042484	-0.105871	-0.083829	0.061555	-0.0771054	-0.122128	-0.130006
Nvg00800	dystonin	-0.26307	-0.20773	-0.12484	-0.13256	-0.17807	-0.38623	-0.48762	-0.47757	-0.24072	-0.28184	0.04384	0.0365	0.08615	0.20794	-0.0363	0.313356	0.8045	0.68776	0.755975	0.13572	0.201046	0.114686	0.246499	0.022087	-0.219921	0.0191399	0.0478833
Nvg00801	no homology	0	-0.10985	0	0	0	0	0.05238	-0.12688	-0.07354	-0.00979	-0.16015	-0.27308	-0.14729	-0.10378	-0.04507	-0.012251	0.078229	-0.002462	0.073033	-0.125319	9.4e-05	-0.098651	-0.077603	0.142955	0.0618438	-0.0938682	-0.0567422
Nvg00801i	no homology	0.13393	0.04136	-0.02831	0.23904	-0.05001	0.20132	0.04596	-0.02677	-0.02285	0.00496	0.03566	-0.05343	-0.03268	0.00899	-0.00267	0.011729	0.025469	0.026626	0.052383	-0.242378	-0.153711	-0.19512	-0.197199	0.006592	-0.0374123	0.0644825	0.0777783
Nvg00802	no homology	-0.05111	-0.03931	-0.05714	-0.04079	-0.02864	0.02057	-0.00748	-0.02246	-0.04828	0.02608	0.05081	0.02159	-0.02662	-0.03004	0.00883	0.096248	-0.057152	0.07297	-0.055819	-0.090986	-0.031368	4.8e-05	-0.012078	0.015853	-0.00759755	-0.153535	-0.149195
Nvg00802i	no homology	-0.05719	0	-0.14573	-0.01418	0.04502	0.00348	0.17009	-0.0462	0.07063	0.00398	0.02072	0.00207	-0.01347	-0.00141	-0.03613	-0.038201	0.015603	-0.001867	0.021675	-0.170991	-0.037941	-0.112425	0.133902	0.137831	0.0826339	0.00197807	0.414989
Nvg00803	no homology	-0.12321	0.10065	-0.02522	0.04108	-0.00662	0.07381	-0.06093	-0.11976	-0.03506	0.01304	-0.00474	0.42688	0.25449	0.52987	0.22525	0.263014	0.629501	0.435651	0.502925	-0.033639	-0.008685	-0.05782	-0.121981	-0.27529	-0.385013	0.091302	0.036859
Nvg00803i	no homology	0.40053	0.37391	0.1924	-0.03993	0.51472	-0.00358	0.47479	0.09914	0.18351	0.31212	0.04056	0.0147	0.02647	0.02121	0.02524	-0.005423	0.033102	0.013508	0.032944	0.073417	0.022556	0.04847	0.026076	-0.088296	-0.00304452	-0.0479777	-0.0299768
Nvg00804	no homology	0.0349	-0.01905	-0.00836	0.00478	0.03144	0.00555	-0.00024	0.01465	-0.01545	0.02369	0.09867	0.22505	0.19853	0.33007	0.31755	0.088294	0.030263	-0.07925	0.05327	-0.073491	-0.082384	-0.118319	-0.094628	-0.006944	-0.110627	-0.0712478	-0.171122
Nvg00804i	no homology	0	0	-0.06422	-0.09744	0	-0.02446	-0.06395	-0.09382	-0.10468	0.00408	0.01003	0.02293	0.02795	0.00717	0.01377	-0.162567	-0.214924	-0.190742	-0.135891	0.166977	0.252684	0.210064	0.139	0.286989	-0.149209	-0.203483	-0.183257
Nvg00805	no homology	-0.22052	0.02192	-0.01028	0.03997	-0.02656	-0.07288	0.0361	0.1925	0.15476	0.40543	0.30875	0.42037	0.50227	0.48859	0.45369	0.309372	1.36886	1.26894	0.981514	0.001823	-0.196995	-0.051896	0.063046	-0.269356	-0.139716	0.297218	0.347942
Nvg00805i	no homology	0.36978	0.08122	0.10911	0.09357	0.16224	0.05286	0.08844	0.02044	0.05834	0.14091	0.02793	0.0471	0.03944	0.10257	0.06569	-0.012207	0.029776	0.006542	0.000127	0.010311	0.003733	0.013598	0.028029	0.019016	0.0390376	-0.0442825	-0.0151103
Nvg00806	no homology	-0.00778	0.0994	0.07102	0.01626	0.08819	0.10439	0.3182	0.12265	0.17062	0.11474	0.04982	0.15859	0.13117	0.27172	0.14739	-0.069004	-0.167717	-0.201397	-0.11015	-0.037816	-0.029674	0.012993	-0.079057	-0.308034	-0.104683	-0.151253	0.00740343
Nvg00806i	no homology	0.01437	0.32666	0.0481	0.12322	-0.05411	0.26778	0.17664	0.10241	0.08257	-0.04384	-0.08494	-0.09744	0.01915	0.03576	0.0035	-0.018129	-0.107759	-0.085358	-0.18366	-0.193345	-0.083177	-0.096197	-0.187751	0.058697	-0.134388	-0.0820081	0.0164015
Nvg00807	alpha 1 type I collagen, 3' UTR	-0.38032	-0.45843	-0.38585	-0.14598	0.20221	-0.0847	-0.288	-0.4603	0.13399	0.4075	0.35911	0.08234	-0.37748	0.41278	0.51126	0.059777	-0.239301	-0.174238	0.576992	0.348499	0.551547	0.236418	0.257124	0.454727	-0.289016	0.0653579	0.254358
Nvg00808	no homology	-0.02565	-0.06195	0.00862	-0.05379	-0.10539	-0.12887	-0.28048	-0.28103	-0.1998	-0.39269	-0.04541	0.02958	0.08915	0.13678	0.02816	0.018388	-0.128533	-0.021358	-0.21011	0.319981	-0.035864	0.060708	0.289956	0.093279	-0.288489	0.0859331	-0.117054
Nvg00808i	no homology	-0.14286	-0.30868	-0.40532	-0.41258	-0.56087	-0.24386	-0.60173	-0.67764	-0.67338	-0.88366	-0.03397	-0.27691	-0.16948	-0.13623	-0.27786	0.015995	-0.011637	0.041144	-0.049705	-0.005928	-0.432561	-0.226228	-0.132591	-0.360778	-0.0858052	-0.0754382	-0.176968
Nvg00809	no homology	0.07975	-0.00311	-0.00683	0.03676	0.00238	-0.01782	0.00055	-0.02311	-0.00526	-0.06843	-0.03353	-0.12134	-0.08789	-0.04301	-0.04821	0.036962	0.120085	0.009672	0.013391	-0.11095	0.018248	-0.086305	-0.087217	0.06799	0.00563493	-0.0761398	-0.0411617
Nvg00809i	no homology	0	0	0.17863	-0.27599	0	-0.21653	0	-0.16047	-0.22213	0	0.00393	0.00563	-0.00451	0.00457	-0.00212	0.010115	-0.00019	-0.05449	-0.067048	-0.01367	0.016956	0.009755	0.021997	0.017685	0.0570376	0.00914344	0.037467
Nvg00810	no homology	0.02775	-0.10253	-0.05	-0.11072	-0.18039	0.05156	-0.05879	-0.12844	-0.20203	-0.33039	-0.19443	-0.04442	0.02479	-0.50317	-0.41783	-0.613167	-0.823087	0.408628	-0.640617	0.658308	-0.039641	-0.206239	0.115035	-0.118638	0.418867	0.0448977	0.0138768
Nvg00810i	no homology	-0.11201	-0.2567	-0.25655	-0.2041	-0.4213	0.02392	-0.23526	-0.29633	-0.34283	-0.38696	-0.18433	-0.30207	-0.17549	-0.74271	-0.68645	-0.368226	-0.457573	0.316128	-0.514031	0.488283	0.008435	0.006413	-0.0262	-0.009746	-0.0158481	0.0065625	-0.00477233
Nvg00811	no homology	-0.11732	-0.14814	-0.10459	0.00728	-0.059	-0.08459	-0.11956	-0.06185	-0.17915	-0.11569	-0.06289	-0.20277	-0.08534	-0.11019	-0.06168	0.011037	0.367222	0.367232	0.302916	-0.316192	-0.186281	-0.532471	-0.261352	-0.031167	0.049894	0.0176527	-0.0333037
Nvg00811i	no homology	-0.06906	0.29526	0.19375	0.03493	0.09407	0.11691	-0.15449	0.06346	-0.11405	0.23349	0.00635	0.02773	0.02237	0.02452	0.00578	-0.004114	0.001177	0.022599	0.025036	0.010943	-0.006543	0.011225	0.014328	-0.012689	0.00811145	-0.064268	-0.0753101
Nvg00812	no homology	-0.03224	-0.17783	-0.21453	-0.27651	-0.26014	-0.05076	-0.09258	-0.22392	-0.31973	-0.25572	0.01282	0.12255	-0.04485	0.11493	0.05877	0.112843	0.225224	0.053448	0.020362	-0.12226	-0.134966	-0.043696	-0.085053	-0.11748	-0.121399	-0.114552	-0.107266
Nvg00812i	no homology	-0.09762	-0.20793	-0.25052	-0.28565	-0.07676	-0.01306	-0.10597	-0.16123	-0.0977	-0.17414	-0.00277	-0.01548	0.00606	-0.03301	-0.04278	-0.079752	-0.073635	-0.025279	-0.086966	-0.10795	0.043031	0.041084	-0.038195	0.262612	0.0849121	0.161298	0.0856947
Nvg00813	no homology	-0.03436	0.1822	0.5648	0.13444	-0.11108	0.19467	0.04608	0.08626	0.12773	0.0636	0.02182	-0.01125	0.02512	0.04964	0.01464	-0.10956	0.20342	-0.182644	-0.002835	-0.195143	-0.341276	-0.083127	-0.083076	-0.193424	-0.395062	0.0945818	0.15555
Nvg00813i	no homology	0	-0.10373	0	0	0	0	0	0.04567	0	-0.17601	0.00786	-0.00037	0.02807	0.05282	0.00406	0.018363	0.032815	-0.001441	0.002594	-0.015488	-0.050095	-0.007478	-0.024056	-0.120442	-0.276506	-0.0233219	0.0500325
Nvg00814	no homology	0.13618	0.12761	0.10107	0.13102	0.09469	0.17875	0.35256	0.29544	0.43265	0.13811	0.07483	0.0357	0.00191	0.01213	0.12514	0.045168	0.598738	0.031643	0.027983	0.080493	0.070476	-0.042254	0.0607	0.015252	-0.0516417	0.0620563	0.203799
Nvg00814i	no homology	0.06351	0.09805	0.12277	0.24618	0.1228	-0.01232	0.06437	-0.07035	-0.0231	0	0.01756	0.01527	0.03032	0.01953	-0.00183	-0.002404	-0.001898	0.006393	0.008305	0.080384	0.022579	0.022174	0.013731	0.047309	0.00347193	-0.00880493	-0.0114792
Nvg00815	no homology	0.22925	0.06558	0.11341	0.0889	0.14471	0.35368	0.18453	0.0929	0.15575	0.01602	0.03366	0.07171	0.04531	0.12304	0.24661	-0.116214	-0.140589	-0.06849	-0.012408	-0.171229	0.073045	-0.045964	-0.032369	0.106417	-0.0810044	-0.0916318	-0.0260197
Nvg00815i	no homology	0.19564	0.23533	0.12508	0.3261	0.17022	0.26475	0.2418	-0.05061	0.12438	0.0436	0.047	-0.03623	-0.00335	0.03314	0.01162	-0.004431	-0.013628	-0.002824	-0.036475	-0.010619	-0.003384	-0.028868	-0.06579	0.014875	0.00102134	0.000340866	0.00376247
Nvg00816	no homology	0.88759	0.67747	0.59863	0.61081	0.61778	0.94223	0.81956	0.65678	0.77749	0.54246	0.4263	0.47949	0.31425	0.12115	0.25959	0.013514	0.373821	-0.001344	-0.024978	-0.02519	0.001225	-0.029862	0.004581	-0.006323	0.0237007	-0.0304426	-0.117892
Nvg00816i	no homology	-0.04359	-0.14173	-0.12121	-0.15364	-0.1135	-0.07782	-0.20106	-0.23561	-0.25862	-0.22877	0.12064	-0.00644	-0.06781	-0.12303	-0.10439	0.080089	0.027574	0.092723	0.025386	-0.035098	-0.03737	-0.022493	-0.015025	-0.048319	0.0158869	-0.049593	0.00538282
Nvg00817	myosin, heavy polypeptide 4, skeletal muscle	-0.15389	-0.06597	0.18161	-0.15244	-0.4214	-0.52994	-0.5428	-0.62867	-0.51734	-0.72967	-0.03427	0.01245	-0.04202	-0.20403	-0.46684	-0.528353	-0.53561	-0.78898	-0.45736	0.471762	-0.191761	-0.058194	-0.079711	0.174916	0.173262	0.921958	0.0352331
Nvg00818	no homology	-0.06903	-0.12964	-0.08541	-0.03255	-0.06451	-0.06959	-0.11821	-0.10993	-0.08186	-0.08086	-0.09908	-0.15296	-0.12718	-0.07985	-0.11783	-0.146988	-0.111567	-0.078698	-0.096112	-0.010827	0.035752	-0.003561	0.007212	-0.035687	-0.0223824	0.0621434	-0.0353647
Nvg00818i	no homology	-0.1846	-0.23965	-0.21495	-0.19915	-0.27123	-0.14999	-0.2393	-0.21083	-0.29842	-0.20201	-0.12589	-0.31664	-0.22728	-0.35777	-0.35957	-0.29616	-0.347675	-0.211994	-0.135866	0.006708	0.205095	0.077378	0.112376	0.212106	0.0154319	-0.152678	-0.215882
Nvg00819	no homology	-0.04123	-0.03558	-0.23209	-0.35858	-0.03737	-0.14638	-0.01944	-0.20315	-0.36975	-0.035	0.04813	0.04413	-0.09341	0.37817	-0.03626	-0.014889	0.009266	-0.008946	0.358389	-0.23585	-0.133956	-0.207394	-0.23682	0.089225	-0.111772	-0.0335119	0.0331287
Nvg00819i	no homology	-0.09545	-0.26391	-0.19178	-0.21497	0	0	0	-0.21811	-0.14112	0.14584	0.00182	-0.04399	-0.07874	0.15466	-0.02611	-0.005623	-0.026838	-0.006409	-0.02864	-0.068273	-0.021073	-0.036114	-0.041819	-0.077185	0.208987	0.155288	0.055791
Nvg00820	homeodomain interacting protein kinase 3	-0.09032	-0.17229	-0.09473	-0.11949	-0.18387	-0.21191	-0.33287	-0.24905	-0.36385	-0.25564	0.0682	-0.07441	-0.12567	-0.12057	-0.19974	0.485731	0.59629	0.513896	0.382341	0.189622	0.274523	0.119403	0.255905	-0.115489	-0.275906	-0.134695	-0.234333
Nvg00821	zinc finger, DHHC domain containing 6	0.00106	-0.06075	-0.08369	-0.08198	-0.08434	0.0395	0.04787	0.03622	-0.08235	-0.0638	0.03751	0.09829	0.05895	-0.00504	0.14616	-0.135963	-0.004309	0.007237	0.090236	-0.144838	-0.100725	-0.138396	-0.16801	-0.364406	0.071421	-0.165348	-0.111997
Nvg00822	no homology	-0.29061	-0.15972	0.09439	0.31172	0.39439	-0.18048	-0.1928	0.02341	0.43637	0.55198	0.1659	0.44036	0.51512	0.62476	0.9216	-0.111919	0.276006	0.138789	0.287442	0.054814	0.109002	0.138521	-0.068766	-0.002803	-0.138947	-0.111586	0.137266
Nvg00822i	no homology	0	0	-0.0922	-0.05916	0.11982	0	0.09742	-0.02944	-0.10889	-0.06705	-0.01276	-0.04409	0.01055	0.01412	-0.00414	0.008931	-0.003286	-0.015636	0.005933	0.045484	0.010771	0.019792	0.046069	-0.002081	0.0471455	-0.00520897	-0.0630814
Nvg00823	no homology	0.31861	0.27777	0.21891	0.24627	0.19469	0.37135	0.23496	0.20575	0.43223	0.19	-0.05528	-0.05865	-0.01444	0.04217	0.06322	0.099846	0.200672	-0.065656	0.100987	-0.062343	-0.000829	-0.070467	-0.048524	0.073897	-0.0398755	0.00806394	0.0782589
Nvg00823i	no homology	0.23817	0.37629	0.45394	0.33846	0.3148	0.4064	0.34128	0.29822	0.41747	0.19152	-0.01011	0.05098	0.10352	0.22121	0.22487	-0.380059	-0.501493	-0.350147	-0.214714	-0.070813	-0.001332	-0.128711	-0.056237	-0.132468	-0.065947	0.106869	0.112145
Nvg00824	no homology	0.11881	0.11443	0.13765	0.12939	0.07575	0.41978	0.31423	0.19872	0.44399	0.04365	-0.10391	-0.17396	-0.05896	-0.14737	-0.0353	0.00465	0.022595	-0.005766	0	-0.030491	-0.000517	0.004153	-0.017224	-0.012132	-0.0545718	-0.0436012	0.110717
Nvg00824i	no homology	-0.07432	-0.21552	-0.2881	-0.24419	-0.40575	-0.19683	-0.19489	-0.34005	-0.35595	-0.26193	-0.04699	-0.03606	-0.02648	-0.20792	-0.12317	-0.104409	0.045652	0.064605	0.032613	-0.14853	-0.058643	-0.057552	-0.01819	0.000326	-0.0404846	-0.157683	-0.0979259
Nvg00825	no homology	-0.05643	-0.0991	0	-0.17093	0.14513	0	0	0.07118	0.07539	-0.00909	-0.02879	-0.04225	-0.02512	-0.03869	-0.00206	-0.012618	-0.003565	-0.009556	0.037072	-0.205602	-0.788939	-0.81188	-0.74495	-0.865256	-0.0981609	0.0253071	0.114868
Nvg00825i	no homology	-0.15581	-0.08913	-0.22996	-0.18989	-0.10946	-0.00582	0.13358	-0.09282	-0.1009	-0.15552	-0.07518	-0.29029	-0.18007	-0.26519	-0.04327	0.000852	-0.023818	0.058269	0.375179	-0.272258	-0.099184	-0.498123	-0.198151	0.232563	0.233259	-0.130047	-0.1316
Nvg00826	no homology	0.08478	0.07693	0.02595	0.04193	0.03394	0.11525	0.1651	0.16565	0.1818	0.1129	0.2253	0.41293	0.28948	0.37638	0.42848	0.150407	0.109906	0.052462	0.138878	-0.046955	-0.00424	-0.044789	-0.0365	0.015754	0.00920068	-0.0730353	0.0736684
Nvg00826i	no homology	0.12382	-0.48261	-0.14396	-0.18957	-0.23061	-0.14036	-0.1379	-0.27093	-0.27905	-0.13738	-0.0803	-0.11549	-0.08676	-0.11073	-0.01834	-0.002825	-0.042694	0.003828	0	-0.076358	-0.126172	-0.195969	-0.09147	0.346606	0.0704391	0.0979748	-0.00113328
Nvg00827	myosin heavy chain, 3' UTR	-0.12563	-0.09927	-0.05115	-0.14861	-0.35783	-0.35313	-0.46276	-0.48824	-0.4145	-0.66046	0.03884	0.41853	0.2749	0.16089	-0.04943	-0.723655	-0.900493	-1.06007	-0.804385	0.764379	-0.072488	0.0897	0.147374	0.157509	0.00606801	0.0208806	0.00186237
Nvg00828	no homology	0.07749	0.16683	0.11704	0.1671	0.16242	0.07571	0.29464	0.20818	0.17182	0.1268	-0.09105	-0.08853	-0.04333	-0.0266	0.00046	-0.004899	-0.00956	0.009551	-0.047367	-0.231926	-0.130298	-0.151378	-0.0563	0.055026	-0.0319399	0.0194553	0.0822647
Nvg00828i	no homology	-0.11207	-0.09733	-0.1205	-0.17267	-0.1515	-0.07103	-0.06599	-0.12925	-0.17591	-0.09012	-0.04859	-0.08457	-0.1015	-0.07239	-0.00659	-0.060005	-0.106651	0.00674	0.057362	-0.059892	0.021956	-0.011975	-0.023859	-0.046293	0.00773923	-0.144651	-0.136676
Nvg00829	myosin heavy chain	-1e-05	-0.06209	-0.12575	-0.24661	-0.38057	-0.14467	-0.34629	-0.40361	-0.45955	-0.68858	0.25131	0.60365	0.46795	0.24734	0.18997	-0.49094	-0.932919	-1.05702	-0.905383	1.12556	0.034273	0.910505	0.057585	1.03705	0.0197213	-0.00100398	-0.00942274
Nvg00830	no homology	0.40924	0.31231	0.27744	0.32741	0.22124	0.44497	0.32852	0.21733	0.52468	0.0659	0.03202	0.03218	0.03771	0.27316	0.12272	0.347018	0.469831	0.037503	0.199253	-0.098351	-0.178323	-0.110683	-0.191942	-0.158118	-0.176665	0.17464	0.215948
Nvg00830i	no homology	0.19266	0.15985	0.11662	0.18715	0.09	0.385	0.26033	0.22887	0.29946	0.063	-0.08068	-0.04122	-0.10787	0.1178	0.05994	0.259576	0.379055	0.168427	0.277	-0.107309	-0.111917	-0.188857	-0.119813	-0.113778	-0.167742	0.0296958	0.086699
Nvg00831	no homology	0.30789	0.24837	0.19251	0.22379	0.1487	0.29572	0.14759	0.06407	0.33118	-0.09081	0.17289	0.0777	0.08393	0.21684	0.19489	0.194098	0.288034	-0.068937	0.222331	-0.096822	-0.035733	-0.186749	-0.065442	-0.055253	-0.136679	0.137712	0.15316
Nvg00831i	no homology	0.39771	0.34123	0.31465	0.35673	0.26153	0.53657	0.37766	0.29771	0.45964	0.15792	-0.01657	0.04905	0.06219	0.16387	0.21642	0.25453	0.44099	0.183666	0.364177	-0.080837	-0.033242	-0.13835	-0.062305	0.003013	-0.0979081	0.0760201	0.125707
Nvg00832	Titin	-0.21421	-0.28859	-0.18677	-0.3262	-0.56872	-0.57516	-0.78318	-0.91903	-0.72818	-1.11382	0.19145	0.05623	-0.0275	0.18113	-0.51963	-0.538925	-0.455831	-0.454977	-0.47247	1.00324	0.067995	0.418069	-0.052881	0.25029	-0.510237	-0.113945	-0.212075
Nvg00832i	no homology	-0.35159	-0.30666	-0.37361	-0.47601	-0.7656	-0.73203	-1.09425	-1.09029	-1.09707	-1.30263	0.25021	-0.02997	-0.1455	-0.05518	-0.47447	0.004216	-0.044182	0.014407	-0.020454	0.043388	0.024337	-0.020733	0	0	-0.275154	-0.298606	-0.363928
Nvg00833	no homology	-0.15009	-0.17573	-0.34968	-0.54567	-0.68047	-0.43181	-0.75302	-0.84573	-0.81678	-0.83643	0.11091	-0.03562	-0.03251	-0.43002	-0.53633	0.006259	-0.439208	-0.174155	-0.138806	-0.011508	-0.031771	-0.232976	-0.015644	0.187583	-0.383017	0.259287	0.206825
Nvg00833i	no homology	-0.36853	-0.33952	-0.51847	-0.58944	-0.68274	-0.56693	-0.59262	-0.68083	-0.77217	-0.65952	0.34493	-0.04114	-0.2164	-0.41601	-0.15508	0.019675	-0.013476	0.0039	0	0.019635	0.025518	0	0.020791	0.020524	0.0152943	0.0342778	0.0776719
Nvg00834	no homology	0.38444	0.37342	0.45132	0.27944	0.23292	0.84088	0.8836	0.7854	0.57936	0.32036	0.35495	0.12554	0.45362	0.21189	0.74959	0.572268	0.6071	0.528363	0.605641	0.09686	0.377146	0.40747	0.237932	0.174244	0.53274	0.134797	0.0213035
Nvg00834i	no homology	-0.13964	0.0094	-0.20046	-0.14413	-0.15303	0.15713	0.12787	0.10757	0.112	-0.12025	0.00231	0.04306	0.0854	0.04838	0.09655	0.133507	0.108734	0.08638	0.051777	0.003564	0.008823	0.02036	0.009996	0.204645	0.226941	-0.0292955	0.0798001
Nvg00835	no homology	0	0	-0.24936	-0.09292	0.00543	-0.27746	-0.30842	-0.05205	0.04478	0.08186	0.00949	0	-0.00495	0.01524	0.00027	0.014678	0.022324	0.021287	0.031894	-0.10631	-0.068425	-0.043459	-0.134849	-0.107804	-0.199735	-0.0844904	-0.0184155
Nvg00835i	no homology	0.0802	0.32956	0.06069	0.61452	0.15108	0.16195	0.04652	0.18392	-0.1898	-0.0154	0.03011	0.00539	-0.01663	-0.02702	-0.01993	0.011604	-0.021983	-0.001557	0.004989	-0.156263	-0.090182	-0.080534	-0.113928	0.11242	-0.00433207	-0.0677399	-0.0261191
Nvg00836	no homology	-0.03236	-0.02724	0.00445	-0.00158	-0.01654	-0.04284	-0.15317	-0.11745	-0.08192	-0.10493	0.05275	-0.01303	-0.03061	0.03086	-0.06506	0.006221	0.114921	-0.180706	-0.183036	-0.009179	0.151311	0.077132	0.040409	0.244238	-0.130607	0.0148496	0.000816644
Nvg00836i	no homology	0.22229	-0.15405	0.28445	0.10655	-0.1951	-0.12741	-0.11723	0	-0.05014	-0.1939	0.03147	0.0154	0.00303	0.00554	-0.00081	0.037372	0.036207	-0.00276	0.005738	0.044271	0.211814	0.168946	0.176875	0.13749	0.00945028	0.0223238	0.007218
Nvg00837	no homology	0.0983	0.16516	0.09566	0.09341	0.25081	0.02419	-0.01754	-0.03526	-0.07507	0.19723	0.01978	0.00716	-0.02259	0.04635	-0.01306	0.00226	-0.023104	0.034519	-0.024537	0.024263	-0.000844	-0.075227	-0.036953	0.062387	0.0396881	0.0299982	0.199297
Nvg00837i	no homology	0	0	-0.08965	0	0	0.27617	0	0.14001	-0.12685	0	-0.00682	0.06388	0.00233	0.03318	-0.00196	0.02312	0.00722	0.010063	0.024901	0.013175	0.212427	0.21507	0.205685	0.096367	0.0557794	-0.203305	-0.0608622
Nvg00838	no homology	0	0	0	-0.13747	-0.36164	0	-0.12064	-0.12063	-0.21834	-0.05631	-0.00518	-0.0197	-0.00829	0.01514	-0.02298	-0.024868	-0.033957	0.011584	0.001227	-0.014037	0	0.001191	-0.01272	-0.004544	-0.0231979	0.00252143	0.00425611
Nvg00838i	no homology	-0.04657	0.03039	0.06443	0.14419	0	0	0.0897	0	0	-0.01107	0.01411	0.01494	-0.01516	-0.01054	0.01202	0.00492	-0.000131	0.014166	0.019979	0.015983	0.039985	0.005501	0.022956	-0.010619	0.0135495	-0.0237965	0.00193101
Nvg00839	no homology	0.28525	0.07955	0.06786	0.14223	0.00634	0.40699	0.26011	0.26932	0.08251	0.0449	-0.00978	0.00438	-0.02457	-0.00795	-0.03441	-0.021713	-0.036242	-0.013226	-0.015093	-0.049889	0.101795	-0.020668	0.041947	0.009031	-0.0696324	0.104488	-0.0665589
Nvg00839i	no homology	-0.02588	-0.04942	0.01726	-0.01786	0.05045	0.07595	0.07943	-0.00013	-0.05077	-0.03065	-0.06569	-0.08384	-0.18911	-0.12183	-0.12597	0.030954	0.040626	0.177215	0.348656	-0.093888	-0.007039	-0.166553	-0.078138	0.111323	0.0244999	-0.0792727	-0.0405902
Nvg00840	no homology	0.45966	0.49587	0.45674	0.41345	0.34345	0.38149	0.42515	0.23818	0.4923	0.06936	-0.06333	-0.08052	-0.04242	0.04912	0.03484	0.196791	0.493186	0.054301	0.27342	-0.0525	0.004699	-0.123828	-0.058336	-0.085789	-0.039283	0.0470795	0.148386
Nvg00840i	no homology	0.28092	0.29616	0.26895	0.24611	0.15674	0.23705	0.25706	0.15368	0.33675	0.02158	0.03028	-0.05621	-0.02788	0.06609	-0.03836	0.01449	0.239476	-0.094559	0.095378	-0.02796	0.015021	-0.045596	-0.029757	-0.070337	-0.0830032	-0.0385909	0.0738884
Nvg00841	no homology	-0.12355	-0.08417	-0.10046	-0.09296	-0.12589	-0.25073	-0.13606	-0.09427	-0.00889	-0.07292	0.05312	0.35829	0.47542	0.75359	0.48043	0.452961	0.436243	0.394547	0.442961	-0.011637	0.034798	0.010389	0.150437	0.107743	-0.417909	-0.028075	-0.0577378
Nvg00841i	no homology	0.34198	0.40106	0.26149	0.58735	0.22303	0.10898	0.17935	0.27557	0.33365	0.35354	0.01374	0.02021	0.01033	0.02285	-0.00883	0.023688	0.039784	0.020556	0.02067	-0.010693	0.035707	0.011658	0.045948	0.09166	0.00901485	-0.00335734	-0.00504948
Nvg00842	no homology	0	0	-0.03907	-0.20068	-0.14859	0.13095	-0.11807	-0.01004	-0.1646	-0.12929	-0.00109	0.00823	0.02907	-0.01254	-0.07172	-0.003823	0.018922	0.009545	0.054046	-0.191451	0.018928	-0.015754	0.054549	-0.023751	-0.267367	-0.0122121	0.0657206
Nvg00842i	no homology	-0.0486	-0.04798	0.03484	0.02842	-0.13871	7e-05	0.00766	0.07474	0.00184	0.03547	0.06671	0.00765	-0.01484	0.08095	0.00051	0.075613	0.09271	0.19442	0.159495	-0.309931	-0.207152	-0.307322	-0.238519	0.092461	-0.0601351	-0.0690685	-0.0576314
Nvg00843	syndecan 2 highly conserved 3'UTR	-0.24383	-0.22848	-0.21887	-0.18867	-0.20624	-0.20627	-0.05293	-0.05353	-0.06958	0.00399	0.04059	-0.00667	0.11009	0.10972	-0.06128	0.147014	0.415575	0.416306	0.245192	0.032124	0.077428	0.018397	0.02444	0.106648	0.142225	0.114123	0.119015
Nvg00844	no homology	0.34809	0.15967	0.5432	0.39688	0.35771	0.74011	0.36414	0.26498	0.46258	-0.01831	0.0766	0.28571	0.34742	0.5743	-0.01821	0.833086	0.928019	0.29144	0.177301	0.216875	0.563638	0.539525	0.397588	0.461978	-0.0416249	0.351574	0.334797
Nvg00845	no homology	-0.04439	-0.10256	-0.24762	-0.142	-0.19098	0	0	-0.13464	-0.11383	0	-0.01768	0.00079	-0.01184	0.00067	-0.02948	-0.018671	-0.019715	-0.00518	-0.039379	0.014409	-0.012922	-0.038839	-0.03323	-0.096996	0.04979	0.00340595	0.00499288
Nvg00845i	no homology	0.2828	0.15734	-0.11963	-0.05167	-0.1758	0.24249	0.26906	0.14562	-0.03942	-0.08288	0.0045	0.01698	0.00882	0.01302	0.00317	0.007124	0	0.010819	-0.008191	0.004414	0.002495	0.00808	-0.019436	0	-0.0140895	-0.00305676	-0.0029964
Nvg00846	no homology	0.22314	0.22089	0.15014	0.14359	0.02343	0.07554	-0.0749	-0.07631	0.14743	-0.21779	0.06952	0.13753	0.14683	0.25382	0.2167	0.357985	0.480028	0.045489	0.101162	-0.088482	-0.048757	-0.079352	-0.08573	-0.088814	-0.0742623	0.129802	0.158852
Nvg00846i	no homology	0.09073	0.11758	-0.11731	0.1306	-0.13541	0.05579	-0.03037	-0.11058	-0.1826	0.07999	0.00933	0.09393	-0.12377	-0.05627	-0.17193	0.35824	0.42763	0.390474	0.228464	-0.042139	-0.007349	0.036594	0.12387	0.215883	-0.267882	-0.255848	-0.288748
Nvg00847	no homology	-0.10421	0.00039	-0.03762	-0.19308	-0.10336	0.05828	-0.01845	-0.04898	-0.11934	-0.0754	-0.05021	-0.10141	-0.11602	-0.05673	-0.0701	0.077738	0.171807	0.180763	0.230418	-0.241451	-0.191528	-0.328303	-0.223239	-0.026333	0.0479953	-0.160026	-0.111154
Nvg00847i	no homology	0.27323	0.27144	0.34719	0.27479	0.22874	0.36833	0.25732	0.25238	0.39833	0.16404	0.00849	0.08583	0.04741	0.11909	0.12225	0.182858	0.207024	0.091819	0.141292	-0.098154	-0.044601	-0.121784	-0.074667	0.010112	-0.0209693	0.0374081	0.123763
Nvg00848	no homology	0.35036	0.32869	0.3068	0.3276	0.16527	0.39684	0.30855	0.26682	0.42808	0.08991	-0.06529	0.01954	0.0571	0.12866	-0.03081	0.070819	0.330406	-0.214691	-0.055061	0.018094	0.028701	-0.062735	-0.021296	-0.167711	-0.24875	0.0450465	0.138951
Nvg00848i	no homology	0.26768	0.14524	0.17652	0.18412	0.32349	0.21025	0.16917	0.0637	0.1219	0.30763	0.04036	0.04244	0.03063	0.06306	0.00011	0.024605	0.039364	0.024342	0.038615	0.101368	0.082203	0.047767	0.052176	-0.140619	-0.126902	-0.00481202	0.115198
Nvg00849	no homology	0.1726	0.24181	0.04235	0.44241	-0.11585	0.02471	0.16407	0.59293	0.24398	0.26765	0.02359	0.00878	0.01851	0.029	-0.01165	-0.005858	0.020574	0.039754	0.060655	-0.146274	-0.118872	-0.088857	-0.072063	-0.007872	-0.0367336	-0.0194616	0.059842
Nvg00849i	no homology	0	0	0.01503	-0.21456	0.1612	0	0.04212	-0.11805	-0.22783	0	-0.00376	0.002	-9e-05	0.00458	0.02236	-0.062916	-0.033512	-0.016822	-0.006288	0.032521	0.00389	-0.001674	0.012234	0.012415	-0.0041635	-0.00388559	0.0339419
Nvg00850	no homology	0.1615	0.06639	-0.02111	-0.03836	0	-0.03881	0.25186	-0.28425	-0.22054	-0.09673	-0.01267	-0.01871	-0.02936	-0.06117	-0.00771	0.021677	-0.047753	-0.002964	-0.024609	-0.087158	-0.051466	-0.11247	-0.11422	0.206766	0.292895	-0.015982	0.0607158
Nvg00850i	no homology	-0.03341	0	0	-0.01056	0	-0.10602	0	0.0646	-0.0949	-0.01219	0.05386	0.06355	3e-05	0.04975	0.01548	-0.000862	-0.024558	-0.025961	-0.054864	0.131961	0.202477	0.264438	0.188539	-0.077397	-0.396727	-0.209923	-0.171364
Nvg00851	no homology	-0.13424	-0.00324	-0.11877	-0.01218	0	-0.08657	-0.12946	-0.0548	0.02526	0.04838	-0.05143	-0.02435	-0.01469	-0.04213	-0.02743	0.005735	-0.05121	-0.010521	-0.036992	-0.053003	-0.101463	-0.128057	-0.128861	-0.025292	0.0341676	-0.111224	0.0127668
Nvg00851i	no homology	0.17019	-0.05001	0.21908	0.2324	-0.02211	0	0	0.12447	0.14846	-0.09561	0.04187	0.02046	0.00575	0.01811	-0.0042	0.001443	-0.012111	0.006649	-0.011093	0	0.001753	0.001827	0.001247	0.005286	-0.0555874	-0.0677481	-0.0180059
Nvg00852	no homology	-0.03054	0.10735	0.02915	-0.07568	0.10692	0.02582	0.00133	-0.00696	-0.08282	0.11772	0.00746	0.02656	-0.00357	0.01337	0.01221	-0.015071	-0.00172	-0.019209	-0.099857	-0.131729	0.059288	-0.073273	-0.052674	0.145786	0.323781	-0.00193788	-0.051554
Nvg00852i	no homology	0	0.02861	-0.18894	0.03935	-0.29167	0	-0.12275	0.0052	-0.22974	0	0.00872	-0.00927	-0.01026	0.02068	-0.02213	-0.006436	-0.021512	0.008863	-0.004101	-0.000742	-0.004329	0	0.004844	0	0.0747917	-0.00469486	-0.00315821
Nvg00853	Alpha-2-macroglobulin precursor	-0.03403	-0.08465	-0.13477	0.02882	-0.02709	-0.18366	-0.12515	-0.23546	-0.06308	-0.18699	-0.02813	0.14682	0.18495	-0.26318	-0.07184	0.091247	0.29096	0.028165	0.130314	-0.118741	-0.137218	-0.105678	-0.136027	0.100758	0.0289979	-0.0308608	-0.110731
Nvg00854	no homology	0	-0.19807	0.27025	0.07326	0.06334	0.10828	-0.06035	0	0.14977	-0.06293	0.02262	0.03769	0	0.00317	-0.00015	0.008214	0.003283	0.009845	-0.008668	-0.146493	-0.076919	0.023303	-0.127165	0.09043	-0.0899233	-0.00916195	-0.14205
Nvg00854i	no homology	-0.13295	-0.10257	0	0.49265	0	0	0.10279	-0.05813	-0.07907	-0.06151	-0.00453	-0.08472	-0.03916	-0.02957	0.00253	-0.005874	-0.032368	0.064374	0.272963	-0.320373	-0.406063	-0.427711	-0.370192	-0.102643	0.133919	-0.00284473	-0.0816279
Nvg00855	no homology	0.12444	0.09613	0.0891	0.08443	0.07717	0.13089	0.06733	0.07818	0.13175	0.02385	-0.06633	-0.1291	-0.10116	-0.09199	-0.04069	0.082643	0.135287	0.094719	0.124347	-0.088733	-0.006915	-0.062882	-0.038242	0.123481	-0.076261	-0.0487033	0.0548229
Nvg00855i	no homology	0.18772	0.15865	0.15039	0.18341	0.11844	0.13697	0.131	0.14374	0.25581	0.25133	0.04459	0.02817	0.04508	0.29529	0.06128	0.019142	0.09562	0.014006	0.000643	-0.002133	-0.035456	-0.031097	-0.018452	-0.176949	-0.172762	0.0531909	0.0483646
Nvg00856	no homology	0.1117	0.09071	0.06187	0.12229	0.14087	0.13372	0.08199	0.09569	0.20296	0.03744	-0.00975	0.02115	-0.0506	0.20387	-0.04863	0.118692	0.238479	0.075286	0.137733	-0.026201	-0.018121	-0.095569	-0.080466	-0.008844	-0.143442	0.0195658	0.0474743
Nvg00856i	no homology	0.18097	0.22256	0.18582	0.37031	0.18035	0.12406	0.39929	0.09092	0.0617	0.39785	0.05911	0.0579	0.00518	0.05131	0.02564	0.019825	0.261206	0.005556	0.322553	0.073377	0.01794	0.04197	-0.008398	0.032525	0.0781912	-0.147268	0.0114287
Nvg00857	Avidin, similar to	0.11087	0.0665	0.06377	0.12243	0.15856	0.17351	0.26605	0.25423	0.32151	0.23828	0.16997	0.35217	0.30615	0.23779	0.31618	-0.292888	0.30447	0.422544	0.09012	0.546933	0.204296	0.529484	0.579151	0.469156	1.04719	1.0731	0.882533
Nvg00858	no homology	0.18784	0.06823	0.07665	0.11516	0.02051	0.00203	-0.00466	0.10205	0.21735	0.16006	0.03031	0.02373	0.01904	0.03611	0.00781	0.026599	0.020664	0.029054	0.037922	0.015191	0.044042	0	-0.002945	0.008038	-0.000940317	-0.00136226	-0.0353747
Nvg00858i	no homology	0.28275	0.32695	0.28799	0.30115	0.17904	0.29397	0.25759	0.19337	0.42361	0.02378	-0.03887	0.02566	0.04086	0.15825	0.12959	0.064317	0.254056	-0.098383	0.07618	-0.124905	-0.035119	-0.157454	-0.104818	-0.089989	-0.13348	-0.00681176	0.0620679
Nvg00859	no homology	0.19767	0.23197	0.2078	0.25645	0.1668	0.29819	0.2671	0.23661	0.40925	0.10009	0.0381	0.04837	0.11741	0.22746	0.18852	0.312269	0.296782	0.062152	0.245173	-0.169504	-0.049892	-0.20147	-0.13957	0.002543	-0.110322	-0.0259945	0.12564
Nvg00859i	no homology	0.08361	0.05832	0.12062	0.10654	0.02229	0.14462	0.15278	0.11469	0.3029	0.09635	-0.02124	-0.04006	0.02059	0.09243	-0.00628	-0.018906	0.101187	0.012962	0.030293	0.069907	0.066167	-0.038944	-0.005099	-0.046615	-0.119513	0.164863	0.170651
Nvg00860	Titin	-0.18278	-0.26456	-0.23739	-0.32203	-0.48057	-0.42148	-0.621	-0.71215	-0.56807	-0.81015	0.0683	-0.21359	-0.22327	-0.00984	-0.42402	-0.48307	-0.462333	-0.655881	-0.657878	0.007864	0.055399	0.035342	-0.199485	0.143314	-0.438522	0.185966	0.111977
Nvg00860i	no homology	-0.34101	-0.33889	-0.33116	-0.47436	-0.72371	-0.71156	-0.94211	-1.01518	-1.00189	-1.12552	0.26921	0.05247	0.0037	0.16358	-0.06199	-0.006449	-0.017287	0.012842	0.061547	-0.019781	-0.007899	0.006264	-0.00821	-0.030993	-0.550529	-0.0687041	-0.169931
Nvg00861	no homology	-0.30577	-0.05253	-0.00054	-0.01524	0.06709	-0.40181	-0.09897	0.06461	-0.02609	0.10183	0.02127	0.31152	0.36341	0.48032	0.55617	-0.181037	-0.228935	-0.03659	0.188762	-0.010643	0.037124	-0.049125	0.005372	0.048469	0.0838492	-0.0927324	-0.110653
Nvg00861i	no homology	-0.26417	0.10238	0.01122	-0.03592	0.25414	-0.08191	-0.02705	0.06409	0.02348	0.10333	-0.03574	-0.02818	-0.0182	0.06947	-0.01519	-0.011552	-0.031103	-0.001445	0.061892	0.000819	0.005594	-0.061311	-0.07502	0.777249	-0.0654942	0.0166338	-0.103903
Nvg00862	no homology	0.13243	0.01095	0.04957	0.01695	0.04647	0.0103	-0.038	-0.1175	0.14856	-0.24122	0.02828	0.00477	-0.0205	0.1178	0.03114	-0.059717	0.093676	-0.055783	0.015875	-0.016944	-0.035698	0.070907	-0.015055	-0.01513	-0.34371	-0.00972387	0.0239629
Nvg00862i	no homology	0.24279	0.3215	0.30879	0.34292	0.28674	0.23636	0.25946	0.23679	0.54526	0.06499	0.41212	0.39803	0.44852	0.47533	0.42493	-0.050414	-0.237983	-0.393743	-0.212639	0.010489	0.057613	0.008911	-0.042523	-0.121594	-0.295351	-0.138572	-0.0696272
Nvg00863	no homology	0.75783	0.56789	0.52809	0.66511	0.36243	0.84848	0.65304	0.63934	0.86003	0.47094	0.17065	-0.00018	0.14678	0.37915	0.22102	0.68714	0.638712	0.214847	0.130697	-0.002157	-0.119077	-0.06351	-0.027805	0.052609	-0.230834	0.0648833	0.276877
Nvg00863i	no homology	0.34505	0.00669	0.06679	0.13839	0.0095	-0.04757	0.08266	-0.06306	0.19083	0.00193	0.00501	0.00479	-0.04455	-0.00863	-0.00642	0.017413	0.000433	-0.00699	-0.001827	-0.069175	-0.057105	-0.086693	-0.097244	0.18374	-0.246775	-0.159352	0.0257802
Nvg00864	no homology	0.07571	0.14126	0.07946	0.18903	0.21588	0.05599	0.16817	0.05678	0.23961	0.07643	0.09005	0.14709	0.1364	0.30687	0.04602	0.16951	-0.057075	-0.020693	-0.027394	0.182327	0.301506	0.387431	0.269362	0.333818	-0.138101	-0.0857246	0.0326357
Nvg00864i	no homology	-0.02346	-0.03415	-0.03844	-0.01398	0.01303	-0.05013	-0.06782	-0.04233	-0.05368	-0.09677	-0.03097	-0.15701	-0.21841	-0.17722	-8e-05	0.144142	0.360725	0.554624	0.612707	-0.202638	-0.083272	-0.262858	-0.133339	0.073783	0.144921	-0.0510476	-0.102685
Nvg00865	similar to Golgi autoantigen, golgin subfamily A member 4	0	0.07849	0	-0.08421	0	-0.10897	-0.06961	0.07406	-0.0136	-0.02546	-0.0002	0.01736	-0.01691	0.47032	0.01237	0.110226	0.334338	0.027333	0.016519	0.06684	0.010283	-0.057115	-0.006165	-0.27085	-0.0620703	-0.202326	0.0854267
Nvg00866	no homology	0	0	0.06578	0.05631	-0.13487	0.07215	-0.07435	-0.06485	0.05158	0	0.00915	-0.00297	0.01757	0.02432	-0.03016	-0.008453	-0.000516	0.007028	0.010891	0.015877	0.321652	-0.02712	0.338218	0.096075	0.0451622	0.0688971	-0.135823
Nvg00866i	no homology	0.10297	0.15242	0.38573	0.08159	-0.03455	0.07892	0.07061	0.11554	0.01264	0.00193	-0.04377	-0.04254	-0.03433	0.00989	-0.01024	-0.04584	-0.050947	-0.033199	-0.068308	-0.021842	-0.488009	-0.166546	-0.360209	-0.623766	-0.025574	0.0869738	0.123982
Nvg00867	no homology	-0.06538	0.04074	0.017	0.15123	-0.03819	-0.07332	0.0855	0.13687	0.0397	0.07833	0.08156	0.0381	-0.02172	0.00509	-0.03118	-0.102433	-0.179448	-0.237336	-0.379392	-0.093846	-0.235889	-0.42166	-0.296499	-0.252035	-0.0244357	-0.203562	-0.198981
Nvg00867i	no homology	0	0	-0.15055	0	-0.1956	0	0	-0.0627	-0.22865	0.01606	-0.03861	-0.0095	0.01067	-0.02785	0.00404	-0.057342	-0.112541	-0.063268	-0.111309	0.098677	0.214045	0.004369	0.013242	0.23077	0.136508	0.0178696	0.0187581
Nvg00868	no homology	0.3198	0.29388	0.26894	0.30047	0.1495	0.32952	0.24298	0.22322	0.36253	0.04004	-0.1214	-0.09406	-0.08929	0.00416	-0.12764	0.1158	0.271819	-0.209225	-0.007206	-0.000474	0.058132	-0.054	-0.066367	-0.167021	-0.197641	0.07888	0.186109
Nvg00868i	no homology	0.04838	0	-0.06441	0	0	0.08247	0.14169	-0.22709	0	0	0.03156	0.04097	0.04583	0.03642	-0.01098	0.029409	0.003424	0.022987	0.003809	-0.083951	0.031477	-0.032796	-0.066243	0.210368	-0.0249046	0.00742867	0.00641364
Nvg00869	no homology	0.03954	-0.0109	0.08327	0.00428	-0.01723	-0.0091	-0.08904	-0.06636	-0.15521	-0.08372	0.00071	-0.05182	-4e-05	-0.00908	-0.04077	0.0006	0.129106	0.032863	0.308473	-0.068134	-0.564798	-0.649456	-0.429688	-0.378318	-0.486903	-0.216599	-0.183752
Nvg00869i	no homology	0.00744	0.43135	0.07756	0.6775	-0.00072	0.11352	0.10874	0.1377	-0.15765	0.39069	0.02591	0.06846	0.04756	0.06385	-0.01155	-0.011969	-0.021178	-0.000935	0.020217	0.084262	0.072171	0.047306	0.195058	-0.041307	0.0151724	0.000401223	0.00570823
Nvg00870	no homology	-0.32283	-0.41151	-0.45089	-0.19227	0.37221	0.12338	0.36569	-0.39549	-0.69967	-0.51574	-0.55148	-0.88007	-0.79224	-0.81141	-0.1651	0.083985	-0.08014	-0.148489	-0.206242	-0.092051	0.027349	-0.011431	0.009093	0.187524	0.0095284	-0.171683	0.225521
Nvg00870i	no homology	0.17571	-0.11339	-0.0288	0.19522	0.50584	0.09198	0.30343	0.0543	-0.09626	-0.06186	0.04741	0.01276	0.00336	0.01581	0.01678	0.007595	0.016614	0.009989	-0.012989	-0.129235	-0.033594	0.000807	-0.096849	0.298437	0.00395488	-0.0826946	-0.0528246
Nvg00871	no homology	0.03943	0.05624	0.01993	-0.03433	-0.01714	0.03099	0.16361	0.13247	0.04802	0.06114	0.19235	0.42929	0.40181	0.3725	0.40538	0.106008	0.16499	0.103562	0.050597	-0.040202	-0.069179	-0.036429	-0.074998	-0.19286	0.0178852	0.0382946	0.0389869
Nvg00871i	no homology	-0.12814	-0.1259	-0.20266	-0.19901	-0.22589	0.01821	0.16437	0.15007	-0.01903	0.01469	0.24056	0.23796	0.37448	0.19432	0.37388	0.040366	-0.110575	-0.114486	-0.017184	-0.035445	0.133553	-0.064825	-0.02848	0.434207	0.155745	0.103777	0.0909578
Nvg00872	no homology	0.24871	0.23718	0.20665	0.25903	0.14839	0.33469	0.28051	0.23042	0.41928	0.08023	-0.09606	-0.13686	-0.14679	0.01812	0.02108	0.187305	0.273132	0.040045	0.333404	-0.090111	-0.047652	-0.179966	-0.075456	-0.091092	-0.0851305	0.0529676	0.102217
Nvg00872i	no homology	0.34311	0.35999	0.29493	0.32617	0.19641	0.31625	0.28948	0.20428	0.44863	0.04389	-0.03487	-0.05599	-0.10658	0.06642	0.14137	0.234848	0.302022	0.039077	0.238025	-0.068096	-0.087121	-0.244638	-0.12556	-0.101563	-0.0827461	-0.0430682	0.0481661
Nvg00873	no homology	-0.08917	-0.03448	-0.0159	-0.03288	-0.03749	-0.18119	-0.23269	-0.1781	-0.15406	-0.15083	-0.15388	-0.19304	-0.21641	-0.04076	-0.15797	-0.024017	-0.241625	-0.234628	-0.174588	-0.038614	-0.109171	-0.180811	-0.106331	-0.28977	-0.036713	-0.124092	-0.206159
Nvg00873i	no homology	-0.17479	-0.29715	-0.2421	-0.22753	-0.30328	-0.10726	-0.14718	-0.11927	-0.25723	-0.14616	-0.04831	-0.14151	-0.11737	-0.14244	-0.06518	-0.167564	-0.390333	-0.426549	-0.316275	-0.051714	-0.025135	-0.157884	-0.159863	0.170686	0.151913	-0.207081	-0.197529
Nvg00874	no homology	0.43104	0.36654	0.28904	0.41471	0.36451	0.44045	0.54998	0.50617	0.55326	0.54215	-0.08173	0.04366	-0.0028	-0.1439	0.26738	0.126357	0.587825	0.046318	0.137566	0.373974	0.436624	0.62218	0.479135	0.369305	0.217795	0.742198	0.473531
Nvg00874i	no homology	0.29295	0.33219	0.31564	0.48432	0.49704	0.6319	0.73846	0.78783	0.59122	0.62546	0.04377	0.03604	0.00348	-0.23875	0.41211	0.723613	0.5507	0.511055	0.687356	0.476891	0.672669	0.637253	0.651335	0.929161	0.403841	0.722283	0.510156
Nvg00875	no homology	0	0.04879	0	-0.24714	-0.24441	0	0	-0.04395	-0.24466	-0.08189	-0.02066	-0.0038	-0.00968	0.00221	-0.00085	-0.060628	-0.025483	-0.016954	-0.01186	-0.196907	-0.038987	-0.100725	-0.072549	-0.027057	0.161084	0.0743484	0.0403842
Nvg00875i	no homology	0.10767	0.00891	-0.00078	0.37276	0.39421	0.22651	0.12343	-0.00145	0.02893	-0.05203	0.0499	0.0586	0.05209	0.03053	0.01687	0.047668	0.195011	0.200189	-0.011602	-0.198671	-0.044045	-0.086555	-0.021538	0.097633	0.140752	-0.123804	-0.158247
Nvg00876	no homology	0.11905	-0.12732	-0.18855	-0.15782	-0.38977	0.07856	-0.13136	-0.19555	-0.17542	-0.38807	0.17148	0.25783	0.05898	0.32083	0.16989	0.060462	-0.080734	-0.528632	-0.509911	-0.047582	-0.134126	-0.07826	-0.211617	0.009524	-0.0358794	-0.143236	-0.227584
Nvg00876i	no homology	-0.1293	-0.23466	-0.1976	-0.12793	-0.28719	0.07823	-0.0339	-0.22218	-0.1665	-0.22593	0.0825	0.03399	-0.01482	0.01008	-0.03287	-0.06855	-0.739997	-0.61765	-0.7939	-0.041584	0.272886	0.101149	0.185934	0.663866	0.00609581	-0.000738326	0.0996893
Nvg00877	no homology	0.01951	0.02583	0.0142	0.16566	0.09002	0.08474	-0.1565	0.04528	0.25693	-0.18129	-0.36971	-0.39426	-0.6911	-0.398	-0.96518	0.130674	-0.144401	-0.426282	0.161441	-0.257781	-0.04717	-0.376441	-0.303622	0.018964	-0.168283	-0.0851099	0.176002
Nvg00877i	no homology	0.04216	0.11965	0.38632	0.07158	0.08676	0.06827	0.13468	0.15169	-0.17383	0.1219	0.027	0.0201	0.00809	0.01361	-0.01013	0.008072	0.00332	0.010905	0.000146	-0.123209	0.030016	-0.096054	-0.050774	0.057024	-0.234928	-0.209051	-0.21266
Nvg00878	reverse transcriptase-like protein	0	0	0	0	-0.07406	-0.01141	0	-0.14589	-0.17991	0	-0.00565	0.00913	0.00622	0.00154	0.01298	0.00956	-0.01513	0.000744	0.018467	0.185632	0.180838	0.108972	0.176883	-0.136263	-0.0553878	0.0195647	-0.0702454
Nvg00878i	no homology	-0.10421	-0.2078	0.07754	0	-0.31403	0	-0.13764	-0.03233	0	0	-0.0092	0.00742	-0.00126	0.02555	-0.01192	0.005809	-0.003958	0.002663	0.021082	-0.082117	0.001851	-0.011899	-0.01922	0.185944	0.0130969	0.000732406	0.00324525
Nvg00879	no homology	-0.12346	-0.16615	-0.17	-0.07821	0.0198	-0.10308	-0.25422	-0.34412	-0.23642	-0.12276	-0.15623	-0.42343	-0.42437	-0.31676	-0.51509	0.025835	-0.217281	-0.16312	-0.109402	-0.17525	-0.244189	-0.434696	0.122842	0.138884	0.000869625	0.000132152	0.00220299
Nvg00879i	no homology	-0.13351	-0.0217	-0.06728	0.01626	0	0.04502	-0.1777	-0.11242	0	0	0.03454	0.00613	-0.00261	0	0.00812	0.014813	0.021821	0.041225	0.071376	0.014393	0.031915	0.008264	0.062011	-0.010203	-0.0289818	-0.00687507	-0.0661269
Nvg00880	no homology	0	0.11855	0.08328	0.18303	0.0011	0.13305	-0.0252	0.32752	-0.04294	-0.04229	-0.03459	-0.0766	-0.05407	-0.05988	-0.04285	-0.306009	-0.48243	-0.399931	-0.567433	-0.232816	-0.189096	-0.108639	-0.046944	0.072199	0.34114	-0.160661	-0.0942867
Nvg00880i	no homology	-0.13039	-0.01072	-0.01082	0.06297	-0.09302	0.09359	0.07915	-0.05642	-0.10582	-0.02013	-0.00397	-0.03038	-0.05059	-0.03613	-0.03932	0.004429	-0.032669	0.007453	0.037776	-0.157257	-0.06031	-0.128734	-0.118205	0.095656	0.0900486	0.0043546	-0.16087
Nvg00881	no homology	0.1155	0.11348	0.09235	0.0803	0.07656	0.09704	0.10069	0.1222	0.06839	0.0995	-0.02093	0.00475	0.00945	0.09517	0.07299	-0.019416	0.29247	0.116877	0.221108	-0.081079	0.139138	-0.152937	0.034017	0.206044	-0.101343	-0.0758187	-0.0132603
Nvg00881i	no homology	-0.04985	0.01007	-0.00958	-0.05006	0.02064	-0.06845	0.00914	0.0644	-0.08791	0.09056	0.01172	0.09507	-0.02289	0.13687	0.21227	-0.013936	-0.006257	-0.120645	-0.11069	-0.12488	-0.46806	-0.285488	-0.399857	-0.188291	-0.144123	-0.321586	-0.232591
Nvg00882	no homology	-0.07495	0	-0.2934	-0.17428	-0.24614	-0.11594	-0.17917	0.06572	-0.00352	-0.03704	-0.01702	-0.01509	-0.0185	0	-0.00457	-0.010428	-0.038414	0.018458	-0.053153	-0.006911	-0.033101	0.024172	-0.009296	-0.008396	0.0118926	-0.0470446	-0.0204605
Nvg00882i	no homology	0	-0.14462	-0.11014	0.07205	0	-0.07249	0	-0.10485	-0.26479	0	-0.00118	0.00725	-0.00102	0	0.01006	-0.003071	0.002876	-0.009999	0.006778	0.002913	0.009011	0.009156	0.012725	-0.02558	0.00307894	-0.0025585	-0.00794569
Nvg00883	no homology	-0.52612	-0.47383	-0.33604	-0.21175	-0.0291	-0.4067	-0.56841	-0.42341	-0.17132	0.0951	-0.06413	-0.0312	-0.01506	0.37432	0.22996	-0.056023	0.203216	-0.067258	0.191595	-0.161603	-0.046422	-0.078271	-0.121156	-0.164615	-0.233789	-0.0492946	-0.209885
Nvg00883i	no homology	-0.23444	-0.06825	0	-0.15312	0	-0.15915	-0.06212	-0.22836	0	0.10003	-0.004	0.00202	-0.00417	-0.03419	0.0032	-0.036248	-0.004706	-0.002899	-0.004016	-0.05856	-0.063324	-0.026605	-0.069919	0.28353	-0.0466147	-0.0520983	-0.0390179
Nvg00884	Titin	-0.19582	-0.26743	-0.22674	-0.3516	-0.63849	-0.52602	-0.8733	-0.98847	-0.80493	-1.18025	0.18939	-0.07052	-0.10577	-0.03921	-0.63155	-0.473094	-0.556875	-0.64694	-0.750154	0.948203	0.460878	0.564243	0.117386	0.512869	-0.582502	-0.121636	-0.241089
Nvg00884i	no homology	-0.28117	-0.33147	-0.36395	-0.47398	-0.73142	-0.48174	-0.86551	-0.94715	-0.86514	-1.08296	0.20095	-0.01111	-0.06055	-0.04953	-0.28402	0.010746	-0.044228	0.005996	-0.049051	-0.322307	-0.226665	-0.331567	-0.271538	0.015607	-0.303782	-0.358375	-0.35803
Nvg00885	no homology	-0.10241	0.09295	0.081	0.00643	0.07936	0.01444	0.02605	0.09343	0.08874	0.10781	0.07185	0.30595	0.32865	0.31144	0.20858	-0.127521	0.441191	0.146699	-0.138636	-0.114394	-0.062139	-0.078824	-0.035648	-0.837397	-0.0353325	0.0593551	0.085424
Nvg00885i	no homology	0.02857	0.09369	0.10657	0.11421	0.0312	-9e-05	0.09061	0.21631	0.06991	0.05643	0.05672	0.23956	0.34659	0.33872	0.10146	0.177699	0.644117	0.260635	0.546397	-0.219572	-0.084853	-0.196218	-0.140933	0.002551	-0.16088	-0.0329133	-0.0134659
Nvg00886	no homology	-0.08325	0	0	0.01172	0	-0.07371	0	-0.01138	-0.23436	0.00758	0.00703	-0.02592	0.00094	0.0007	0.00792	0.024807	0.03937	0.034479	0.048487	-0.024701	0.060576	0.054302	0.051266	0.1892	-0.0847559	-0.11173	-0.26077
Nvg00886i	no homology	-0.01543	-0.01349	0.02829	0.03524	0.09768	-0.20944	-0.08583	-0.17352	-0.20237	0	-0.01636	-0.03233	-0.04383	0.00759	0.01334	0.017652	0.020116	0.053061	0.040045	-0.43611	-0.343838	-0.675717	-0.337731	0.116424	-0.0280018	-0.0844682	0.0757139
Nvg00887	no homology	0.52788	0.38009	0.43044	0.43424	0.3482	0.64737	0.49336	0.56495	0.64774	0.53075	0.38938	0.31027	0.31897	0.51474	0.32765	1.15236	1.54034	1.30656	1.25671	0.219426	0.197526	0.189002	0.301154	0.117055	0.0926939	0.126522	0.215546
Nvg00887i	no homology	0.20142	0.10541	0.1442	0.1813	0.20606	0.31323	0.29951	0.2956	0.48596	0.24672	0.31343	0.28588	0.16474	0.50635	0.44203	0.463989	0.622927	0.302894	0.203865	-0.067578	0.061852	-0.056841	0.009814	0.215611	0.0730462	-0.0657612	0.0368013
Nvg00888	no homology	0.14521	0.0513	0.05443	0.18502	0.09625	0.07227	0.00897	-0.03707	0.12802	0.0137	0.02076	-0.0257	-0.00718	0.00298	-0.02794	0.007733	0.126377	0.096759	0.119563	-0.140435	-0.09232	-0.188338	-0.171517	0.061883	0.105413	-0.100824	-0.0373001
Nvg00888i	no homology	-0.14309	0	0	0	-0.20188	0	-0.05723	0	0	0	0.00022	0.00512	-0.00956	-0.01308	-0.01722	-0.009835	-0.01209	0.008019	-0.001301	-0.069583	-0.035568	-0.013196	-0.164407	-0.031368	0.055015	0.0151286	-0.0736945
Nvg00889	keratin complex 1, acidic, gene 12	0	-0.1111	0.01434	-0.03073	0	-0.0745	0.01962	-0.11186	0.04247	-0.15381	-0.00577	-0.00284	-0.00341	0.00255	-0.02644	-0.011257	0.021919	0.050539	0.149903	-0.070433	0.000294	-0.022782	-0.055856	-0.090883	-0.193773	-0.028362	0.00346034
Nvg00890	myosin heavy chain	0.05144	-0.0852	-0.19515	-0.37903	-0.62781	-0.38701	-0.6967	-0.86065	-0.8996	-1.13483	0.05311	0.47636	0.35538	0.15265	-0.23026	0.211621	0.038216	-0.061352	-0.080468	0.799223	-0.057258	0.247532	-0.131347	-0.001502	0.00262598	-0.000488823	0.030791
Nvg00891	transposase	0.1838	0.42941	0.19792	0.21816	0.04932	0.18323	0.18639	0.04061	0.15479	0.16531	0.04746	-0.00365	-0.01991	0.04103	-0.00848	-0.000594	0.021663	0.031535	0.052552	-0.007444	-0.205869	-0.224539	-0.077824	-0.13789	-0.301746	0.110964	0.0632209
Nvg00891i	no homology	-0.27265	-0.29303	-0.32743	-0.35737	-0.29746	-0.12459	-0.22217	-0.21975	-0.21717	-0.20664	-0.11007	-0.11234	-0.12222	-0.14612	-0.03916	0.003125	0.1786	0.169168	0.069379	-0.204315	-0.154029	-0.208283	-0.193203	0.103272	0.0708318	-0.06798	-0.0857061
Nvg00892	similar to LINE-1 reverse transcriptase homolog	0.02916	0.2047	0.08415	0.12501	0.16426	0.08199	0.12649	0.00472	0.0463	0.04569	0.02122	0.05424	0.06252	0.09627	0.04514	-0.061648	0.009125	-0.045315	0.08558	-0.03617	-0.087697	0.003152	-0.093729	0.091291	-0.125751	-0.0237698	0.0220021
Nvg00892i	no homology	0	-0.09089	0	0.0152	-0.1782	-0.01872	-0.0004	-0.0866	0	0	0.00687	-0.00032	-0.00848	-0.02308	-0.00785	0.010071	-0.031348	-0.016252	0.011556	0.013249	0.102773	0.099904	0.094386	0.079662	0.00849737	-0.0579414	-0.166692
Nvg00893	no homology	0	0	-0.13264	0	-0.25403	0	-0.05739	-0.03904	-0.13939	-0.15226	-0.01016	-0.02541	-0.00871	0	-0.00126	-0.017932	-0.019651	-0.002556	0.002222	-0.03169	-0.018049	-0.0226	-0.027173	-0.141784	-0.014707	-0.0605666	0.0401831
Nvg00893i	no homology	-0.00451	0.31115	0.14393	0.129	0.18872	-0.01927	0.09201	0.0738	0.14848	0.07402	-0.0484	-0.04944	-0.07474	-0.12569	-0.02435	0.005634	0.031683	0.001278	0.08961	-0.394886	-0.24891	-0.351443	-0.346453	0.096912	0.0556063	0.00908162	0.0561443
[truncated: 350 more rows]
