# Supplementary material for: Multi-Tissue Microarray Analysis Identifies a Molecular Signature of Regeneration
Source: PLoS One. 2012 Dec 26;7(12):e52375. doi: 10.1371/journal.pone.0052375 (PMC3530543; doi:10.1371/journal.pone.0052375)
Supplement: Dataset S2 — RadViz algorithm classification outputs for best 30 genes and total genes discriminating regeneration in the appendages and internal organs. (XLS) [file pone.0052375.s009.xls]

## Sheet: Total Genes for Appendages
Row Name	Assigned Class	1_FL	2_HL	3_T	Row Name	Assigned Class	1_FL	2_HL	3_T	Probe Name	Gene Name/Homology
Nvg00086 (t-stat. value)	3	0.88913	1.98193	-3.75306	Nvg00086 (p-value)	3	0.39009	0.06904	0.00241	Nvg00086	12S/tRNA-val/16S ribosomal RNA - mitochondrial
Nvg00024 (t-stat. value)	2	-0.60686	0.63556	-0.02747	Nvg00024 (p-value)	2	0.55439	0.53609	0.9785	Nvg00024	18S ribosomal RNA
Nvg00339 (t-stat. value)	2	-2.47601	2.62362	-0.08037	Nvg00339 (p-value)	2	0.02782	0.02104	0.93717	Nvg00339	2-peptidylprolyl isomerase A (Cyclophilin A)
Nvg00411 (t-stat. value)	1	-0.56967	0.44294	0.12313	Nvg00411 (p-value)	1	0.57861	0.66509	0.90389	Nvg00411	40S ribosomal protein S14
Nvg00302 (t-stat. value)	3	0.688	2.85654	-4.95213	Nvg00302 (p-value)	3	0.50354	0.01349	0.00026	Nvg00302	40S ribosomal protein S20
Nvg00369 (t-stat. value)	3	1.28366	2.29938	-6.45687	Nvg00369 (p-value)	3	0.22167	0.0387	2e-05	Nvg00369	40S ribosomal protein S28e
Nvg00386 (t-stat. value)	2	-0.28723	0.49735	-0.20669	Nvg00386 (p-value)	2	0.77846	0.62725	0.83945	Nvg00386	40S ribosomal protein S30
Nvg00384 (t-stat. value)	1	2.33819	-0.36778	-1.77974	Nvg00384 (p-value)	1	0.03601	0.71896	0.09849	Nvg00384	40S ribosomal protein S7
Nvg00472 (t-stat. value)	2	-1.11968	2.27533	-0.88	Nvg00472 (p-value)	2	0.28311	0.04047	0.39483	Nvg00472	60S ribosomal protein L3
Nvg00392 (t-stat. value)	3	2.84898	0.51726	-4.24248	Nvg00392 (p-value)	3	0.01368	0.61366	0.00096	Nvg00392	60S ribosomal protein L7a
Nvg00380 (t-stat. value)	2	-0.32527	0.4829	-0.15481	Nvg00380 (p-value)	2	0.75015	0.6372	0.87935	Nvg00380	60S ribosomal protein L8
Cpg00026 (t-stat. value)	2	-1.77631	7.46603	-1.86047	Cpg00026 (p-value)	2	0.09908	4.72398e-06	0.08559	Cpg00026	ABP-25 animal blastomere protein
Nvg00372 (t-stat. value)	1	-1.01226	0.03413	0.97418	Nvg00372 (p-value)	1	0.32988	0.97329	0.34775	Nvg00372	Acidic ribosomal phosphoprotein P0
Nvg00018 (t-stat. value)	3	-0.52428	-3.32224	5.19488	Nvg00018 (p-value)	3	0.60891	0.00551	0.00017	Nvg00018	Actin, alpha 2, smooth muscle, aorta
Nvg00088 (t-stat. value)	3	0.3941	1.25283	-1.75114	Nvg00088 (p-value)	3	0.69989	0.23234	0.10346	Nvg00088	Actin-related protein 2/3 complex subunit 1b
Nvg00049 (t-stat. value)	3	-1.38233	-0.54101	2.11726	Nvg00049 (p-value)	3	0.19016	0.59765	0.05409	Nvg00049	Activating transcription factor 4 ATF-4
Cpg00074 (t-stat. value)	1	-5.79737	0.76299	3.02021	Cpg00074 (p-value)	1	6e-05	0.45909	0.00985	Cpg00074	activin beta-A subunit
Cpg00073 (t-stat. value)	3	0.53062	0.55733	-1.12709	Cpg00073 (p-value)	3	0.60463	0.58677	0.28008	Cpg00073	activin beta-B subunit
Nvg00144 (t-stat. value)	3	-0.60493	-1.76308	2.73783	Nvg00144 (p-value)	3	0.55564	0.10136	0.01693	Nvg00144	ADP-ribosylation factor-like 11
Nvg00013 (t-stat. value)	3	-1.01676	-2.88317	7.27268	Nvg00013 (p-value)	3	0.32782	0.01282	1e-05	Nvg00013	Adult Keratin, type 1 XAK-C
Nvg00579 (t-stat. value)	2	0.43919	-4.10573	2.92861	Nvg00579 (p-value)	2	0.66773	0.00124	0.01174	Nvg00579	A-kinase anchor protein 9 isoform 1
Nvg00367 (t-stat. value)	1	4.47548	-0.69748	-2.62653	Nvg00367 (p-value)	1	0.00062	0.49779	0.02092	Nvg00367	aldehyde dehydrogenase 9 family, member A1
Nvg00089 (t-stat. value)	3	-2.38821	-0.63011	3.78837	Nvg00089 (p-value)	3	0.0328	0.53954	0.00226	Nvg00089	alpha 1 tubulin
Cpg00055 (t-stat. value)	3	-1.04404	-0.75195	1.98509	Cpg00055 (p-value)	3	0.31549	0.46548	0.06865	Cpg00055	alpha 1 type I collagen
Nvg00807 (t-stat. value)	3	-1.66373	-0.20085	1.94409	Nvg00807 (p-value)	3	0.12007	0.84393	0.07385	Nvg00807	alpha 1 type I collagen, 3' UTR
Cpg00054 (t-stat. value)	3	-1.80327	-1.08421	3.91153	Cpg00054 (p-value)	3	0.09456	0.29797	0.00179	Cpg00054	alpha 1 type II collagen
Nvg00031 (t-stat. value)	1	-3.16228	0.59586	2.06137	Nvg00031 (p-value)	1	0.00749	0.5615	0.05986	Nvg00031	Alpha 6 Tubulin
Cpg00025 (t-stat. value)	1	-2.03964	0.19916	1.75282	Cpg00025 (p-value)	1	0.06225	0.84522	0.10317	Cpg00025	alpha A-crystallin
Nvg00853 (t-stat. value)	2	0.45031	-2.09308	1.47268	Nvg00853 (p-value)	2	0.6599	0.05652	0.16463	Nvg00853	Alpha-2-macroglobulin precursor
Nvg00671 (t-stat. value)	3	0.25095	2.78533	-3.35097	Nvg00671 (p-value)	3	0.80578	0.01546	0.00521	Nvg00671	aminolevulinate, delta-, synthase 1
Nvg00090 (t-stat. value)	3	1.74219	0.02718	-1.77966	Nvg00090 (p-value)	3	0.10507	0.97873	0.09851	Nvg00090	aminopeptidase-like 1
Nvg00032 (t-stat. value)	1	-1.79682	1.72593	0.05143	Nvg00032 (p-value)	1	0.09562	0.10803	0.95977	Nvg00032	Annexin A1-1
Nvg00091 (t-stat. value)	1	-1.19447	0.17499	0.99493	Nvg00091 (p-value)	1	0.25363	0.86378	0.33793	Nvg00091	Annexin A1-2
Nvg00092 (t-stat. value)	2	-1.4584	2.30028	-0.59519	Nvg00092 (p-value)	2	0.16846	0.03864	0.56193	Nvg00092	Annexin A1-3
Nvg00023 (t-stat. value)	1	-1.96126	0.4935	1.31322	Nvg00023 (p-value)	1	0.07163	0.62989	0.21182	Nvg00023	Annexin A1-4
Cpg00072 (t-stat. value)	3	-0.57754	-1.83127	2.78291	Cpg00072 (p-value)	3	0.57344	0.09007	0.01553	Cpg00072	Annexin V
Nvg00094 (t-stat. value)	1	1.95657	-0.2938	-1.5537	Nvg00094 (p-value)	1	0.07223	0.77355	0.14426	Nvg00094	anterior gradient 2 homolog
Nvg00592 (t-stat. value)	3	3.34116	0.48276	-5.0236	Nvg00592 (p-value)	3	0.00531	0.6373	0.00023	Nvg00592	Arachidonate 5-lipoxygenase
Nvg00095 (t-stat. value)	1	-1.37783	1.25638	0.10068	Nvg00095 (p-value)	1	0.19151	0.23109	0.92134	Nvg00095	Arginase I (liver)
Nvg00353 (t-stat. value)	3	3.46154	0.75813	-7.37233	Nvg00353 (p-value)	3	0.00421	0.4619	1e-05	Nvg00353	arginine/serine-rich splicing factor 6
Nvg00068 (t-stat. value)	1	-2.5805	2.22421	0.20577	Nvg00068 (p-value)	1	0.02283	0.04447	0.84016	Nvg00068	Arylsulfatase A (MGC86251 protein)
Nvg00097 (t-stat. value)	3	2.08125	0.36922	-2.71684	Nvg00097 (p-value)	3	0.05774	0.71791	0.01762	Nvg00097	ATP synthase, H+ transporting, mito F0, subunit C iso 3
Nvg00096 (t-stat. value)	3	1.41249	1.60529	-4.37211	Nvg00096 (p-value)	3	0.1813	0.13244	0.00076	Nvg00096	ATP synthase, H+ transporting, mitochondrial F0 complex, subunit f, isoform 2
Nvg00387 (t-stat. value)	3	2.32587	0.87658	-4.46947	Nvg00387 (p-value)	3	0.03684	0.39663	0.00063	Nvg00387	ATP synthase, H+ transporting, mitochondrial F1 complex, O subunit
Nvg00098 (t-stat. value)	2	-0.67528	1.22693	-0.5026	Nvg00098 (p-value)	2	0.51133	0.24161	0.62365	Nvg00098	ATPase, H+ transporting, lysosomal subunit C (MGC64475)
Nvg00010 (t-stat. value)	3	-0.10634	-0.37328	0.48184	Nvg00010 (p-value)	3	0.91694	0.71496	0.63793	Nvg00010	ATPase, H+ transporting, lysosomal, V1 subunit H
Nvg00099 (t-stat. value)	3	2.11574	0.20288	-2.4516	Nvg00099 (p-value)	3	0.05424	0.84237	0.02913	Nvg00099	Avidin
Nvg00857 (t-stat. value)	1	-5.20965	1.18158	2.14262	Nvg00857 (p-value)	1	0.00017	0.25854	0.05165	Nvg00857	Avidin, similar to
Nvg00100 (t-stat. value)	2	-1.14736	1.56142	-0.34102	Nvg00100 (p-value)	2	0.27191	0.14243	0.73854	Nvg00100	Baculoviral IAP-repeat containing protein 2
Nvg00793 (t-stat. value)	3	1.51129	1.10371	-3.33728	Nvg00793 (p-value)	3	0.15464	0.28973	0.00535	Nvg00793	B-cell linker
Cpg00024 (t-stat. value)	3	0.16625	0.17593	-0.34334	Cpg00024 (p-value)	3	0.87052	0.86306	0.73683	Cpg00024	beta B1-crystallin
Nvg00531 (t-stat. value)	3	1.38903	1.16231	-3.22181	Nvg00531 (p-value)	3	0.18816	0.266	0.00668	Nvg00531	beta-globin
Cpg00059 (t-stat. value)	1	3.14914	-2.39069	-0.38147	Cpg00059 (p-value)	1	0.00768	0.03265	0.70902	Cpg00059	beta-tubulin
Nvg00561 (t-stat. value)	2	-1.07955	3.35642	-1.54809	Nvg00561 (p-value)	2	0.29996	0.00516	0.14559	Nvg00561	Bombina orientalis mitochondrion, complete genome
Cpg00023 (t-stat. value)	3	-3.37539	-0.37265	4.58754	Cpg00023 (p-value)	3	0.00497	0.71541	0.00051	Cpg00023	bone morphogenetic protein
Nvg00416 (t-stat. value)	3	-1.07958	-2.62904	6.54893	Nvg00416 (p-value)	3	0.29995	0.02083	2e-05	Nvg00416	bone morphogenetic protein receptor IA
Cpg00064 (t-stat. value)	3	-0.38381	-0.439	0.83929	Cpg00064 (p-value)	3	0.70732	0.66787	0.41647	Cpg00064	brachyury
Nvg00971 (t-stat. value)	2	0.12273	-2.08139	1.89863	Nvg00971 (p-value)	2	0.9042	0.05773	0.08004	Nvg00971	Calcium/calmodulin-dependent 3,5-cyclic nucleotide phosphodiesterase 1A (Cam-PDE 1A)
Nvg00102 (t-stat. value)	2	1.41613	-2.89071	0.97062	Nvg00102 (p-value)	2	0.18025	0.01263	0.34945	Nvg00102	Calponin I, basic
Nvg00399 (t-stat. value)	2	0.63618	-2.18902	1.32618	Nvg00399 (p-value)	2	0.5357	0.04744	0.20761	Nvg00399	carbohydrate (N-acetylglucosamine-6-O) sulfotransferase 2
Nvg00079 (t-stat. value)	2	1.25653	-2.94992	1.15113	Nvg00079 (p-value)	2	0.23103	0.01127	0.27041	Nvg00079	carbonic anhydrase 3
Nvg00104 (t-stat. value)	3	1.07623	1.77696	-3.82968	Nvg00104 (p-value)	3	0.30139	0.09897	0.00209	Nvg00104	Cathepsin L (MGC69486)
Tgg00011 (t-stat. value)	3	-1.52158	-0.2822	1.90334	Tgg00011 (p-value)	3	0.15206	0.78223	0.07937	Tgg00011	CB1 cannabinoid receptor
Pwg00023 (t-stat. value)	2	-1.26568	1.9571	-0.53149	Pwg00023 (p-value)	2	0.22784	0.07216	0.60404	Pwg00023	CD3 gamma/delta chain protein
Nvg00670 (t-stat. value)	2	0.89882	-2.79765	1.44112	Nvg00670 (p-value)	2	0.3851	0.0151	0.1732	Nvg00670	CDC-like kinase 1 isoform 1 isoform 2
Nvg00105 (t-stat. value)	2	0.736	-3.73548	2.19212	Nvg00105 (p-value)	2	0.4748	0.0025	0.04717	Nvg00105	chaperonin containing TCP-1 complex gamma chain
Nvg00106 (t-stat. value)	2	-0.49709	0.62378	-0.12229	Nvg00106 (p-value)	2	0.62742	0.54356	0.90454	Nvg00106	chloride channel, nucleotide-sensitive, 1A
Nvg00578 (t-stat. value)	2	0.67156	-1.44661	0.69494	Nvg00578 (p-value)	2	0.51362	0.17168	0.49933	Nvg00578	chromogranin B
Nvg00042 (t-stat. value)	2	0.09993	-2.48137	2.30855	Nvg00042 (p-value)	2	0.92192	0.02754	0.03805	Nvg00042	chromosome 14 orf 133
Nvg00148 (t-stat. value)	3	0.57686	2.61039	-4.01972	Nvg00148 (p-value)	3	0.57389	0.02158	0.00146	Nvg00148	chromosome 9 open reading frame 80
Nvg00054b (t-stat. value)	3	-0.25769	-2.87905	3.48778	Nvg00054b (p-value)	3	0.80068	0.01292	0.00401	Nvg00054b	cold inducible RNA-binding protein beta
Nvg00054a (t-stat. value)	3	-0.42755	-2.71449	3.73236	Nvg00054a (p-value)	3	0.67598	0.0177	0.00251	Nvg00054a	cold-inducible RNA binding protein
Nvg00107 (t-stat. value)	3	0.4485	2.20584	-3.04574	Nvg00107 (p-value)	3	0.66118	0.046	0.00938	Nvg00107	Complement component C1q alpha
Nvg00456 (t-stat. value)	3	-1.29898	-0.07689	1.39246	Nvg00456 (p-value)	3	0.21652	0.93989	0.18714	Nvg00456	complement component C3
Nvg00455 (t-stat. value)	1	2.27237	-1.10836	-0.88883	Nvg00455 (p-value)	1	0.04069	0.28779	0.39025	Nvg00455	complement component C5
Nvg00418 (t-stat. value)	3	-2.27621	-1.72196	13.2252	Nvg00418 (p-value)	3	0.0404	0.10877	6.45788e-09	Nvg00418	connective tissue growth factor
Cpg00030 (t-stat. value)	1	-2.46606	0.73963	1.40726	Cpg00030 (p-value)	1	0.02834	0.47267	0.18281	Cpg00030	connexin-35
Cpg00029 (t-stat. value)	1	1.43314	-0.71108	-0.64419	Cpg00029 (p-value)	1	0.17543	0.4896	0.53066	Cpg00029	connexin-43
Nvg00710 (t-stat. value)	2	-0.9799	1.10113	-0.10756	Nvg00710 (p-value)	2	0.34502	0.29081	0.91599	Nvg00710	conserved hypothetical protein - bacterial protein
Nvg00061 (t-stat. value)	3	-1.0531	-1.4079	3.03594	Nvg00061 (p-value)	3	0.31148	0.18262	0.00955	Nvg00061	Copine I (or maybe III)
Nvg00752 (t-stat. value)	3	1.38175	2.00116	-5.65368	Nvg00752 (p-value)	3	0.19033	0.0667	8e-05	Nvg00752	CR1 Danio rerio 2 reverse transcriptase
Nvg00656 (t-stat. value)	3	-0.96115	-0.5649	1.63202	Nvg00656 (p-value)	3	0.35402	0.58176	0.12665	Nvg00656	CR1 Danio rerio 2 reverse transcriptase
Nvg01051 (t-stat. value)	1	-1.55348	1.43277	0.09523	Nvg01051 (p-value)	1	0.14431	0.17553	0.92558	Nvg01051	CR1 reverse transcriptase 1
Nvg01052 (t-stat. value)	3	0.9974	2.48851	-5.46374	Nvg01052 (p-value)	3	0.33677	0.02717	0.00011	Nvg01052	CR1 reverse transcriptase 2
Nvg00111 (t-stat. value)	1	-1.65336	1.45983	0.14989	Nvg00111 (p-value)	1	0.12219	0.16808	0.88316	Nvg00111	CXC chemokine ligand 10
Cpg00061 (t-stat. value)	1	-1.00457	0.09854	0.89563	Cpg00061 (p-value)	1	0.33344	0.92301	0.38674	Cpg00061	cyclin B1
Nvg00378 (t-stat. value)	1	-0.70178	0.3386	0.35342	Nvg00378 (p-value)	1	0.49519	0.74031	0.72944	Nvg00378	Cystatin A?
Nvg00006 (t-stat. value)	3	0.24666	1.28462	-1.59179	Nvg00006 (p-value)	3	0.80903	0.22134	0.13545	Nvg00006	Cytochrome B
Nvg00443 (t-stat. value)	3	0.25277	0.11066	-0.36461	Nvg00443 (p-value)	3	0.8044	0.91358	0.72127	Nvg00443	cytochrome b, mitochondrial
Nvg00112 (t-stat. value)	2	-0.27079	4.36432	-3.49534	Nvg00112 (p-value)	2	0.7908	0.00077	0.00395	Nvg00112	Cytochrome C oxidase II
Nvg00113 (t-stat. value)	2	-1.43615	2.65921	-0.82682	Nvg00113 (p-value)	2	0.17458	0.01966	0.42326	Nvg00113	Cytochrome C oxidase subunit 1
Nvg00470 (t-stat. value)	3	1.06496	1.29411	-2.85729	Nvg00470 (p-value)	3	0.30627	0.21815	0.01347	Nvg00470	Cytochrome C oxidase subunit 1
Nvg00484 (t-stat. value)	2	-1.19482	2.28411	-0.81543	Nvg00484 (p-value)	2	0.2535	0.03981	0.42951	Nvg00484	cytochrome c oxidase subunit III
Nvg00507 (t-stat. value)	2	-0.08331	2.00124	-1.87927	Nvg00507 (p-value)	2	0.93488	0.06669	0.08281	Nvg00507	cytochrome c oxidase subunit IV isoform 1
Nvg00115 (t-stat. value)	3	0.88665	1.61762	-3.06869	Nvg00115 (p-value)	3	0.39137	0.12974	0.00897	Nvg00115	Cytochrome C oxidase subunit Va
Cpg00013 (t-stat. value)	1	-0.82732	0.61211	0.20321	Cpg00013 (p-value)	1	0.42298	0.55102	0.84212	Cpg00013	cytochrome P450 aromatase
Nvg00453 (t-stat. value)	2	-0.53337	0.55279	-0.01878	Nvg00453 (p-value)	2	0.60278	0.58979	0.9853	Nvg00453	cytokeratin 8
Cpg00009 (t-stat. value)	3	-0.11518	-0.97352	1.10327	Cpg00009 (p-value)	3	0.91006	0.34806	0.28991	Cpg00009	Daz1 DAZ-like protein
Nvg00117 (t-stat. value)	3	1.20969	1.29457	-3.13385	Nvg00117 (p-value)	3	0.24794	0.21799	0.00791	Nvg00117	DAZAP2-like protein (MGC76067)
Nvg00118 (t-stat. value)	2	0.00133	-3.54628	3.54261	Nvg00118 (p-value)	2	0.99903	0.00358	0.00361	Nvg00118	DEAD (Asp-Glu-Ala-Asp) box polypeptide 1
Nvg00119 (t-stat. value)	2	-1.69922	3.11616	-0.84268	Nvg00119 (p-value)	2	0.11307	0.00819	0.41464	Nvg00119	death-associated protein
Nvg00534 (t-stat. value)	2	0.58671	-0.85774	0.25601	Nvg00534 (p-value)	2	0.56745	0.40657	0.80195	Nvg00534	DEK
Tgg00002 (t-stat. value)	1	-1.5629	0.03474	1.51822	Tgg00002 (p-value)	1	0.14208	0.97281	0.1529	Tgg00002	delta opioid receptor
Cpg00017 (t-stat. value)	3	-0.06267	-1.63765	1.72178	Cpg00017 (p-value)	3	0.95098	0.12546	0.1088	Cpg00017	deoxyribonuclease I
Nvg00120 (t-stat. value)	2	-0.97704	4.66408	-2.25119	Nvg00120 (p-value)	2	0.34638	0.00044	0.04231	Nvg00120	Discs, large homolog 3
Nvg00121 (t-stat. value)	3	-2.03015	-0.30477	2.53308	Nvg00121 (p-value)	3	0.06332	0.76536	0.02498	Nvg00121	Distal-less homeobox 5
Nvg00441 (t-stat. value)	3	-0.70097	-1.02559	1.89085	Nvg00441 (p-value)	3	0.49568	0.32379	0.08114	Nvg00441	distal-less like protein 3
Cpg00014 (t-stat. value)	1	-0.55639	0.28544	0.26605	Cpg00014 (p-value)	1	0.58739	0.77981	0.79437	Cpg00014	DMC1
Nvg00575 (t-stat. value)	2	1.31997	-1.744	0.33186	Nvg00575 (p-value)	2	0.20962	0.10474	0.74528	Nvg00575	DnaJ (Hsp40) homolog, subfamily A, member 1
Nvg00122 (t-stat. value)	1	-3.50696	2.70791	0.35032	Nvg00122 (p-value)	1	0.00386	0.01792	0.73171	Nvg00122	DnaJ (Hsp40) homolog, subfamily B, member 6
Pwg00005 (t-stat. value)	1	-1.68093	0.46595	1.11061	Pwg00005 (p-value)	1	0.11663	0.64896	0.28686	Pwg00005	doublesex- and Mab-3-related transcription factor 1
Cpg00041 (t-stat. value)	2	0.04761	-2.04889	1.97736	Cpg00041 (p-value)	2	0.96275	0.06122	0.0696	Cpg00041	dynein intermediate chain
Nvg00800 (t-stat. value)	3	-0.2382	-4.1846	5.23366	Nvg00800 (p-value)	3	0.81544	0.00107	0.00016	Nvg00800	dystonin
Nvg00062 (t-stat. value)	2	-1.32707	1.79274	-0.36167	Nvg00062 (p-value)	2	0.20732	0.0963	0.72341	Nvg00062	Elafin-like #1
Nvg00124 (t-stat. value)	3	1.07549	2.46535	-5.82461	Nvg00124 (p-value)	3	0.30171	0.02838	6e-05	Nvg00124	elongation factor 1 alpha
Nvg00123 (t-stat. value)	3	-1.60608	-1.29611	4.02906	Nvg00123 (p-value)	3	0.13226	0.21748	0.00143	Nvg00123	Elongation factor RNA polymerase II
Nvg00126 (t-stat. value)	3	0.89203	1.79548	-3.39873	Nvg00126 (p-value)	3	0.38859	0.09585	0.00475	Nvg00126	Embryonic serine protease 1
Cpg00063 (t-stat. value)	3	-1.54964	-1.34646	4.02328	Cpg00063 (p-value)	3	0.14522	0.20116	0.00145	Cpg00063	engrailed 2
Nvg00127 (t-stat. value)	2	0.22667	-2.78007	2.36131	Nvg00127 (p-value)	2	0.8242	0.01561	0.03449	Nvg00127	Enolase III
Cpg00053 (t-stat. value)	3	0.15613	0.32358	-0.48254	Cpg00053 (p-value)	3	0.87833	0.7514	0.63745	Cpg00053	Eomesodermin
Cpg00069 (t-stat. value)	3	1.32359	1.32193	-3.42614	Cpg00069 (p-value)	3	0.20844	0.20898	0.00451	Cpg00069	ep37-A1
Cpg00068 (t-stat. value)	3	-0.17423	-0.87664	1.07008	Cpg00068 (p-value)	3	0.86437	0.39659	0.30405	Cpg00068	ep37-A2
Cpg00067 (t-stat. value)	1	2.28238	-0.05305	-2.19586	Cpg00067 (p-value)	1	0.03994	0.9585	0.04685	Cpg00067	ep37-L2
Nvg00101 (t-stat. value)	1	-4.40664	1.20834	1.84832	Nvg00101 (p-value)	1	0.00071	0.24844	0.08743	Nvg00101	EP-Cadherin
Nvg00128 (t-stat. value)	1	-1.12095	0.7321	0.35466	Nvg00128 (p-value)	1	0.28259	0.4771	0.72853	Nvg00128	Epidermal differentiation-specific protein
Nvg00125 (t-stat. value)	2	-0.22375	1.68453	-1.39727	Nvg00125 (p-value)	2	0.82643	0.11592	0.18573	Nvg00125	Eukaryotic translation elongation factor 1 beta 2
Nvg00718 (t-stat. value)	3	2.23879	0.40504	-2.99638	Nvg00718 (p-value)	3	0.04329	0.69203	0.01031	Nvg00718	eukaryotic translation initiation factor 3, subunit 3 gamma, 40kDa variant
Nvg00577 (t-stat. value)	3	-0.97952	-1.86478	3.75765	Nvg00577 (p-value)	3	0.3452	0.08494	0.00239	Nvg00577	eukaryotic translation initiation factor 5B
Nvg00087 (t-stat. value)	2	-1.7862	2.35061	-0.37048	Nvg00087 (p-value)	2	0.0974	0.03519	0.71699	Nvg00087	factor XI
Nvg00130 (t-stat. value)	1	-2.52076	1.76784	0.48289	Nvg00130 (p-value)	1	0.02557	0.10053	0.63721	Nvg00130	Fc fragment of IgG binding protein
Nvg00131 (t-stat. value)	2	-1.4544	2.89153	-0.93707	Nvg00131 (p-value)	2	0.16955	0.01261	0.36581	Nvg00131	Ferritin, heavy polypeptide 1
Cpg00010 (t-stat. value)	3	-0.94136	-1.73901	3.40917	Cpg00010 (p-value)	3	0.36369	0.10564	0.00466	Cpg00010	fibroblast growth factor 1
Nvg00420 (t-stat. value)	1	-1.79541	0.22479	1.49732	Nvg00420 (p-value)	1	0.09586	0.82563	0.15819	Nvg00420	fibroblast growth factor receptor 1
Nvg00421 (t-stat. value)	3	-1.58936	-1.51896	4.67093	Nvg00421 (p-value)	3	0.13599	0.15271	0.00044	Nvg00421	fibroblast growth factor receptor 2
Pwg00012 (t-stat. value)	2	2.24737	-7.30139	1.42549	Pwg00012 (p-value)	2	0.04261	1e-05	0.17758	Pwg00012	fibroblast growth factor receptor 4
Cpg00038 (t-stat. value)	3	-2.30453	-1.72342	14.3384	Cpg00038 (p-value)	3	0.03834	0.1085	2.40516e-09	Cpg00038	Fibroblast growth factor-2
Nvg00419 (t-stat. value)	1	-0.76814	0.02561	0.74083	Nvg00419 (p-value)	1	0.45613	0.97995	0.47197	Nvg00419	fibroblast growth factor-4
Nvg00422 (t-stat. value)	1	-2.15371	0.11249	1.98149	Nvg00422 (p-value)	1	0.05061	0.91216	0.06909	Nvg00422	fibronectin
Nvg00894 (t-stat. value)	1	-0.77923	0.535	0.23293	Nvg00894 (p-value)	1	0.4498	0.60168	0.81945	Nvg00894	Fibrosin-1
Nvg00360 (t-stat. value)	2	-1.66802	2.76114	-0.69064	Nvg00360 (p-value)	2	0.11921	0.01619	0.50194	Nvg00360	Fibulin 2
Nvg00403 (t-stat. value)	2	-1.77044	2.53969	-0.49163	Nvg00403 (p-value)	2	0.10009	0.02467	0.63118	Nvg00403	Fibulin-2 slightly different from 128d7 Fibulin-2
Cpg00035 (t-stat. value)	3	-0.76519	-0.55624	1.3916	Cpg00035 (p-value)	3	0.45783	0.58749	0.1874	Cpg00035	follicle-stimulating hormone beta-subunit
Cpg00046 (t-stat. value)	1	-2.36287	0.62418	1.47006	Cpg00046 (p-value)	1	0.03439	0.54331	0.16533	Cpg00046	follicle-stimulating hormone receptor
Cpg00077 (t-stat. value)	3	3.05364	0.13703	-3.38321	Cpg00077 (p-value)	3	0.00924	0.8931	0.0049	Cpg00077	fork head
Nvg00069 (t-stat. value)	3	-0.49583	-0.97973	1.56637	Nvg00069 (p-value)	3	0.62829	0.3451	0.14127	Nvg00069	formin binding protein 3
Nvg00133 (t-stat. value)	1	2.31974	-2.27272	-0.02821	Nvg00133 (p-value)	1	0.03727	0.04066	0.97792	Nvg00133	Fructose-bisphosphate aldolase A
Nvg00129 (t-stat. value)	3	0.44927	0.48418	-0.95779	Nvg00129 (p-value)	3	0.66064	0.63632	0.35564	Nvg00129	G patch domain containing 4 (MGC75931)
Nvg00989 (t-stat. value)	3	-0.32357	-3.19765	4.12473	Nvg00989 (p-value)	3	0.75141	0.007	0.0012	Nvg00989	G protein-coupled receptor 75 (MGC84081 protein)
Nvg00648 (t-stat. value)	3	1.70548	1.98172	-7.87648	Nvg00648 (p-value)	3	0.11187	0.06906	2.6504e-06	Nvg00648	gag-protease
Nvg00060 (t-stat. value)	3	0.38144	2.29377	-3.01887	Nvg00060 (p-value)	3	0.70904	0.03911	0.00987	Nvg00060	Galectin 9 aka Xenopus galectin IIIb
Nvg00134 (t-stat. value)	2	0.26895	-0.75033	0.47033	Nvg00134 (p-value)	2	0.79219	0.46642	0.64591	Nvg00134	Galectin-3
Cpg00003 (t-stat. value)	3	-0.37582	-0.59263	0.99436	Cpg00003 (p-value)	3	0.71312	0.5636	0.3382	Cpg00003	gamma crystallin
Nvg00414 (t-stat. value)	2	-0.08612	2.47281	-2.32367	Nvg00414 (p-value)	2	0.93268	0.02799	0.037	Nvg00414	Genghis Khan
Cpg00050 (t-stat. value)	1	2.17988	-0.18179	-1.90432	Cpg00050 (p-value)	1	0.04825	0.85855	0.07924	Cpg00050	GEP protein
Nvg00408 (t-stat. value)	2	-0.25859	1.03682	-0.75451	Nvg00408 (p-value)	2	0.8	0.31872	0.46399	Nvg00408	germinal histone H4 gene
Nvg00423 (t-stat. value)	3	-1.31706	-0.17133	1.52976	Nvg00423 (p-value)	3	0.21056	0.8666	0.15004	Nvg00423	GLI3 protein
Nvg00366 (t-stat. value)	1	-1.11939	0.23459	0.85829	Nvg00366 (p-value)	1	0.28323	0.81818	0.40628	Nvg00366	Globin Y
Nvg00135 (t-stat. value)	3	0.94721	2.04237	-4.0507	Nvg00135 (p-value)	3	0.36081	0.06194	0.00137	Nvg00135	Glucosamine (N-acetyl)-6-sulfatase
Nvg00028 (t-stat. value)	3	0.97832	2.30382	-4.81249	Nvg00028 (p-value)	3	0.34577	0.03839	0.00034	Nvg00028	glutamic pyruvate transaminase 2
Nvg00034 (t-stat. value)	2	-0.28692	1.465	-1.12188	Nvg00034 (p-value)	2	0.77869	0.16668	0.28221	Nvg00034	Glutaredoxin
Nvg00169 (t-stat. value)	1	3.87403	-0.50181	-2.66343	Nvg00169 (p-value)	1	0.00192	0.62419	0.01951	Nvg00169	glutaredoxin 5
Nvg00720 (t-stat. value)	3	2.77688	0.2323	-3.29384	Nvg00720 (p-value)	3	0.01571	0.81992	0.00582	Nvg00720	glutathione S-transferase omega 2
Nvg00136 (t-stat. value)	2	2.17743	-3.1519	0.51425	Nvg00136 (p-value)	2	0.04846	0.00764	0.61571	Nvg00136	Glyceraldehyde 3-phosphate dehydrogenase
Nvg00137 (t-stat. value)	3	-1.96715	-0.83886	3.58972	Nvg00137 (p-value)	3	0.07088	0.41671	0.0033	Nvg00137	Glycerol 3-phosphate dehydrogenase
Nvg00139 (t-stat. value)	2	0.12484	-0.66171	0.53177	Nvg00139 (p-value)	2	0.90256	0.51971	0.60386	Nvg00139	Golgi peripheral membrane protein p65 (MGC69226)
Nvg00138 (t-stat. value)	3	-1.90622	-1.87577	9.04472	Nvg00138 (p-value)	3	0.07897	0.08332	5.69275e-07	Nvg00138	golgi-specific brefeldin A resistance factor I
Cpg00065 (t-stat. value)	3	-0.97012	-2.70465	6.07346	Cpg00065 (p-value)	3	0.34969	0.01803	4e-05	Cpg00065	goosecoid
Nvg00438 (t-stat. value)	2	0.25314	-0.29209	0.03862	Nvg00438 (p-value)	2	0.80412	0.77483	0.96979	Nvg00438	growth arrest-specific 6
Cpg00008 (t-stat. value)	3	0.59384	0.98635	-1.69957	Cpg00008 (p-value)	3	0.56281	0.34197	0.113	Cpg00008	growth horomone GH001
Nvg00014 (t-stat. value)	3	1.27311	1.19223	-3.05861	Nvg00014 (p-value)	3	0.22527	0.25448	0.00915	Nvg00014	guanine nucleotide binding protein, beta 2, related sequence 1
Nvg00140a (t-stat. value)	3	1.31987	1.16654	-3.09704	Nvg00140a (p-value)	3	0.20965	0.26435	0.0085	Nvg00140a	Guanylate nucleotide binding protein 4
Nvg00046 (t-stat. value)	3	1.6666	0.55832	-2.51827	Nvg00046 (p-value)	3	0.11949	0.58611	0.02569	Nvg00046	H+ transporting F1 ATP synthase epsilon subunit
Nvg00142 (t-stat. value)	3	-0.5853	-0.39386	1.00632	Nvg00142 (p-value)	3	0.56837	0.70007	0.33263	Nvg00142	H2A histone family, member X
Nvg00400 (t-stat. value)	3	3.20458	0.45588	-4.64211	Nvg00400 (p-value)	3	0.00691	0.656	0.00046	Nvg00400	heat shock 90kDa protein 1, beta
Pwg00009 (t-stat. value)	3	-1.29307	-2.04334	5.37845	Pwg00009 (p-value)	3	0.2185	0.06183	0.00013	Pwg00009	Heat shock protein 70
Nvg00469 (t-stat. value)	2	-0.28338	0.62178	-0.33162	Nvg00469 (p-value)	2	0.78135	0.54484	0.74546	Nvg00469	heat shock protein 90kDa alpha
Pwg00007 (t-stat. value)	2	-0.01131	1.18315	-1.16998	Pwg00007 (p-value)	2	0.99115	0.25794	0.26301	Pwg00007	heat shock protein cognate 70
Cpg00001 (t-stat. value)	1	-1.61421	0.82561	0.68032	Cpg00001 (p-value)	1	0.13048	0.42392	0.50824	Cpg00001	hematopoietic- and neurologic-expressed sequence 1
Nvg00371 (t-stat. value)	3	2.02206	0.62677	-3.17105	Nvg00371 (p-value)	3	0.06425	0.54166	0.00737	Nvg00371	Hemoglobin alpha-1 subunit
Nvg00141 (t-stat. value)	3	1.21157	0.56435	-1.93651	Nvg00141 (p-value)	3	0.24724	0.58213	0.07485	Nvg00141	Hemoglobin beta-2 chain
Cpg00056 (t-stat. value)	3	-0.84234	-2.65097	5.16286	Cpg00056 (p-value)	3	0.41483	0.01997	0.00018	Cpg00056	HES I protein
Cpg00020 (t-stat. value)	3	0.62537	1.17062	-1.97117	Cpg00020 (p-value)	3	0.54255	0.26277	0.07037	Cpg00020	HES1 gene
Nvg00196 (t-stat. value)	3	-1.7094	-1.74604	6.19407	Nvg00196 (p-value)	3	0.11112	0.10437	3e-05	Nvg00196	heterogeneous nuclear ribonucleoprotein M
Nvg00198 (t-stat. value)	1	-0.40407	0.33113	0.07183	Nvg00198 (p-value)	1	0.69273	0.74582	0.94383	Nvg00198	High density lipoprotein binding protein (Vigilin)
Nvg00730 (t-stat. value)	3	-1.08795	-1.17103	2.68858	Nvg00730 (p-value)	3	0.29638	0.2626	0.01859	Nvg00730	highly conserved repetitive zinc finger protein domain
Nvg00003 (t-stat. value)	2	1.22242	-5.84561	2.25369	Nvg00003 (p-value)	2	0.24325	6e-05	0.04212	Nvg00003	Histone acetyltransferase I
Nvg00502 (t-stat. value)	2	-0.36193	0.49708	-0.13238	Nvg00502 (p-value)	2	0.72322	0.62743	0.89671	Nvg00502	histone gene h4
Nvg00467 (t-stat. value)	2	-0.5955	1.54988	-0.85981	Nvg00467 (p-value)	2	0.56173	0.14517	0.40547	Nvg00467	histone H3a
Pwg00028 (t-stat. value)	3	-2.0047	-0.99904	4.12554	Pwg00028 (p-value)	3	0.06628	0.33601	0.00119	Pwg00028	Hlx-1 transcription factor
Nvg00463 (t-stat. value)	3	-0.17459	-3.10852	3.54745	Nvg00463 (p-value)	3	0.86409	0.00831	0.00357	Nvg00463	homeobox "X" (unclassified)
Nvg00450 (t-stat. value)	2	2.44989	-5.59192	1.04522	Nvg00450 (p-value)	2	0.02922	9e-05	0.31497	Nvg00450	homeobox 1
Nvg00458 (t-stat. value)	3	-0.1774	-0.34646	0.52762	Nvg00458 (p-value)	3	0.86193	0.73454	0.60665	Nvg00458	homeobox 2 (NvHbox 2)
Nvg00451 (t-stat. value)	2	2.20734	-4.5015	0.96431	Nvg00451 (p-value)	2	0.04587	0.0006	0.35249	Nvg00451	homeobox 2.8
Nvg00465 (t-stat. value)	3	1.49308	0.35893	-1.98166	Nvg00465 (p-value)	3	0.15928	0.72541	0.06907	Nvg00465	homeobox 3.4
Nvg00460 (t-stat. value)	3	2.36542	1.28426	-6.82078	Nvg00460 (p-value)	3	0.03423	0.22147	1e-05	Nvg00460	homeobox 7
Nvg00461 (t-stat. value)	3	-0.92592	-1.02431	2.20665	Nvg00461 (p-value)	3	0.37136	0.32437	0.04593	Nvg00461	homeobox B1 (NvHoxB1)
Nvg00459 (t-stat. value)	2	0.29052	-3.73961	2.99979	Nvg00459 (p-value)	2	0.776	0.00248	0.01024	Nvg00459	homeobox C10
Nvg00424 (t-stat. value)	2	0.96898	-1.66417	0.58267	Nvg00424 (p-value)	2	0.35024	0.11998	0.57008	Nvg00424	homeobox C6
Nvg00440 (t-stat. value)	3	-0.04923	-0.0781	0.12739	Nvg00440 (p-value)	3	0.96149	0.93894	0.90058	Nvg00440	homeobox D10
Cpg00021 (t-stat. value)	3	0.97171	0.53914	-1.61178	Cpg00021 (p-value)	3	0.34893	0.5989	0.13101	Cpg00021	homeobox protein Chx10-1
Nvg00820 (t-stat. value)	2	0.90839	-4.34406	2.22509	Nvg00820 (p-value)	2	0.3802	0.0008	0.0444	Nvg00820	homeodomain interacting protein kinase 3
Pwg00026 (t-stat. value)	3	-0.31389	-2.81601	3.55665	Pwg00026 (p-value)	3	0.75858	0.01458	0.00351	Pwg00026	homeodomain protein Nkx-3.2
Pwg00025 (t-stat. value)	3	-0.58366	-2.0911	3.18029	Pwg00025 (p-value)	3	0.56944	0.05672	0.00724	Pwg00025	homeodomain protein Nkx-3.3
Pwg00030 (t-stat. value)	3	-1.8294	-0.18774	2.10661	Pwg00030 (p-value)	3	0.09036	0.85398	0.05515	Pwg00030	homeodomain-containing protein (PANF)
Nvg00496 (t-stat. value)	1	-2.43931	1.88401	0.35224	Nvg00496 (p-value)	1	0.02981	0.08212	0.7303	Nvg00496	Homo sapiens clone BAC_22608
Nvg00344 (t-stat. value)	2	-0.14756	3.90286	-3.47199	Nvg00344 (p-value)	2	0.88496	0.00182	0.00413	Nvg00344	homologue of proline/arginine rich antibacterial peptides
Nvg00949 (t-stat. value)	1	1.7743	-0.62002	-1.01938	Nvg00949 (p-value)	1	0.09942	0.54596	0.32662	Nvg00949	hypothetical protein LOC418951
Nvg00329 (t-stat. value)	3	0.54575	2.93846	-4.51495	Nvg00329 (p-value)	3	0.59448	0.01152	0.00058	Nvg00329	hypothetical protein XP_429703
Cpg00058 (t-stat. value)	2	0.46741	-2.26408	1.58876	Cpg00058 (p-value)	2	0.64795	0.04132	0.13613	Cpg00058	Id2 protein
Cpg00057 (t-stat. value)	1	1.01834	-0.63009	-0.36112	Cpg00057 (p-value)	1	0.32709	0.53956	0.72381	Cpg00057	Id3 protein
Pwg00013 (t-stat. value)	3	1.28816	0.77793	-2.35808	Pwg00013 (p-value)	3	0.22015	0.45054	0.0347	Pwg00013	Ikaros transcription factor
Nvg00151 (t-stat. value)	2	-0.75589	3.07018	-1.78228	Nvg00151 (p-value)	2	0.46319	0.00895	0.09806	Nvg00151	Immune responsive protein 1
Pwg00003 (t-stat. value)	2	0.42877	-1.51132	1.00495	Pwg00003 (p-value)	2	0.67511	0.15463	0.33326	Pwg00003	immunoglobulin M heavy chain constant region
Pwg00002 (t-stat. value)	3	-1.82194	-0.97789	3.66395	Pwg00002 (p-value)	3	0.09154	0.34598	0.00286	Pwg00002	immunoglobulin Y heavy chain constant region
Nvg00425 (t-stat. value)	2	1.37371	-3.73569	1.40683	Nvg00425 (p-value)	2	0.19276	0.00249	0.18293	Nvg00425	Indian hedgehog
Nvg00004 (t-stat. value)	3	-0.82881	-1.02377	2.06602	Nvg00004 (p-value)	3	0.42217	0.32462	0.05935	Nvg00004	Inositol 1,3,4,5,6-pentakisphosphate 2-kinase
Cpg00045 (t-stat. value)	3	-0.35978	-1.99096	2.58509	Cpg00045 (p-value)	3	0.72479	0.06793	0.02264	Cpg00045	insulin like growth factor I
Cpg00044 (t-stat. value)	3	-1.93216	-1.7675	8.04317	Cpg00044 (p-value)	3	0.07543	0.10059	2.1081e-06	Cpg00044	insulin-like growth factor I receptor
Pwg00008 (t-stat. value)	3	-2.20011	-0.06003	2.29838	Pwg00008 (p-value)	3	0.04649	0.95304	0.03877	Pwg00008	Integrin
Nvg00152 (t-stat. value)	3	0.28312	2.99609	-3.71277	Nvg00152 (p-value)	3	0.78155	0.01032	0.00261	Nvg00152	Interferon regulatory factor I
Nvg00379 (t-stat. value)	3	1.82845	1.80991	-7.48465	Nvg00379 (p-value)	3	0.09051	0.09348	4.59969e-06	Nvg00379	Jagunal homolog 1
Nvg00154 (t-stat. value)	3	1.89294	1.43076	-5.44301	Nvg00154 (p-value)	3	0.08084	0.1761	0.00011	Nvg00154	junb
Tgg00006 (t-stat. value)	3	-0.37875	-1.0474	1.49691	Tgg00006 (p-value)	3	0.71098	0.314	0.1583	Tgg00006	kappa opioid receptor
Nvg01023 (t-stat. value)	2	0.44082	-3.38203	2.45477	Nvg01023 (p-value)	2	0.66658	0.00491	0.02895	Nvg01023	Kazal-type serine peptidase inhibitor domain 1
Nvg00156 (t-stat. value)	1	-1.03762	0.57603	0.43139	Nvg00156 (p-value)	1	0.31836	0.57444	0.67325	Nvg00156	Keratin 12
Nvg01015 (t-stat. value)	3	-0.38478	-1.14675	1.61699	Nvg01015 (p-value)	3	0.70662	0.27215	0.12988	Nvg01015	keratin 15
Nvg00085 (t-stat. value)	1	-2.69002	0.2935	2.17684	Nvg00085 (p-value)	1	0.01854	0.77377	0.04852	Nvg00085	Keratin 17
Nvg00889 (t-stat. value)	2	0.18301	-1.29233	1.07907	Nvg00889 (p-value)	2	0.85761	0.21874	0.30017	Nvg00889	keratin complex 1, acidic, gene 12
Nvg00082 (t-stat. value)	3	-2.8537	-0.02848	2.9135	Nvg00082 (p-value)	3	0.01356	0.97771	0.01209	Nvg00082	keratin complex 2, basic, gene 5
Nvg00155 (t-stat. value)	3	0.06207	1.15764	-1.23019	Nvg00155 (p-value)	3	0.95145	0.26784	0.24042	Nvg00155	Keratin type II cytoskeletal 5
Nvg00911 (t-stat. value)	2	0.96038	-1.52137	0.47782	Nvg00911 (p-value)	2	0.35439	0.15211	0.64072	Nvg00911	Kinectin (KTN1)
Nvg00584 (t-stat. value)	1	3.46474	-0.86024	-1.8721	Nvg00584 (p-value)	1	0.00419	0.40524	0.08386	Nvg00584	lambda-recombinase-like protein
Pwg00011 (t-stat. value)	2	0.83976	-2.13057	1.05936	Pwg00011 (p-value)	2	0.41622	0.05279	0.30872	Pwg00011	larval alpha-globin
Pwg00010 (t-stat. value)	3	-0.55403	-1.49667	2.28477	Pwg00010 (p-value)	3	0.58896	0.15836	0.03977	Pwg00010	lectin
Nvg00945 (t-stat. value)	2	1.41565	-1.7705	0.27228	Nvg00945 (p-value)	2	0.18039	0.10007	0.78968	Nvg00945	leucyl-tRNA synthetase isoform 1
Cpg00018 (t-stat. value)	1	-1.73276	0.57987	1.02873	Cpg00018 (p-value)	1	0.10678	0.57191	0.32237	Cpg00018	Ligand Delta-1 for receptor protein Notch
Nvg00263 (t-stat. value)	1	1.55502	-0.90767	-0.55411	Nvg00263 (p-value)	1	0.14394	0.38057	0.58891	Nvg00263	LINE-1 reverse transcriptase homolog
Nvg00143 (t-stat. value)	1	-3.69481	0.64444	2.31177	Nvg00143 (p-value)	1	0.0027	0.5305	0.03782	Nvg00143	LOC428168 protein
Nvg00266 (t-stat. value)	2	-0.169	3.08657	-2.7289	Nvg00266 (p-value)	2	0.8684	0.00867	0.01722	Nvg00266	LOC496297 protein
Nvg00205 (t-stat. value)	3	1.96625	0.55162	-2.92498	Nvg00205 (p-value)	3	0.07099	0.59057	0.01183	Nvg00205	LOC569198 protein
Cpg00034 (t-stat. value)	3	-0.98554	-0.28548	1.31482	Cpg00034 (p-value)	3	0.34235	0.77977	0.21129	Cpg00034	luteinizing hormone beta-subunit
Nvg00328 (t-stat. value)	3	-0.42552	-0.14783	0.57756	Nvg00328 (p-value)	3	0.67742	0.88475	0.57343	Nvg00328	Ly-6/urokinase-type plasminogen activator receptor (uPAR) superfamily
Nvg00157 (t-stat. value)	2	0.17584	-1.55045	1.33109	Nvg00157 (p-value)	2	0.86313	0.14503	0.20603	Nvg00157	lysosomal-associated membrane protein 2
Cpg00012 (t-stat. value)	3	1.32807	0.57492	-2.09895	Cpg00012 (p-value)	3	0.207	0.57516	0.05592	Cpg00012	mafB
Pwg00032 (t-stat. value)	3	2.20107	0.7942	-3.92177	Pwg00032 (p-value)	3	0.04641	0.44134	0.00175	Pwg00032	major adult alpha-globin chain
Cpg00036 (t-stat. value)	2	0.20284	-2.77871	2.40096	Cpg00036 (p-value)	2	0.8424	0.01565	0.03203	Cpg00036	matrix metalloproteinase-21
Nvg00581 (t-stat. value)	3	-0.61071	-0.66028	1.33461	Nvg00581 (p-value)	3	0.55192	0.5206	0.20491	Nvg00581	megakaryoblastic leukemia 2 protein 3' UTR DNA match
Tgg00004 (t-stat. value)	1	0.81505	-0.65129	-0.15421	Tgg00004 (p-value)	1	0.42972	0.5262	0.87981	Tgg00004	melanocortin 1 receptor
Tgg00009 (t-stat. value)	1	1.23386	-1.22897	-0.00414	Tgg00009 (p-value)	1	0.2391	0.24087	0.99677	Tgg00009	melanocortin 3 receptor
Tgg00008 (t-stat. value)	2	1.46558	-1.94149	0.3534	Tgg00008 (p-value)	2	0.16653	0.07419	0.72945	Tgg00008	melanocortin 5 receptor
Tgg00003 (t-stat. value)	3	-0.57323	-2.59101	3.97367	Tgg00003 (p-value)	3	0.57627	0.02238	0.00159	Tgg00003	mesotocin receptor
Nvg00070 (t-stat. value)	3	-0.80031	-1.63179	2.91732	Nvg00070 (p-value)	3	0.43791	0.1267	0.012	Nvg00070	methyl-CpG binding domain protein 6
Nvg00338 (t-stat. value)	2	-0.52742	2.09354	-1.37974	Nvg00338 (p-value)	2	0.60679	0.05647	0.19094	Nvg00338	MGC108330 protein
Nvg00409 (t-stat. value)	3	1.15364	1.5766	-3.58806	Nvg00409 (p-value)	3	0.26942	0.1389	0.00331	Nvg00409	MGC52838 protein
Nvg00172 (t-stat. value)	3	1.57472	1.9215	-6.37869	Nvg00172 (p-value)	3	0.13933	0.07687	2e-05	Nvg00172	MGC79746 protein
Nvg00040 (t-stat. value)	2	0.02553	-3.80985	3.7325	Nvg00040 (p-value)	2	0.98002	0.00217	0.00251	Nvg00040	MGC80307 protein
Nvg00150 (t-stat. value)	2	-0.18265	4.2546	-3.65916	Nvg00150 (p-value)	2	0.85789	0.00094	0.00289	Nvg00150	MGC81854 protein (HIG domain containing 1)
Nvg00008 (t-stat. value)	3	-1.29846	-1.32625	3.38118	Nvg00008 (p-value)	3	0.21669	0.20759	0.00492	Nvg00008	MGC83110 protein
Nvg00045 (t-stat. value)	2	-0.67419	1.59547	-0.81646	Nvg00045 (p-value)	2	0.512	0.13462	0.42894	Nvg00045	MGC84798 protein
Nvg00147 (t-stat. value)	3	1.91879	1.21711	-4.64001	Nvg00147 (p-value)	3	0.07724	0.2452	0.00046	Nvg00147	MGC85228 protein
Nvg00332 (t-stat. value)	1	3.07581	-0.82048	-1.70317	Nvg00332 (p-value)	1	0.00885	0.42673	0.11231	Nvg00332	MGC88898 protein
Nvg00145a (t-stat. value)	1	2.0201	-1.30334	-0.54267	Nvg00145a (p-value)	1	0.06447	0.21507	0.59654	Nvg00145a	MGC89596 protein
Nvg00160 (t-stat. value)	3	-0.05069	-0.53089	0.58341	Nvg00160 (p-value)	3	0.96034	0.60444	0.5696	Nvg00160	Mitogen-activated protein kinase 6
Nvg00354 (t-stat. value)	2	-1.64871	2.66908	-0.65647	Nvg00354 (p-value)	2	0.12315	0.0193	0.52297	Nvg00354	mmp 3/10a
Nvg00163 (t-stat. value)	3	0.17899	2.0119	-2.29433	Nvg00163 (p-value)	3	0.8607	0.06543	0.03907	Nvg00163	mmp 3/10b
Nvg00167 (t-stat. value)	2	-0.98657	3.92767	-1.93431	Nvg00167 (p-value)	2	0.34186	0.00173	0.07514	Nvg00167	MMP 9
Nvg00368 (t-stat. value)	2	-0.66088	1.08376	-0.39009	Nvg00368 (p-value)	2	0.52023	0.29816	0.70278	Nvg00368	mmp e
Nvg00375 (t-stat. value)	1	-1.91128	0.43515	1.34074	Nvg00375 (p-value)	1	0.07827	0.67059	0.20296	Nvg00375	MMP13 gene 3' utr
Nvg00171 (t-stat. value)	3	-1.55015	-0.6948	2.59527	Nvg00171 (p-value)	3	0.1451	0.49941	0.0222	Nvg00171	Msx1
Nvg00170 (t-stat. value)	3	-1.01603	-2.69972	6.38019	Nvg00170 (p-value)	3	0.32815	0.0182	2e-05	Nvg00170	Msx2
Tgg00001 (t-stat. value)	3	1.20144	0.92074	-2.45975	Tgg00001 (p-value)	3	0.25101	0.37396	0.02868	Tgg00001	mu opioid receptor
Cpg00047 (t-stat. value)	1	-2.00765	0.31997	1.56467	Cpg00047 (p-value)	1	0.06593	0.75408	0.14167	Cpg00047	muscarinic acetylcholine receptor M4
Nvg00218 (t-stat. value)	2	0.47042	-4.5031	3.09413	Nvg00218 (p-value)	2	0.64585	0.00059	0.00854	Nvg00218	musculoskeletal, embryonic nuclear protein 1
Nvg01058 (t-stat. value)	3	-2.16082	-1.54704	7.83193	Nvg01058 (p-value)	3	0.04996	0.14584	2.81919e-06	Nvg01058	MYC binding protein 2
Nvg00173 (t-stat. value)	1	-2.09786	1.33127	0.57145	Nvg00173 (p-value)	1	0.05603	0.20598	0.57744	Nvg00173	Myelin P2 (FABP)
Nvg00427 (t-stat. value)	2	1.13152	-3.07282	1.3437	Nvg00427 (p-value)	2	0.27828	0.0089	0.20203	Nvg00427	myogenic regulatory factor 4, Mrf-4
Nvg00428 (t-stat. value)	2	1.6406	-4.60332	1.44992	Nvg00428 (p-value)	2	0.12484	0.00049	0.17078	Nvg00428	myogenic regulatory factor 5, Myf-5
Nvg00741 (t-stat. value)	2	1.19065	-5.37223	2.1763	Nvg00741 (p-value)	2	0.25508	0.00013	0.04856	Nvg00741	myosin alpha heavy chain, cardiac
Nvg00829 (t-stat. value)	3	-0.65803	-3.25613	5.81212	Nvg00829 (p-value)	3	0.522	0.00625	6e-05	Nvg00829	myosin heavy chain
Nvg00429 (t-stat. value)	2	0.30796	-1.73198	1.33793	Nvg00429 (p-value)	2	0.76299	0.10692	0.20385	Nvg00429	myosin heavy chain
Nvg00890 (t-stat. value)	2	0.25843	-4.33585	3.50852	Nvg00890 (p-value)	2	0.80012	0.00081	0.00385	Nvg00890	myosin heavy chain
Nvg00827 (t-stat. value)	3	-0.01719	-4.43457	4.50402	Nvg00827 (p-value)	3	0.98653	0.00067	0.00059	Nvg00827	myosin heavy chain, 3' UTR
Nvg00175 (t-stat. value)	2	1.24596	-2.3228	0.79359	Nvg00175 (p-value)	2	0.23477	0.03706	0.44168	Nvg00175	Myosin light chain 1av
Nvg00795 (t-stat. value)	1	4.78523	-2.56638	-0.8084	Nvg00795 (p-value)	1	0.00036	0.02345	0.43341	Nvg00795	myosin, heavy polypeptide 13, skeletal muscle
Nvg00817 (t-stat. value)	2	1.74165	-4.88968	1.43546	Nvg00817 (p-value)	2	0.10516	0.0003	0.17478	Nvg00817	myosin, heavy polypeptide 4, skeletal muscle
Nvg00174 (t-stat. value)	1	-2.43755	1.89764	0.34163	Nvg00174 (p-value)	1	0.0299	0.08017	0.73809	Nvg00174	myosin, light polypeptide 6, alkali, smooth muscle and non-muscle
Nvg00048 (t-stat. value)	2	2.06667	-2.76436	0.40327	Nvg00048 (p-value)	2	0.05929	0.01609	0.6933	Nvg00048	Myozenin I
Nvg00176 (t-stat. value)	1	5.10395	-1.56906	-1.6577	Nvg00176 (p-value)	1	0.0002	0.14065	0.1213	Nvg00176	Na+-K+-ATPase alpha 1 subunit
Nvg00066 (t-stat. value)	3	2.80159	0.03754	-2.87904	Nvg00066 (p-value)	3	0.01498	0.97062	0.01292	Nvg00066	NADH dehydrogenase (ubiquinone) 1 alpha subcomplex, 2
Nvg00600 (t-stat. value)	3	1.01086	1.36052	-2.87162	Nvg00600 (p-value)	3	0.33053	0.19679	0.0131	Nvg00600	NADH dehydrogenase (ubiquinone) 1 beta subcomplex
Nvg00381 (t-stat. value)	3	1.89616	1.38121	-5.22754	Nvg00381 (p-value)	3	0.08038	0.19049	0.00016	Nvg00381	NADH dehydrogenase (ubiquinone) Fe-S protein 6, 13kDa (NADH-coenzyme Q reductase)
Nvg00442 (t-stat. value)	3	-0.36539	-1.00322	1.43094	Nvg00442 (p-value)	3	0.7207	0.33407	0.17604	Nvg00442	NADH dehydrogenase subunit 4, mitochondrial
Cpg00062 (t-stat. value)	3	-0.70047	-0.19034	0.90491	Cpg00062 (p-value)	3	0.49598	0.85198	0.38198	Cpg00062	NCAM - 180
Nvg00166 (t-stat. value)	1	-2.40894	1.48682	0.63825	Nvg00166 (p-value)	1	0.03155	0.16091	0.5344	Nvg00166	nCol (mmp 18)
Nvg00779 (t-stat. value)	2	0.85412	-3.90219	2.10374	Nvg00779 (p-value)	2	0.4085	0.00182	0.05543	Nvg00779	Nebulin
Nvg00961 (t-stat. value)	2	1.28089	-4.21941	1.69521	Nvg00961 (p-value)	2	0.22261	0.001	0.11384	Nvg00961	nebulin, similar to
Nvg00602 (t-stat. value)	3	0.5697	3.91282	-7.09388	Nvg00602 (p-value)	3	0.57859	0.00178	1e-05	Nvg00602	neurofilament 3
Cpg00031 (t-stat. value)	2	0.48106	-0.77822	0.28475	Cpg00031 (p-value)	2	0.63847	0.45037	0.78032	Cpg00031	neurogenin related protein
Nvg00923 (t-stat. value)	3	1.65076	1.746	-5.87067	Nvg00923 (p-value)	3	0.12273	0.10438	5e-05	Nvg00923	NME1-NME2 protein
Nvg00972 (t-stat. value)	1	5.28309	-1.58975	-1.68089	Nvg00972 (p-value)	1	0.00015	0.13591	0.11664	Nvg00972	no homology
Nvg00956 (t-stat. value)	1	5.17884	-4.96256	-0.04211	Nvg00956 (p-value)	1	0.00018	0.00026	0.96705	Nvg00956	no homology
Nvg00692 (t-stat. value)	1	5.05595	-2.44467	-0.94282	Nvg00692 (p-value)	1	0.00022	0.02951	0.36297	Nvg00692	no homology
Nvg00287 (t-stat. value)	1	4.95494	-0.30182	-3.79716	Nvg00287 (p-value)	1	0.00026	0.76757	0.00222	Nvg00287	no homology
Nvg00873 (t-stat. value)	1	4.92473	-2.28387	-1.01815	Nvg00873 (p-value)	1	0.00028	0.03983	0.32718	Nvg00873	no homology
Nvg00529 (t-stat. value)	1	-4.86312	3.13291	0.53734	Nvg00529 (p-value)	1	0.00031	0.00793	0.60011	Nvg00529	no homology
Nvg00655 (t-stat. value)	1	4.78645	-2.0462	-1.15542	Nvg00655 (p-value)	1	0.00036	0.06152	0.26872	Nvg00655	no homology
Nvg00766 (t-stat. value)	1	-4.66238	1.93427	1.21068	Nvg00766 (p-value)	1	0.00044	0.07515	0.24757	Nvg00766	no homology
Nvg00321 (t-stat. value)	1	-4.59843	1.3273	1.77402	Nvg00321 (p-value)	1	0.0005	0.20725	0.09947	Nvg00321	no homology
Nvg00209 (t-stat. value)	1	4.51252	-2.36628	-0.86217	Nvg00209 (p-value)	1	0.00058	0.03417	0.40422	Nvg00209	no homology
Nvg00537 (t-stat. value)	1	4.46006	-1.04269	-2.0809	Nvg00537 (p-value)	1	0.00064	0.31609	0.05778	Nvg00537	no homology
Nvg00935 (t-stat. value)	3	4.28218	0.11186	-4.74091	Nvg00935 (p-value)	3	0.00089	0.91265	0.00039	Nvg00935	no homology
Nvg00326 (t-stat. value)	1	-3.95679	0.7907	2.22373	Nvg00326 (p-value)	1	0.00164	0.4433	0.04451	Nvg00326	no homology
Nvg00624 (t-stat. value)	1	3.92767	-2.06451	-0.89047	Nvg00624 (p-value)	1	0.00173	0.05952	0.38939	Nvg00624	no homology
Nvg00698 (t-stat. value)	1	3.85575	-0.09076	-3.58662	Nvg00698 (p-value)	1	0.00199	0.92907	0.00332	Nvg00698	no homology
Nvg00704 (t-stat. value)	1	3.80674	-1.47282	-1.33785	Nvg00704 (p-value)	1	0.00218	0.16459	0.20388	Nvg00704	no homology
Nvg00256 (t-stat. value)	1	-3.71031	0.05327	3.55788	Nvg00256 (p-value)	1	0.00262	0.95832	0.0035	Nvg00256	no homology
Nvg00826 (t-stat. value)	3	-3.4843	-0.6741	6.63638	Nvg00826 (p-value)	3	0.00403	0.51205	2e-05	Nvg00826	no homology
Nvg00299 (t-stat. value)	3	-3.47387	-0.30996	4.48658	Nvg00299 (p-value)	3	0.00412	0.7615	0.00061	Nvg00299	no homology
Nvg00845 (t-stat. value)	1	-3.46633	0.6363	2.19071	Nvg00845 (p-value)	1	0.00418	0.53562	0.0473	Nvg00845	no homology
Nvg00072 (t-stat. value)	1	-3.46345	0.49462	2.41714	Nvg00072 (p-value)	1	0.0042	0.62912	0.03107	Nvg00072	no homology
Nvg01039 (t-stat. value)	1	3.43924	-1.14847	-1.51196	Nvg01039 (p-value)	1	0.0044	0.27147	0.15447	Nvg01039	no homology
Nvg00805 (t-stat. value)	3	-3.37352	-0.41297	4.75802	Nvg00805 (p-value)	3	0.00499	0.68636	0.00037	Nvg00805	no homology
Nvg00426 (t-stat. value)	1	3.32427	-1.51621	-1.09341	Nvg00426 (p-value)	1	0.00549	0.1534	0.29406	Nvg00426	no homology
Nvg00837 (t-stat. value)	1	3.2436	-1.09432	-1.47384	Nvg00837 (p-value)	1	0.00641	0.29368	0.16432	Nvg00837	no homology
Nvg00809 (t-stat. value)	1	3.21152	-0.0112	-3.18477	Nvg00809 (p-value)	1	0.00681	0.99123	0.00717	Nvg00809	no homology
Nvg00750 (t-stat. value)	3	3.19619	0.19599	-3.71531	Nvg00750 (p-value)	3	0.00702	0.84765	0.00259	Nvg00750	no homology
Nvg00506 (t-stat. value)	1	3.17321	-2.70656	-0.21791	Nvg00506 (p-value)	1	0.00734	0.01797	0.83088	Nvg00506	no homology
Nvg00325 (t-stat. value)	1	-3.15576	1.13497	1.38397	Nvg00325 (p-value)	1	0.00759	0.27688	0.18967	Nvg00325	no homology
Nvg00888 (t-stat. value)	1	3.15484	-0.32112	-2.49991	Nvg00888 (p-value)	1	0.0076	0.75322	0.02659	Nvg00888	no homology
Nvg00716 (t-stat. value)	3	3.04424	0.43796	-4.29236	Nvg00716 (p-value)	3	0.0094	0.6686	0.00088	Nvg00716	no homology
Nvg00591 (t-stat. value)	1	3.03914	-2.41917	-0.31608	Nvg00591 (p-value)	1	0.0095	0.03095	0.75696	Nvg00591	no homology
Nvg01002 (t-stat. value)	1	-3.00024	0.61349	1.92981	Nvg01002 (p-value)	1	0.01023	0.55014	0.07574	Nvg01002	no homology
Nvg00993 (t-stat. value)	3	-2.95966	-0.02275	3.00942	Nvg00993 (p-value)	3	0.01106	0.98219	0.01006	Nvg00993	no homology
Nvg00073 (t-stat. value)	1	-2.94638	1.12624	1.28028	Nvg00073 (p-value)	1	0.01135	0.28042	0.22282	Nvg00073	no homology
Nvg00291 (t-stat. value)	3	2.9409	0.49241	-4.31513	Nvg00291 (p-value)	3	0.01147	0.63064	0.00084	Nvg00291	no homology
Nvg00802 (t-stat. value)	1	-2.92781	0.70105	1.7642	Nvg00802 (p-value)	1	0.01176	0.49563	0.10117	Nvg00802	no homology
Nvg00610 (t-stat. value)	1	2.89696	-0.01416	-2.86726	Nvg00610 (p-value)	1	0.01248	0.98891	0.01321	Nvg00610	no homology
Nvg00675 (t-stat. value)	1	-2.84554	1.4949	0.87769	Nvg00675 (p-value)	1	0.01377	0.15881	0.39604	Nvg00675	no homology
Nvg00678 (t-stat. value)	1	2.8455	-2.37259	-0.25233	Nvg00678 (p-value)	1	0.01378	0.03377	0.80473	Nvg00678	no homology
Nvg00936 (t-stat. value)	1	2.83551	-1.11831	-1.226	Nvg00936 (p-value)	1	0.01404	0.28368	0.24194	Nvg00936	no homology
Nvg00840 (t-stat. value)	3	2.83369	0.93047	-6.29678	Nvg00840 (p-value)	3	0.01409	0.36908	3e-05	Nvg00840	no homology
Nvg00283 (t-stat. value)	1	2.83287	-1.0672	-1.27761	Nvg00283 (p-value)	1	0.01411	0.3053	0.22373	Nvg00283	no homology
Nvg00180 (t-stat. value)	1	-2.82514	2.3858	0.23463	Nvg00180 (p-value)	1	0.01432	0.03295	0.81815	Nvg00180	no homology
Nvg00871 (t-stat. value)	3	-2.82111	-1.09298	7.73293	Nvg00871 (p-value)	3	0.01443	0.29424	3.23651e-06	Nvg00871	no homology
Nvg00643 (t-stat. value)	1	2.80558	-0.22073	-2.39314	Nvg00643 (p-value)	1	0.01487	0.82873	0.0325	Nvg00643	no homology
Nvg00284 (t-stat. value)	3	-2.79852	-0.44013	3.90043	Nvg00284 (p-value)	3	0.01507	0.66707	0.00182	Nvg00284	no homology
Nvg00517 (t-stat. value)	1	2.79548	-1.63572	-0.73442	Nvg00517 (p-value)	1	0.01516	0.12587	0.47573	Nvg00517	no homology
Nvg00311 (t-stat. value)	1	-2.7875	0.44375	2.0239	Nvg00311 (p-value)	1	0.01539	0.66452	0.06403	Nvg00311	no homology
Nvg00595 (t-stat. value)	1	-2.77505	2.56829	0.10731	Nvg00595 (p-value)	1	0.01576	0.02337	0.91618	Nvg00595	no homology
Nvg00583 (t-stat. value)	1	2.76281	-1.21766	-1.08544	Nvg00583 (p-value)	1	0.01614	0.24499	0.29745	Nvg00583	no homology
Nvg00227 (t-stat. value)	1	2.75727	-0.7697	-1.56746	Nvg00227 (p-value)	1	0.01631	0.45524	0.14102	Nvg00227	no homology
Nvg00025 (t-stat. value)	3	2.7515	0.58085	-4.29236	Nvg00025 (p-value)	3	0.01649	0.57127	0.00088	Nvg00025	no homology
Nvg00879 (t-stat. value)	3	2.74048	0.27368	-3.35128	Nvg00879 (p-value)	3	0.01684	0.78863	0.00521	Nvg00879	no homology
Nvg00599 (t-stat. value)	1	2.73671	-0.59201	-1.77946	Nvg00599 (p-value)	1	0.01696	0.564	0.09854	Nvg00599	no homology
Nvg00707 (t-stat. value)	1	-2.7351	0.08561	2.57132	Nvg00707 (p-value)	1	0.01702	0.93308	0.02324	Nvg00707	no homology
Nvg00757 (t-stat. value)	1	2.71255	-2.32734	-0.21262	Nvg00757 (p-value)	1	0.01776	0.03674	0.83492	Nvg00757	no homology
Nvg00806 (t-stat. value)	1	-2.70281	1.39671	0.88581	Nvg00806 (p-value)	1	0.0181	0.18589	0.39181	Nvg00806	no homology
Nvg00869 (t-stat. value)	2	2.69315	-3.39698	0.316	Nvg00869 (p-value)	2	0.01843	0.00477	0.75702	Nvg00869	no homology
Nvg00482 (t-stat. value)	3	2.68894	0.75833	-4.86908	Nvg00482 (p-value)	3	0.01858	0.46178	0.00031	Nvg00482	no homology
Nvg00959 (t-stat. value)	1	2.67764	-0.27048	-2.20314	Nvg00959 (p-value)	1	0.01899	0.79104	0.04623	Nvg00959	no homology
Nvg00729 (t-stat. value)	3	-2.65417	-0.32294	3.36262	Nvg00729 (p-value)	3	0.01985	0.75188	0.0051	Nvg00729	no homology
Nvg00259 (t-stat. value)	1	2.64653	-0.50433	-1.83306	Nvg00259 (p-value)	1	0.02014	0.62247	0.08979	Nvg00259	no homology
Nvg00882 (t-stat. value)	1	-2.60991	0.51854	1.78667	Nvg00882 (p-value)	1	0.0216	0.6128	0.09732	Nvg00882	no homology
Nvg00503 (t-stat. value)	3	-2.59949	-1.32904	9.17278	Nvg00503 (p-value)	3	0.02203	0.20669	4.85281e-07	Nvg00503	no homology
Nvg00910 (t-stat. value)	1	2.59689	-1.87042	-0.45038	Nvg00910 (p-value)	1	0.02214	0.08411	0.65985	Nvg00910	no homology
Nvg00145b (t-stat. value)	3	2.57334	0.06287	-2.69268	Nvg00145b (p-value)	3	0.02315	0.95082	0.01845	Nvg00145b	no homology
Nvg00184 (t-stat. value)	1	-2.56672	1.4043	0.80156	Nvg00184 (p-value)	1	0.02344	0.18367	0.43722	Nvg00184	no homology
Nvg00490 (t-stat. value)	1	2.55524	-0.20106	-2.20971	Nvg00490 (p-value)	1	0.02395	0.84376	0.04568	Nvg00490	no homology
Nvg00662 (t-stat. value)	3	2.54603	1.13141	-6.55589	Nvg00662 (p-value)	3	0.02437	0.27832	2e-05	Nvg00662	no homology
Nvg00272 (t-stat. value)	3	-2.53069	-0.78206	4.59126	Nvg00272 (p-value)	3	0.02509	0.44819	0.00051	Nvg00272	no homology
Nvg01054 (t-stat. value)	1	2.52769	-0.52966	-1.71089	Nvg01054 (p-value)	1	0.02523	0.60527	0.11084	Nvg01054	no homology
Nvg01053 (t-stat. value)	3	-2.52655	-1.46675	11.0517	Nvg01053 (p-value)	3	0.02529	0.16621	5.57288e-08	Nvg01053	no homology
Nvg00488 (t-stat. value)	3	2.50026	1.03094	-5.69151	Nvg00488 (p-value)	3	0.02658	0.32137	7e-05	Nvg00488	no homology
Nvg00513 (t-stat. value)	3	2.49902	0.33512	-3.18631	Nvg00513 (p-value)	3	0.02664	0.74288	0.00715	Nvg00513	no homology
Nvg00653 (t-stat. value)	3	-2.48093	-0.22805	2.9248	Nvg00653 (p-value)	3	0.02756	0.82315	0.01183	Nvg00653	no homology
Nvg00551 (t-stat. value)	1	2.4797	-0.32745	-1.95267	Nvg00551 (p-value)	1	0.02763	0.74854	0.07273	Nvg00551	no homology
Nvg00331 (t-stat. value)	1	-2.46957	0.1012	2.29539	Nvg00331 (p-value)	1	0.02816	0.92094	0.03899	Nvg00331	no homology
Nvg00308 (t-stat. value)	1	-2.46331	0.66431	1.49455	Nvg00308 (p-value)	1	0.02849	0.5181	0.15891	Nvg00308	no homology
Nvg00612 (t-stat. value)	3	-2.45229	-0.18543	2.80294	Nvg00612 (p-value)	3	0.02909	0.85575	0.01495	Nvg00612	no homology
Nvg00081 (t-stat. value)	3	-2.43074	-0.32605	3.07626	Nvg00081 (p-value)	3	0.03029	0.74957	0.00884	Nvg00081	no homology
Nvg00799 (t-stat. value)	3	2.42412	0.9885	-5.21116	Nvg00799 (p-value)	3	0.03067	0.34095	0.00017	Nvg00799	no homology
Nvg00078 (t-stat. value)	3	-2.42304	-0.13841	2.67711	Nvg00078 (p-value)	3	0.03073	0.89204	0.01901	Nvg00078	no homology
Nvg00621 (t-stat. value)	3	-2.42189	-1.4975	10.0409	Nvg00621 (p-value)	3	0.0308	0.15815	1.71609e-07	Nvg00621	no homology
Nvg00242 (t-stat. value)	3	2.42127	0.5226	-3.54348	Nvg00242 (p-value)	3	0.03083	0.61005	0.0036	Nvg00242	no homology
Nvg00542 (t-stat. value)	3	2.41072	1.24616	-6.76484	Nvg00542 (p-value)	3	0.03145	0.2347	1e-05	Nvg00542	no homology
Nvg00929 (t-stat. value)	3	-2.39459	-1.12808	5.86362	Nvg00929 (p-value)	3	0.03241	0.27968	6e-05	Nvg00929	no homology
Nvg00633 (t-stat. value)	3	2.39157	1.61453	-12.6058	Nvg00633 (p-value)	3	0.03259	0.13041	1.15509e-08	Nvg00633	no homology
Nvg00269 (t-stat. value)	3	2.38233	1.31029	-7.1473	Nvg00269 (p-value)	3	0.03316	0.21278	1e-05	Nvg00269	no homology
Nvg00679 (t-stat. value)	2	-2.35669	3.66313	-0.6053	Nvg00679 (p-value)	2	0.03479	0.00286	0.5554	Nvg00679	no homology
Nvg00231 (t-stat. value)	3	2.32896	0.67849	-3.82332	Nvg00231 (p-value)	3	0.03663	0.50936	0.00211	Nvg00231	no homology
Nvg00941 (t-stat. value)	3	2.3223	0.8201	-4.25972	Nvg00941 (p-value)	3	0.03709	0.42694	0.00093	Nvg00941	no homology
Nvg00273 (t-stat. value)	1	2.31409	-0.9481	-1.07543	Nvg00273 (p-value)	1	0.03766	0.36037	0.30174	Nvg00273	no homology
Nvg00543 (t-stat. value)	2	2.31071	-2.64292	0.18637	Nvg00543 (p-value)	2	0.0379	0.02028	0.85503	Nvg00543	no homology
Nvg00608 (t-stat. value)	3	2.29974	1.04197	-5.07832	Nvg00608 (p-value)	3	0.03868	0.31642	0.00021	Nvg00608	no homology
Nvg00622 (t-stat. value)	1	2.28545	-1.10223	-0.90333	Nvg00622 (p-value)	1	0.03972	0.29035	0.38278	Nvg00622	no homology
Nvg00955 (t-stat. value)	3	-2.27895	-0.68991	3.76491	Nvg00955 (p-value)	3	0.0402	0.50238	0.00236	Nvg00955	no homology
Nvg00796 (t-stat. value)	3	2.26922	0.01494	-2.29397	Nvg00796 (p-value)	3	0.04093	0.98831	0.03909	Nvg00796	no homology
Nvg00076 (t-stat. value)	1	2.26052	-1.36087	-0.65247	Nvg00076 (p-value)	1	0.04159	0.19668	0.52547	Nvg00076	no homology
Nvg01004 (t-stat. value)	1	2.25428	-0.89008	-1.09449	Nvg01004 (p-value)	1	0.04207	0.3896	0.29361	Nvg01004	no homology
Nvg00630 (t-stat. value)	1	-2.24938	0.81208	1.17388	Nvg00630 (p-value)	1	0.04246	0.43137	0.2615	Nvg00630	no homology
Nvg00182 (t-stat. value)	1	2.24414	-0.92991	-1.04624	Nvg00182 (p-value)	1	0.04287	0.36936	0.31451	Nvg00182	no homology
Nvg00177 (t-stat. value)	1	-2.24001	0.80808	1.17153	Nvg00177 (p-value)	1	0.0432	0.43358	0.26241	Nvg00177	no homology
Nvg01048 (t-stat. value)	3	2.23856	0.97669	-4.62919	Nvg01048 (p-value)	3	0.04331	0.34655	0.00047	Nvg01048	no homology
Nvg01032 (t-stat. value)	3	2.20482	1.25337	-5.81889	Nvg01032 (p-value)	3	0.04609	0.23215	6e-05	Nvg01032	no homology
Nvg00620 (t-stat. value)	3	-2.20377	-0.96108	4.4806	Nvg00620 (p-value)	3	0.04618	0.35405	0.00062	Nvg00620	no homology
Nvg00251 (t-stat. value)	1	-2.20278	1.9255	0.18149	Nvg00251 (p-value)	1	0.04626	0.07632	0.85878	Nvg00251	no homology
Nvg00772 (t-stat. value)	3	2.1751	0.57239	-3.28369	Nvg00772 (p-value)	3	0.04867	0.57683	0.00593	Nvg00772	no homology
Nvg00769 (t-stat. value)	2	-2.165	2.67533	-0.29336	Nvg00769 (p-value)	2	0.04958	0.01907	0.77388	Nvg00769	no homology
Nvg00931 (t-stat. value)	3	2.14855	0.15638	-2.40705	Nvg00931 (p-value)	3	0.05109	0.87814	0.03166	Nvg00931	no homology
Nvg00921 (t-stat. value)	1	-2.14774	1.73401	0.28337	Nvg00921 (p-value)	1	0.05117	0.10655	0.78135	Nvg00921	no homology
Nvg00191 (t-stat. value)	1	-2.14495	1.16627	0.74944	Nvg00191 (p-value)	1	0.05143	0.26446	0.46694	Nvg00191	no homology
Nvg00319 (t-stat. value)	3	2.12838	1.31629	-5.84953	Nvg00319 (p-value)	3	0.05301	0.21081	6e-05	Nvg00319	no homology
Nvg00277 (t-stat. value)	1	-2.11172	1.23985	0.66054	Nvg00277 (p-value)	1	0.05464	0.23695	0.52044	Nvg00277	no homology
Nvg00526 (t-stat. value)	1	-2.10782	0.60668	1.29818	Nvg00526 (p-value)	1	0.05503	0.55451	0.21679	Nvg00526	no homology
Nvg00582 (t-stat. value)	3	-2.10281	-1.65276	8.49355	Nvg00582 (p-value)	3	0.05553	0.12231	1.15415e-06	Nvg00582	no homology
Nvg00590 (t-stat. value)	3	2.10113	1.54333	-7.31678	Nvg00590 (p-value)	3	0.0557	0.14674	1e-05	Nvg00590	no homology
Nvg00726 (t-stat. value)	3	2.09679	0.42353	-2.84451	Nvg00726 (p-value)	3	0.05614	0.67884	0.0138	Nvg00726	no homology
Nvg00868 (t-stat. value)	3	2.08649	1.5474	-7.24459	Nvg00868 (p-value)	3	0.0572	0.14576	1e-05	Nvg00868	no homology
Nvg00855 (t-stat. value)	3	2.08017	1.75218	-9.65576	Nvg00855 (p-value)	3	0.05785	0.10328	2.69733e-07	Nvg00855	no homology
Nvg00519 (t-stat. value)	3	2.07303	0.46776	-2.90271	Nvg00519 (p-value)	3	0.05861	0.6477	0.01234	Nvg00519	no homology
Nvg00733 (t-stat. value)	3	2.06726	0.91071	-3.99416	Nvg00733 (p-value)	3	0.05922	0.37902	0.00153	Nvg00733	no homology
Nvg00075 (t-stat. value)	3	2.05902	0.44989	-2.84706	Nvg00075 (p-value)	3	0.06011	0.6602	0.01373	Nvg00075	no homology
Nvg00554 (t-stat. value)	3	-2.0526	-0.47737	2.89426	Nvg00554 (p-value)	3	0.06081	0.64103	0.01255	Nvg00554	no homology
Nvg01000 (t-stat. value)	1	-2.05071	1.01523	0.8262	Nvg01000 (p-value)	1	0.06102	0.32852	0.42359	Nvg01000	no homology
Nvg01046 (t-stat. value)	1	-2.04833	1.40523	0.47578	Nvg01046 (p-value)	1	0.06128	0.1834	0.64213	Nvg01046	no homology
Nvg00296 (t-stat. value)	3	2.04195	1.61551	-7.51888	Nvg00296 (p-value)	3	0.06199	0.1302	4.38013e-06	Nvg00296	no homology
Nvg00276 (t-stat. value)	3	-2.04163	-1.6235	7.59218	Nvg00276 (p-value)	3	0.06203	0.12847	3.94648e-06	Nvg00276	no homology
Nvg00493 (t-stat. value)	3	2.03872	1.39816	-5.91195	Nvg00493 (p-value)	3	0.06235	0.18546	5e-05	Nvg00493	no homology
Nvg00885 (t-stat. value)	3	-2.03766	-1.07733	4.46924	Nvg00885 (p-value)	3	0.06247	0.30092	0.00063	Nvg00885	no homology
Nvg00629 (t-stat. value)	3	2.03168	1.69685	-8.27386	Nvg00629 (p-value)	3	0.06315	0.11352	1.54394e-06	Nvg00629	no homology
Nvg00278 (t-stat. value)	3	-2.01996	-1.36948	5.66991	Nvg00278 (p-value)	3	0.06449	0.19404	8e-05	Nvg00278	no homology
Nvg00691 (t-stat. value)	3	2.00835	1.44603	-6.0455	Nvg00691 (p-value)	3	0.06585	0.17184	4e-05	Nvg00691	no homology
Nvg00877 (t-stat. value)	3	2.00765	1.44616	-6.04284	Nvg00877 (p-value)	3	0.06593	0.17181	4e-05	Nvg00877	no homology
Nvg00764 (t-stat. value)	1	-2.00531	1.41652	0.43725	Nvg00764 (p-value)	1	0.06621	0.18014	0.66911	Nvg00764	no homology
Nvg00642 (t-stat. value)	3	2.00168	1.20366	-4.84168	Nvg00642 (p-value)	3	0.06664	0.25018	0.00032	Nvg00642	no homology
Nvg00393 (t-stat. value)	1	-2.00155	0.32687	1.5506	Nvg00393 (p-value)	1	0.06665	0.74897	0.14499	Nvg00393	no homology
Nvg00253 (t-stat. value)	3	1.99988	0.73253	-3.38214	Nvg00253 (p-value)	3	0.06685	0.47685	0.00491	Nvg00253	no homology
Nvg00727 (t-stat. value)	3	1.98834	0.4982	-2.8475	Nvg00727 (p-value)	3	0.06825	0.62666	0.01372	Nvg00727	no homology
Nvg00905 (t-stat. value)	3	1.98737	1.40726	-5.72842	Nvg00905 (p-value)	3	0.06837	0.18281	7e-05	Nvg00905	no homology
Nvg00665 (t-stat. value)	3	-1.98655	-1.90335	10.9003	Nvg00665 (p-value)	3	0.06847	0.07937	6.55971e-08	Nvg00665	no homology
Nvg00717 (t-stat. value)	3	-1.98259	-1.55222	6.58916	Nvg00717 (p-value)	3	0.06895	0.14461	2e-05	Nvg00717	no homology
Nvg00940 (t-stat. value)	3	1.93776	1.38809	-5.42171	Nvg00940 (p-value)	3	0.07468	0.18844	0.00012	Nvg00940	no homology
Nvg00788 (t-stat. value)	3	1.93658	0.9401	-3.80061	Nvg00788 (p-value)	3	0.07484	0.36431	0.0022	Nvg00788	no homology
Nvg00933 (t-stat. value)	3	-1.93556	-1.61567	6.74519	Nvg00933 (p-value)	3	0.07497	0.13016	1e-05	Nvg00933	no homology
Nvg00778 (t-stat. value)	3	1.93145	1.1554	-4.45569	Nvg00778 (p-value)	3	0.07552	0.26872	0.00065	Nvg00778	no homology
Nvg00598 (t-stat. value)	3	1.90515	0.16172	-2.14905	Nvg00598 (p-value)	3	0.07912	0.87401	0.05104	Nvg00598	no homology
Nvg00562 (t-stat. value)	3	1.90503	1.50505	-5.87699	Nvg00562 (p-value)	3	0.07914	0.15622	5e-05	Nvg00562	no homology
Nvg00914 (t-stat. value)	1	-1.90374	1.11845	0.6244	Nvg00914 (p-value)	1	0.07932	0.28362	0.54317	Nvg00914	no homology
Nvg00236 (t-stat. value)	3	1.90321	1.12994	-4.29442	Nvg00236 (p-value)	3	0.07939	0.27892	0.00087	Nvg00236	no homology
Nvg00495 (t-stat. value)	3	-1.90135	-0.73102	3.21183	Nvg00495 (p-value)	3	0.07965	0.47774	0.00681	Nvg00495	no homology
Nvg00908 (t-stat. value)	3	1.90128	1.76374	-7.71075	Nvg00908 (p-value)	3	0.07966	0.10125	3.33874e-06	Nvg00908	no homology
Nvg00391 (t-stat. value)	1	-1.89528	1.65807	0.1714	Nvg00391 (p-value)	1	0.08051	0.12122	0.86655	Nvg00391	no homology
Nvg00532 (t-stat. value)	1	1.88572	-0.20207	-1.60887	Nvg00532 (p-value)	1	0.08187	0.84299	0.13165	Nvg00532	no homology
Nvg00909 (t-stat. value)	3	1.87846	0.384	-2.48799	Nvg00909 (p-value)	3	0.08293	0.70718	0.0272	Nvg00909	no homology
Nvg00919 (t-stat. value)	3	1.87638	1.66705	-6.72466	Nvg00919 (p-value)	3	0.08323	0.1194	1e-05	Nvg00919	no homology
Nvg00307 (t-stat. value)	3	1.87238	1.02663	-3.90504	Nvg00307 (p-value)	3	0.08382	0.32332	0.00181	Nvg00307	no homology
Nvg00952 (t-stat. value)	3	-1.8635	-0.67306	3.02429	Nvg00952 (p-value)	3	0.08513	0.5127	0.00977	Nvg00952	no homology
Nvg00734 (t-stat. value)	2	-1.86336	2.01569	-0.10409	Nvg00734 (p-value)	2	0.08515	0.06499	0.91869	Nvg00734	no homology
Nvg00515 (t-stat. value)	3	1.8622	0.90631	-3.56073	Nvg00515 (p-value)	3	0.08533	0.38126	0.00348	Nvg00515	no homology
Nvg00900 (t-stat. value)	1	1.85064	-0.5538	-1.15396	Nvg00900 (p-value)	1	0.08707	0.58911	0.26929	Nvg00900	no homology
Nvg00973 (t-stat. value)	3	1.84119	0.35081	-2.38455	Nvg00973 (p-value)	3	0.08852	0.73135	0.03303	Nvg00973	no homology
Nvg00271 (t-stat. value)	2	1.83895	-3.32489	0.82701	Nvg00271 (p-value)	2	0.08887	0.00548	0.42315	Nvg00271	no homology
Nvg00179 (t-stat. value)	1	-1.83614	0.79538	0.885	Nvg00179 (p-value)	1	0.08931	0.44067	0.39223	Nvg00179	no homology
Nvg01003 (t-stat. value)	1	-1.8205	1.58698	0.17279	Nvg01003 (p-value)	1	0.09177	0.13653	0.86548	Nvg01003	no homology
Nvg00569 (t-stat. value)	3	1.81028	0.40559	-2.44018	Nvg00569 (p-value)	3	0.09342	0.69164	0.02976	Nvg00569	no homology
Nvg00731 (t-stat. value)	3	-1.80079	-0.72969	3.04467	Nvg00731 (p-value)	3	0.09497	0.47852	0.0094	Nvg00731	no homology
Nvg00617 (t-stat. value)	3	-1.79115	-1.25401	4.39888	Nvg00617 (p-value)	3	0.09657	0.23192	0.00072	Nvg00617	no homology
Nvg00295 (t-stat. value)	3	1.78568	1.94467	-8.37634	Nvg00295 (p-value)	3	0.09749	0.07377	1.34707e-06	Nvg00295	no homology
Nvg00199 (t-stat. value)	3	1.78035	1.47781	-5.20424	Nvg00199 (p-value)	3	0.09839	0.16327	0.00017	Nvg00199	no homology
Nvg00804 (t-stat. value)	3	-1.77652	-1.87047	7.55431	Nvg00804 (p-value)	3	0.09904	0.0841	4.16453e-06	Nvg00804	no homology
Nvg00247 (t-stat. value)	1	-1.77521	1.22634	0.43474	Nvg00247 (p-value)	1	0.09927	0.24182	0.67088	Nvg00247	no homology
Nvg00580 (t-stat. value)	1	1.77135	-1.0631	-0.57741	Nvg00580 (p-value)	1	0.09993	0.30708	0.57353	Nvg00580	no homology
Nvg01056 (t-stat. value)	3	1.76973	1.87264	-7.51219	Nvg01056 (p-value)	3	0.10021	0.08378	4.42215e-06	Nvg01056	no homology
Nvg00918 (t-stat. value)	1	1.76204	-1.34016	-0.32827	Nvg00918 (p-value)	1	0.10154	0.20315	0.74794	Nvg00918	no homology
Nvg00974 (t-stat. value)	3	1.75831	1.49962	-5.21112	Nvg00974 (p-value)	3	0.1022	0.1576	0.00017	Nvg00974	no homology
Nvg00990 (t-stat. value)	3	1.75807	1.90367	-7.67855	Nvg00990 (p-value)	3	0.10224	0.07933	3.49327e-06	Nvg00990	no homology
Nvg00512 (t-stat. value)	1	-1.74165	0.25402	1.41213	Nvg00512 (p-value)	1	0.10516	0.80346	0.1814	Nvg00512	no homology
Nvg00738 (t-stat. value)	2	1.73903	-3.49205	0.97597	Nvg00738 (p-value)	2	0.10564	0.00397	0.34689	Nvg00738	no homology
Nvg00968 (t-stat. value)	1	-1.73903	1.73639	0.00193	Nvg00968 (p-value)	1	0.10564	0.10612	0.99846	Nvg00968	no homology
Nvg00504 (t-stat. value)	3	-1.73747	-0.62293	2.73506	Nvg00504 (p-value)	3	0.10592	0.5441	0.01702	Nvg00504	no homology
Nvg00773 (t-stat. value)	3	1.73164	1.65838	-5.83755	Nvg00773 (p-value)	3	0.10698	0.12116	6e-05	Nvg00773	no homology
Nvg00285 (t-stat. value)	3	1.72956	1.70948	-6.10149	Nvg00285 (p-value)	3	0.10736	0.11111	4e-05	Nvg00285	no homology
Nvg01043 (t-stat. value)	3	-1.72219	-0.67347	2.80929	Nvg01043 (p-value)	3	0.10872	0.51244	0.01476	Nvg01043	no homology
Nvg00994 (t-stat. value)	3	1.71792	1.69861	-5.97834	Nvg00994 (p-value)	3	0.10952	0.11318	5e-05	Nvg00994	no homology
Nvg00895 (t-stat. value)	3	1.71333	1.63101	-5.61262	Nvg00895 (p-value)	3	0.11038	0.12686	8e-05	Nvg00895	no homology
Nvg00976 (t-stat. value)	1	1.71153	-0.566	-1.02621	Nvg00976 (p-value)	1	0.11072	0.58103	0.32351	Nvg00976	no homology
Nvg00841 (t-stat. value)	3	-1.71072	-1.79823	6.51585	Nvg00841 (p-value)	3	0.11087	0.09539	2e-05	Nvg00841	no homology
Nvg00818 (t-stat. value)	3	1.70997	0.20896	-2.00701	Nvg00818 (p-value)	3	0.11101	0.83772	0.06601	Nvg00818	no homology
Nvg00708 (t-stat. value)	3	1.70602	0.49647	-2.46328	Nvg00708 (p-value)	3	0.11177	0.62785	0.02849	Nvg00708	no homology
Nvg00210 (t-stat. value)	3	1.70585	0.58502	-2.61989	Nvg00210 (p-value)	3	0.1118	0.56855	0.02119	Nvg00210	no homology
Nvg00563 (t-stat. value)	3	1.70302	1.75666	-6.21784	Nvg00563 (p-value)	3	0.11234	0.10249	3e-05	Nvg00563	no homology
Nvg00907 (t-stat. value)	3	1.70271	1.99293	-7.95345	Nvg00907 (p-value)	3	0.1124	0.06769	2.38357e-06	Nvg00907	no homology
Nvg01044 (t-stat. value)	3	1.69762	1.00316	-3.47571	Nvg01044 (p-value)	3	0.11337	0.33409	0.0041	Nvg01044	no homology
Nvg00324 (t-stat. value)	3	1.68741	1.72741	-5.96872	Nvg00324 (p-value)	3	0.11536	0.10776	5e-05	Nvg00324	no homology
Nvg00252 (t-stat. value)	3	-1.68425	-2.01696	7.98702	Nvg00252 (p-value)	3	0.11598	0.06484	2.27628e-06	Nvg00252	no homology
Nvg00557 (t-stat. value)	3	-1.6842	-1.45444	4.76301	Nvg00557 (p-value)	3	0.11599	0.16954	0.00037	Nvg00557	no homology
Nvg00732 (t-stat. value)	2	-1.68195	3.16379	-0.87881	Nvg00732 (p-value)	2	0.11643	0.00747	0.39546	Nvg00732	no homology
Nvg00217 (t-stat. value)	3	1.68099	0.26904	-2.06487	Nvg00217 (p-value)	3	0.11662	0.79212	0.05948	Nvg00217	no homology
Nvg00292 (t-stat. value)	2	-1.67672	2.61145	-0.60287	Nvg00292 (p-value)	2	0.11747	0.02153	0.55697	Nvg00292	no homology
Nvg00683 (t-stat. value)	3	1.67155	0.51541	-2.45052	Nvg00683 (p-value)	3	0.1185	0.61492	0.02918	Nvg00683	no homology
Nvg00243 (t-stat. value)	1	1.6593	-0.54231	-1.00832	Nvg00243 (p-value)	1	0.12097	0.59678	0.3317	Nvg00243	no homology
Nvg00589 (t-stat. value)	3	1.65769	1.38168	-4.42965	Nvg00589 (p-value)	3	0.1213	0.19035	0.00068	Nvg00589	no homology
Nvg00607 (t-stat. value)	1	-1.65592	1.40518	0.19582	Nvg00607 (p-value)	1	0.12166	0.18341	0.84778	Nvg00607	no homology
Nvg01042 (t-stat. value)	3	1.65303	0.08045	-1.76197	Nvg01042 (p-value)	3	0.12226	0.93711	0.10156	Nvg01042	no homology
Nvg00673 (t-stat. value)	3	1.6334	1.69719	-5.54927	Nvg00673 (p-value)	3	0.12636	0.11346	9e-05	Nvg00673	no homology
Nvg00812 (t-stat. value)	3	-1.62249	-1.5364	4.84739	Nvg00812 (p-value)	3	0.12869	0.14841	0.00032	Nvg00812	no homology
Nvg00848 (t-stat. value)	3	1.61333	1.66282	-5.30837	Nvg00848 (p-value)	3	0.13067	0.12026	0.00014	Nvg00848	no homology
Nvg00361 (t-stat. value)	1	-1.61176	0.73892	0.76417	Nvg00361 (p-value)	1	0.13102	0.47309	0.45841	Nvg00361	no homology
Nvg00724 (t-stat. value)	3	1.60129	0.51843	-2.3634	Nvg00724 (p-value)	3	0.13332	0.61287	0.03436	Nvg00724	no homology
Nvg00293 (t-stat. value)	1	-1.59919	1.21985	0.30745	Nvg00293 (p-value)	1	0.13379	0.24419	0.76337	Nvg00293	no homology
Nvg00343 (t-stat. value)	1	-1.59678	1.06253	0.44415	Nvg00343 (p-value)	1	0.13433	0.30734	0.66424	Nvg00343	no homology
Nvg00383 (t-stat. value)	2	-1.58642	1.95368	-0.26637	Nvg00383 (p-value)	2	0.13666	0.0726	0.79413	Nvg00383	no homology
Nvg00487 (t-stat. value)	2	-1.58318	4.36171	-1.43016	Nvg00487 (p-value)	2	0.1374	0.00077	0.17626	Nvg00487	no homology
Nvg00754 (t-stat. value)	1	-1.58309	0.24465	1.27903	Nvg00754 (p-value)	1	0.13742	0.81055	0.22325	Nvg00754	no homology
Nvg00270 (t-stat. value)	3	1.58151	1.23902	-3.81392	Nvg00270 (p-value)	3	0.13778	0.23724	0.00215	Nvg00270	no homology
Nvg01035 (t-stat. value)	1	-1.57573	0.18875	1.33917	Nvg01035 (p-value)	1	0.1391	0.85321	0.20346	Nvg01035	no homology
Nvg00723 (t-stat. value)	3	-1.56528	-0.39444	2.12063	Nvg00723 (p-value)	3	0.14153	0.69965	0.05376	Nvg00723	no homology
Nvg01014 (t-stat. value)	2	-1.55778	1.63866	-0.06181	Nvg01014 (p-value)	2	0.14329	0.12525	0.95165	Nvg01014	no homology
Nvg00492 (t-stat. value)	1	-1.55635	0.39196	1.0853	Nvg00492 (p-value)	1	0.14363	0.70144	0.2975	Nvg00492	no homology
Nvg00290 (t-stat. value)	3	-1.55583	-2.31287	9.59835	Nvg00290 (p-value)	3	0.14375	0.03775	2.88893e-07	Nvg00290	no homology
Nvg00053 (t-stat. value)	3	1.55376	1.90043	-6.13214	Nvg00053 (p-value)	3	0.14424	0.07978	4e-05	Nvg00053	no homology
Nvg00957 (t-stat. value)	3	1.55283	1.32411	-3.97018	Nvg00957 (p-value)	3	0.14446	0.20828	0.0016	Nvg00957	no homology
Nvg00485 (t-stat. value)	3	1.54473	0.84078	-2.85593	Nvg00485 (p-value)	3	0.1464	0.41567	0.0135	Nvg00485	no homology
Nvg00722 (t-stat. value)	1	-1.54329	0.69058	0.75666	Nvg00722 (p-value)	1	0.14675	0.50197	0.46275	Nvg00722	no homology
Nvg00241 (t-stat. value)	3	1.53879	1.86091	-5.84675	Nvg00241 (p-value)	3	0.14784	0.08552	6e-05	Nvg00241	no homology
Nvg00768 (t-stat. value)	3	-1.53352	-2.13174	7.45896	Nvg00768 (p-value)	3	0.14912	0.05268	4.77214e-06	Nvg00768	no homology
Nvg01055 (t-stat. value)	3	1.53218	1.79307	-5.50154	Nvg01055 (p-value)	3	0.14945	0.09625	0.0001	Nvg01055	no homology
Nvg00661 (t-stat. value)	3	-1.53201	-1.65186	4.93717	Nvg00661 (p-value)	3	0.14949	0.1225	0.00027	Nvg00661	no homology
Nvg00792 (t-stat. value)	2	1.531	-3.80917	1.28368	Nvg00792 (p-value)	2	0.14973	0.00217	0.22166	Nvg00792	no homology
Nvg00052 (t-stat. value)	1	-1.5282	0.74473	0.68999	Nvg00052 (p-value)	1	0.15042	0.46968	0.50233	Nvg00052	no homology
Nvg00927 (t-stat. value)	3	-1.52762	-1.47894	4.34589	Nvg00927 (p-value)	3	0.15057	0.16297	0.00079	Nvg00927	no homology
Nvg00413 (t-stat. value)	3	-1.52263	-0.36989	2.03262	Nvg00413 (p-value)	3	0.1518	0.71742	0.06304	Nvg00413	no homology
Nvg00669 (t-stat. value)	1	1.51723	-0.45893	-0.97724	Nvg00669 (p-value)	1	0.15314	0.65386	0.34629	Nvg00669	no homology
Nvg00674 (t-stat. value)	3	1.51671	1.69589	-5.0412	Nvg00674 (p-value)	3	0.15327	0.11371	0.00023	Nvg00674	no homology
Nvg01050 (t-stat. value)	1	-1.51308	0.49436	0.9354	Nvg01050 (p-value)	1	0.15419	0.6293	0.36663	Nvg01050	no homology
Nvg00540 (t-stat. value)	3	-1.50886	-2.50465	11.8301	Nvg00540 (p-value)	3	0.15525	0.02636	2.47902e-08	Nvg00540	no homology
Nvg00654 (t-stat. value)	3	-1.48735	-0.85317	2.78731	Nvg00654 (p-value)	3	0.16077	0.40901	0.0154	Nvg00654	no homology
Nvg00627 (t-stat. value)	3	-1.48323	-0.69456	2.49868	Nvg00627 (p-value)	3	0.16185	0.49956	0.02666	Nvg00627	no homology
Nvg00407 (t-stat. value)	3	1.47762	1.77778	-5.19338	Nvg00407 (p-value)	3	0.16332	0.09883	0.00017	Nvg00407	no homology
Nvg01033 (t-stat. value)	3	-1.47589	-1.67908	4.82398	Nvg01033 (p-value)	3	0.16378	0.117	0.00033	Nvg01033	no homology
Nvg00747 (t-stat. value)	3	-1.46864	-0.907	2.85804	Nvg00747 (p-value)	3	0.16571	0.38091	0.01345	Nvg00747	no homology
Nvg00228 (t-stat. value)	3	1.46744	2.20352	-7.37741	Nvg00228 (p-value)	3	0.16603	0.0462	1e-05	Nvg00228	no homology
Nvg01008 (t-stat. value)	2	1.46664	-3.03269	0.99855	Nvg01008 (p-value)	2	0.16625	0.00961	0.33624	Nvg01008	no homology
Nvg00801 (t-stat. value)	3	1.46464	1.11398	-3.26778	Nvg00801 (p-value)	3	0.16678	0.28546	0.00612	Nvg00801	no homology
Nvg00649 (t-stat. value)	3	1.46067	1.56499	-4.40222	Nvg00649 (p-value)	3	0.16785	0.14159	0.00071	Nvg00649	no homology
Nvg00686 (t-stat. value)	3	1.46007	1.90356	-5.63253	Nvg00686 (p-value)	3	0.16801	0.07934	8e-05	Nvg00686	no homology
Nvg00312 (t-stat. value)	1	1.45722	-0.60872	-0.76765	Nvg00312 (p-value)	1	0.16878	0.5532	0.45641	Nvg00312	no homology
Nvg00552 (t-stat. value)	1	-1.45705	1.12658	0.27641	Nvg00552 (p-value)	1	0.16883	0.28029	0.78658	Nvg00552	no homology
Nvg00282 (t-stat. value)	1	-1.45184	0.18459	1.22797	Nvg00282 (p-value)	1	0.17025	0.8564	0.24123	Nvg00282	no homology
Nvg00883 (t-stat. value)	3	-1.4516	-1.2213	3.47831	Nvg00883 (p-value)	3	0.17031	0.24366	0.00408	Nvg00883	no homology
Nvg00834 (t-stat. value)	2	-1.45138	3.02018	-1.00585	Nvg00834 (p-value)	2	0.17037	0.00985	0.33284	Nvg00834	no homology
Nvg00736 (t-stat. value)	3	-1.45136	-1.23981	3.52023	Nvg00736 (p-value)	3	0.17038	0.23696	0.00377	Nvg00736	no homology
Nvg00224 (t-stat. value)	1	1.44832	-0.1556	-1.25884	Nvg00224 (p-value)	1	0.17121	0.87874	0.23022	Nvg00224	no homology
Nvg00238 (t-stat. value)	1	1.44764	-1.10569	-0.28721	Nvg00238 (p-value)	1	0.1714	0.2889	0.77848	Nvg00238	no homology
Nvg00161 (t-stat. value)	1	1.44488	-1.10483	-0.28574	Nvg00161 (p-value)	1	0.17216	0.28926	0.77958	Nvg00161	no homology
Nvg00979 (t-stat. value)	2	1.42505	-3.58535	1.29293	Nvg00979 (p-value)	2	0.17771	0.00332	0.21854	Nvg00979	no homology
Nvg00997 (t-stat. value)	2	-1.42364	1.75986	-0.25803	Nvg00997 (p-value)	2	0.17811	0.10193	0.80043	Nvg00997	no homology
Nvg00026 (t-stat. value)	3	1.42215	0.7095	-2.43707	Nvg00026 (p-value)	3	0.17853	0.49055	0.02993	Nvg00026	no homology
Nvg00861 (t-stat. value)	3	-1.41827	-1.55306	4.2381	Nvg00861 (p-value)	3	0.17964	0.14441	0.00097	Nvg00861	no homology
Nvg01031 (t-stat. value)	3	1.41368	1.70851	-4.69707	Nvg01031 (p-value)	3	0.18095	0.11129	0.00042	Nvg01031	no homology
Nvg00876 (t-stat. value)	3	-1.40343	-1.60674	4.34809	Nvg00876 (p-value)	3	0.18392	0.13212	0.00079	Nvg00876	no homology
Nvg01013 (t-stat. value)	3	-1.38846	-0.3161	1.80019	Nvg01013 (p-value)	3	0.18833	0.75694	0.09507	Nvg01013	no homology
Nvg00969 (t-stat. value)	1	-1.38152	1.37613	0.0044	Nvg00969 (p-value)	1	0.1904	0.19203	0.99656	Nvg00969	no homology
Nvg00822 (t-stat. value)	3	-1.37971	-0.88653	2.67724	Nvg00822 (p-value)	3	0.19095	0.39144	0.019	Nvg00822	no homology
Nvg00313 (t-stat. value)	3	-1.37508	-1.64448	4.36955	Nvg00313 (p-value)	3	0.19234	0.12403	0.00076	Nvg00313	no homology
Nvg00823 (t-stat. value)	3	1.36706	2.23277	-6.71434	Nvg00823 (p-value)	3	0.19478	0.04378	1e-05	Nvg00823	no homology
Nvg00701 (t-stat. value)	3	1.36354	2.2515	-6.79666	Nvg00701 (p-value)	3	0.19586	0.04229	1e-05	Nvg00701	no homology
Nvg00587 (t-stat. value)	3	-1.3607	-0.62	2.20981	Nvg00587 (p-value)	3	0.19673	0.54597	0.04567	Nvg00587	no homology
Nvg00916 (t-stat. value)	3	-1.35959	-0.80692	2.50927	Nvg00916 (p-value)	3	0.19708	0.43423	0.02613	Nvg00916	no homology
Nvg00774 (t-stat. value)	1	1.351	-0.34746	-0.95067	Nvg00774 (p-value)	1	0.19974	0.73381	0.35911	Nvg00774	no homology
Nvg00257 (t-stat. value)	1	-1.34862	0.89039	0.40119	Nvg00257 (p-value)	1	0.20049	0.38944	0.6948	Nvg00257	no homology
Nvg00947 (t-stat. value)	3	1.34417	1.66135	-4.321	Nvg00947 (p-value)	3	0.20188	0.12055	0.00083	Nvg00947	no homology
Nvg00965 (t-stat. value)	1	1.34384	-0.07214	-1.25719	Nvg00965 (p-value)	1	0.20198	0.94359	0.2308	Nvg00965	no homology
Nvg00618 (t-stat. value)	3	-1.34357	-0.02511	1.37422	Nvg00618 (p-value)	3	0.20207	0.98034	0.1926	Nvg00618	no homology
Nvg00232 (t-stat. value)	3	1.34215	2.43981	-7.87776	Nvg00232 (p-value)	3	0.20252	0.02978	2.6457e-06	Nvg00232	no homology
Nvg01016 (t-stat. value)	3	1.33538	2.08406	-5.76272	Nvg01016 (p-value)	3	0.20466	0.05745	7e-05	Nvg01016	no homology
Nvg00719 (t-stat. value)	2	-1.33482	1.47719	-0.11519	Nvg00719 (p-value)	2	0.20484	0.16344	0.91006	Nvg00719	no homology
Nvg01024 (t-stat. value)	3	1.33411	1.0801	-2.95584	Nvg01024 (p-value)	3	0.20507	0.29973	0.01115	Nvg01024	no homology
Nvg00881 (t-stat. value)	3	1.3282	1.47296	-3.7827	Nvg00881 (p-value)	3	0.20696	0.16456	0.00228	Nvg00881	no homology
Nvg00478 (t-stat. value)	1	1.32742	-0.90582	-0.36908	Nvg00478 (p-value)	1	0.20721	0.38151	0.71801	Nvg00478	no homology
Nvg00203 (t-stat. value)	3	-1.32033	-0.3355	1.74934	Nvg00203 (p-value)	3	0.2095	0.7426	0.10378	Nvg00203	no homology
Nvg00944 (t-stat. value)	1	1.31992	-0.07077	-1.23543	Nvg00944 (p-value)	1	0.20963	0.94466	0.23853	Nvg00944	no homology
Nvg00221 (t-stat. value)	3	-1.31439	-0.69513	2.26417	Nvg00221 (p-value)	3	0.21143	0.49921	0.04131	Nvg00221	no homology
Nvg00481 (t-stat. value)	3	1.31182	0.66897	-2.22017	Nvg00481 (p-value)	3	0.21227	0.51522	0.04481	Nvg00481	no homology
Nvg01012 (t-stat. value)	3	-1.30525	-2.75298	10.6575	Nvg01012 (p-value)	3	0.21444	0.01644	8.55297e-08	Nvg01012	no homology
Nvg00784 (t-stat. value)	3	-1.30209	-2.06965	5.52596	Nvg00784 (p-value)	3	0.21548	0.05897	0.0001	Nvg00784	no homology
Nvg00714 (t-stat. value)	2	1.30118	-3.36231	1.31463	Nvg00714 (p-value)	2	0.21579	0.0051	0.21136	Nvg00714	no homology
Nvg00586 (t-stat. value)	3	1.29602	2.36721	-6.92914	Nvg00586 (p-value)	3	0.21751	0.03411	1e-05	Nvg00586	no homology
Nvg00699 (t-stat. value)	3	1.29526	1.83055	-4.65817	Nvg00699 (p-value)	3	0.21776	0.09018	0.00045	Nvg00699	no homology
Nvg00334 (t-stat. value)	3	-1.29346	-0.22309	1.57091	Nvg00334 (p-value)	3	0.21836	0.82693	0.14022	Nvg00334	no homology
Nvg01009 (t-stat. value)	3	1.29272	0.10503	-1.42079	Nvg01009 (p-value)	3	0.21861	0.91795	0.17892	Nvg01009	no homology
Nvg00530 (t-stat. value)	3	1.29111	1.54052	-3.85146	Nvg00530 (p-value)	3	0.21915	0.14742	0.002	Nvg00530	no homology
Nvg00803 (t-stat. value)	3	-1.28854	-1.68945	4.22715	Nvg00803 (p-value)	3	0.22002	0.11496	0.00099	Nvg00803	no homology
Nvg00680 (t-stat. value)	1	-1.28481	0.77229	0.45878	Nvg00680 (p-value)	1	0.22128	0.45376	0.65397	Nvg00680	no homology
Nvg00751 (t-stat. value)	3	1.28282	2.1023	-5.55736	Nvg00751 (p-value)	3	0.22196	0.05558	9e-05	Nvg00751	no homology
Nvg00588 (t-stat. value)	3	-1.28186	-1.43198	3.57505	Nvg00588 (p-value)	3	0.22228	0.17575	0.00339	Nvg00588	no homology
Nvg00934 (t-stat. value)	3	1.27973	1.47516	-3.66806	Nvg00934 (p-value)	3	0.22301	0.16397	0.00284	Nvg00934	no homology
Nvg00982 (t-stat. value)	3	1.27252	1.73854	-4.31188	Nvg00982 (p-value)	3	0.22548	0.10573	0.00084	Nvg00982	no homology
Nvg00872 (t-stat. value)	3	1.27087	2.2951	-6.34456	Nvg00872 (p-value)	3	0.22605	0.03901	3e-05	Nvg00872	no homology
Nvg00831 (t-stat. value)	1	1.27085	-0.60399	-0.6115	Nvg00831 (p-value)	1	0.22605	0.55625	0.55141	Nvg00831	no homology
Nvg01028 (t-stat. value)	3	-1.26622	-0.30141	1.64294	Nvg01028 (p-value)	3	0.22765	0.76787	0.12435	Nvg01028	no homology
Nvg00639 (t-stat. value)	3	-1.26208	-0.88854	2.49908	Nvg00639 (p-value)	3	0.22909	0.3904	0.02664	Nvg00639	no homology
Nvg00103 (t-stat. value)	2	-1.26064	2.30296	-0.76766	Nvg00103 (p-value)	2	0.22959	0.03845	0.4564	Nvg00103	no homology
Nvg00950 (t-stat. value)	3	1.25874	2.37825	-6.6875	Nvg00950 (p-value)	3	0.23026	0.03342	1e-05	Nvg00950	no homology
Nvg00836 (t-stat. value)	2	1.25814	-4.5631	1.84308	Nvg00836 (p-value)	2	0.23047	0.00053	0.08823	Nvg00836	no homology
Nvg00603 (t-stat. value)	3	-1.25132	-0.51636	1.91796	Nvg00603 (p-value)	3	0.23287	0.61428	0.07735	Nvg00603	no homology
Nvg00550 (t-stat. value)	3	-1.25106	-0.8637	2.44194	Nvg00550 (p-value)	3	0.23296	0.40341	0.02966	Nvg00550	no homology
Nvg01057 (t-stat. value)	3	-1.25079	-0.09297	1.36263	Nvg01057 (p-value)	3	0.23306	0.92734	0.19614	Nvg01057	no homology
Nvg00084 (t-stat. value)	3	-1.24668	-0.43343	1.79735	Nvg00084 (p-value)	3	0.23451	0.6718	0.09554	Nvg00084	no homology
Nvg00508 (t-stat. value)	3	1.23848	1.60092	-3.85874	Nvg00508 (p-value)	3	0.23744	0.13341	0.00197	Nvg00508	no homology
Nvg00511 (t-stat. value)	3	1.23657	0.7091	-2.17991	Nvg00511 (p-value)	3	0.23812	0.49079	0.04824	Nvg00511	no homology
Nvg00850 (t-stat. value)	1	1.23162	-1.16907	-0.05343	Nvg00850 (p-value)	1	0.2399	0.26336	0.9582	Nvg00850	no homology
Nvg00189 (t-stat. value)	3	-1.22918	-0.24056	1.52362	Nvg00189 (p-value)	3	0.24079	0.81365	0.15155	Nvg00189	no homology
Nvg00682 (t-stat. value)	3	1.22737	2.88349	-10.6098	Nvg00682 (p-value)	3	0.24145	0.01281	9.01593e-08	Nvg00682	no homology
Nvg00499 (t-stat. value)	3	1.22661	2.27777	-5.97426	Nvg00499 (p-value)	3	0.24172	0.04028	5e-05	Nvg00499	no homology
Nvg00239 (t-stat. value)	1	-1.22538	0.02963	1.19062	Nvg00239 (p-value)	1	0.24217	0.97681	0.25509	Nvg00239	no homology
Nvg00713 (t-stat. value)	3	1.22222	2.74771	-8.92309	Nvg00713 (p-value)	3	0.24332	0.01661	6.6351e-07	Nvg00713	no homology
Nvg00975 (t-stat. value)	1	-1.21446	0.14794	1.04435	Nvg00975 (p-value)	1	0.24617	0.88466	0.31536	Nvg00975	no homology
Nvg00828 (t-stat. value)	3	1.21359	2.40891	-6.5019	Nvg00828 (p-value)	3	0.24649	0.03155	2e-05	Nvg00828	no homology
Nvg00254 (t-stat. value)	3	-1.20932	-1.40714	3.3582	Nvg00254 (p-value)	3	0.24807	0.18284	0.00514	Nvg00254	no homology
Nvg00186 (t-stat. value)	3	1.2056	2.36279	-6.22209	Nvg00186 (p-value)	3	0.24946	0.0344	3e-05	Nvg00186	no homology
Nvg00749 (t-stat. value)	2	-1.20147	2.48569	-0.93673	Nvg00749 (p-value)	2	0.251	0.02732	0.36597	Nvg00749	no homology
Nvg00693 (t-stat. value)	2	1.19824	-3.46189	1.46857	Nvg00693 (p-value)	2	0.25221	0.00421	0.16573	Nvg00693	no homology
Nvg00638 (t-stat. value)	3	-1.19712	-2.47577	6.71949	Nvg00638 (p-value)	3	0.25264	0.02783	1e-05	Nvg00638	no homology
Nvg00830 (t-stat. value)	3	1.19606	1.33069	-3.17686	Nvg00830 (p-value)	3	0.25303	0.20616	0.00728	Nvg00830	no homology
Nvg00596 (t-stat. value)	1	1.19573	-0.83405	-0.32365	Nvg00596 (p-value)	1	0.25316	0.41931	0.75135	Nvg00596	no homology
Nvg00394 (t-stat. value)	3	1.19503	1.80681	-4.25095	Nvg00394 (p-value)	3	0.25342	0.09398	0.00095	Nvg00394	no homology
Nvg00742 (t-stat. value)	3	-1.19331	-3.06608	12.7064	Nvg00742 (p-value)	3	0.25407	0.00902	1.04923e-08	Nvg00742	no homology
Nvg00651 (t-stat. value)	2	-1.19116	1.84423	-0.51609	Nvg00651 (p-value)	2	0.25489	0.08805	0.61446	Nvg00651	no homology
Nvg00233 (t-stat. value)	3	1.18812	2.05373	-4.9431	Nvg00233 (p-value)	3	0.25604	0.06069	0.00027	Nvg00233	no homology
Nvg00223 (t-stat. value)	2	1.18577	-3.29623	1.40163	Nvg00223 (p-value)	2	0.25694	0.00579	0.18445	Nvg00223	no homology
Nvg00743 (t-stat. value)	2	1.1822	-6.62242	2.47995	Nvg00743 (p-value)	2	0.2583	2e-05	0.02761	Nvg00743	no homology
Nvg00614 (t-stat. value)	2	-1.17773	1.46781	-0.24048	Nvg00614 (p-value)	2	0.26001	0.16593	0.81371	Nvg00614	no homology
Nvg00846 (t-stat. value)	2	1.17551	-3.43318	1.47946	Nvg00846 (p-value)	2	0.26087	0.00445	0.16284	Nvg00846	no homology
Nvg00029 (t-stat. value)	3	1.17486	1.54913	-3.57983	Nvg00029 (p-value)	3	0.26112	0.14534	0.00336	Nvg00029	no homology
Nvg01011 (t-stat. value)	2	1.17124	-1.28304	0.09488	Nvg01011 (p-value)	2	0.26252	0.22188	0.92586	Nvg01011	no homology
Nvg00039 (t-stat. value)	1	-1.1687	0.63239	0.49343	Nvg00039 (p-value)	1	0.26351	0.5381	0.62994	Nvg00039	no homology
Nvg00030 (t-stat. value)	1	1.16015	-0.56247	-0.55511	Nvg00030 (p-value)	1	0.26685	0.58337	0.58825	Nvg00030	no homology
Nvg00215 (t-stat. value)	3	-1.1535	-2.2206	5.34704	Nvg00215 (p-value)	3	0.26947	0.04477	0.00013	Nvg00215	no homology
Nvg00954 (t-stat. value)	3	-1.15101	-2.15226	5.10225	Nvg00954 (p-value)	3	0.27046	0.05075	0.0002	Nvg00954	no homology
Nvg00536 (t-stat. value)	2	1.14686	-1.49445	0.28858	Nvg00536 (p-value)	2	0.27211	0.15893	0.77745	Nvg00536	no homology
Nvg00816 (t-stat. value)	3	1.14566	2.19775	-5.22988	Nvg00816 (p-value)	3	0.27259	0.04669	0.00016	Nvg00816	no homology
Nvg00664 (t-stat. value)	3	1.14248	0.3658	-1.58768	Nvg00664 (p-value)	3	0.27386	0.72039	0.13637	Nvg00664	no homology
Nvg00640 (t-stat. value)	3	1.14089	0.51353	-1.78005	Nvg00640 (p-value)	3	0.2745	0.6162	0.09844	Nvg00640	no homology
Nvg01037 (t-stat. value)	3	1.13578	0.28207	-1.47415	Nvg01037 (p-value)	3	0.27656	0.78233	0.16424	Nvg01037	no homology
Nvg00509 (t-stat. value)	3	-1.13507	-2.63374	7.04307	Nvg00509 (p-value)	3	0.27684	0.02064	1e-05	Nvg00509	no homology
Nvg00942 (t-stat. value)	1	1.11971	-0.42113	-0.66193	Nvg00942 (p-value)	1	0.2831	0.68054	0.51958	Nvg00942	no homology
Nvg00721 (t-stat. value)	2	1.11939	-3.08817	1.36478	Nvg00721 (p-value)	2	0.28323	0.00864	0.19548	Nvg00721	no homology
Nvg00862 (t-stat. value)	2	1.11699	-1.8111	0.558	Nvg00862 (p-value)	2	0.28422	0.09328	0.58632	Nvg00862	no homology
Nvg00739 (t-stat. value)	1	-1.11088	0.61606	0.45803	Nvg00739 (p-value)	1	0.28674	0.54849	0.6545	Nvg00739	no homology
Nvg00483 (t-stat. value)	2	1.10966	-1.85791	0.59908	Nvg00483 (p-value)	2	0.28725	0.08597	0.55942	Nvg00483	no homology
Nvg00880 (t-stat. value)	3	1.10559	0.92099	-2.31723	Nvg00880 (p-value)	3	0.28894	0.37383	0.03744	Nvg00880	no homology
Nvg00902 (t-stat. value)	2	1.10085	-3.71891	1.69748	Nvg00902 (p-value)	2	0.29093	0.00258	0.1134	Nvg00902	no homology
Nvg00395 (t-stat. value)	3	1.09844	0.37435	-1.54886	Nvg00395 (p-value)	3	0.29194	0.71418	0.14541	Nvg00395	no homology
Nvg00810 (t-stat. value)	3	1.09728	0.23258	-1.37144	Nvg00810 (p-value)	3	0.29243	0.81971	0.19345	Nvg00810	no homology
Nvg01022 (t-stat. value)	3	1.09577	0.23018	-1.3669	Nvg01022 (p-value)	3	0.29307	0.82153	0.19483	Nvg01022	no homology
Nvg00376 (t-stat. value)	2	-1.08993	1.17089	-0.07035	Nvg00376 (p-value)	2	0.29554	0.26266	0.94498	Nvg00376	no homology
Nvg00258 (t-stat. value)	3	-1.08871	-0.92892	2.30453	Nvg00258 (p-value)	3	0.29605	0.36986	0.03834	Nvg00258	no homology
Nvg00744 (t-stat. value)	2	-1.08455	1.6912	-0.49721	Nvg00744 (p-value)	2	0.29782	0.11462	0.62734	Nvg00744	no homology
Nvg00672 (t-stat. value)	3	1.08311	2.63182	-6.58997	Nvg00672 (p-value)	3	0.29844	0.02072	2e-05	Nvg00672	no homology
Nvg00281 (t-stat. value)	3	-1.0772	-2.23023	5.02176	Nvg00281 (p-value)	3	0.30098	0.04398	0.00023	Nvg00281	no homology
Nvg00410 (t-stat. value)	2	1.07543	-2.42218	1.01839	Nvg00410 (p-value)	2	0.30174	0.03078	0.32707	Nvg00410	no homology
Nvg00565 (t-stat. value)	3	-1.07017	-0.10933	1.19604	Nvg00565 (p-value)	3	0.30401	0.91461	0.25304	Nvg00565	no homology
Nvg00870 (t-stat. value)	3	1.06668	0.89446	-2.22097	Nvg00870 (p-value)	3	0.30553	0.38734	0.04474	Nvg00870	no homology
Nvg00059 (t-stat. value)	2	-1.06372	1.75316	-0.56316	Nvg00059 (p-value)	2	0.30682	0.10311	0.58291	Nvg00059	no homology
Nvg00783 (t-stat. value)	2	-1.05311	1.19651	-0.12482	Nvg00783 (p-value)	2	0.31147	0.25286	0.90258	Nvg00783	no homology
Nvg01045 (t-stat. value)	3	1.04981	2.12888	-4.61457	Nvg01045 (p-value)	3	0.31293	0.05296	0.00048	Nvg01045	no homology
Nvg00012 (t-stat. value)	1	-1.04962	0.34269	0.67832	Nvg00012 (p-value)	1	0.31302	0.73731	0.50946	Nvg00012	no homology
Nvg00547 (t-stat. value)	2	-1.04952	2.7032	-1.21941	Nvg00547 (p-value)	2	0.31306	0.01808	0.24435	Nvg00547	no homology
Nvg00690 (t-stat. value)	3	1.0463	0.56647	-1.73643	Nvg00690 (p-value)	3	0.31449	0.58072	0.10611	Nvg00690	no homology
Nvg00789 (t-stat. value)	3	-1.04117	-0.86827	2.14658	Nvg00789 (p-value)	3	0.31677	0.40099	0.05128	Nvg00789	no homology
Nvg00275 (t-stat. value)	2	1.03279	-1.26803	0.20367	Nvg00275 (p-value)	2	0.32053	0.22703	0.84176	Nvg00275	no homology
Nvg00977 (t-stat. value)	2	1.0305	-7.74491	2.93861	Nvg00977 (p-value)	2	0.32157	3.18271e-06	0.01152	Nvg00977	no homology
Nvg00063 (t-stat. value)	3	1.03007	2.56015	-5.90945	Nvg00063 (p-value)	3	0.32176	0.02373	5e-05	Nvg00063	no homology
Nvg00494 (t-stat. value)	3	-1.02824	-2.34109	5.14305	Nvg00494 (p-value)	3	0.32259	0.03582	0.00019	Nvg00494	no homology
Nvg00333 (t-stat. value)	1	-1.02116	0.27393	0.72351	Nvg00333 (p-value)	1	0.32581	0.78844	0.48218	Nvg00333	no homology
Nvg00527 (t-stat. value)	3	1.01462	0.81457	-2.03352	Nvg00527 (p-value)	3	0.3288	0.42999	0.06294	Nvg00527	no homology
Nvg00813 (t-stat. value)	3	1.01103	0.22934	-1.27536	Nvg00813 (p-value)	3	0.33045	0.82218	0.2245	Nvg00813	no homology
Nvg00606 (t-stat. value)	3	1.00387	1.93499	-3.97985	Nvg00606 (p-value)	3	0.33376	0.07505	0.00157	Nvg00606	no homology
Nvg01041 (t-stat. value)	3	1.00366	1.57995	-3.24993	Nvg01041 (p-value)	3	0.33386	0.13813	0.00633	Nvg01041	no homology
Nvg00946 (t-stat. value)	3	-0.99208	-1.14063	2.4813	Nvg00946 (p-value)	3	0.33927	0.2746	0.02754	Nvg00946	no homology
Nvg00819 (t-stat. value)	3	-0.98392	-1.21337	2.58195	Nvg00819 (p-value)	3	0.34311	0.24657	0.02277	Nvg00819	no homology
Nvg00681 (t-stat. value)	3	-0.98209	-0.71721	1.85714	Nvg00681 (p-value)	3	0.34398	0.48593	0.08609	Nvg00681	no homology
Nvg00964 (t-stat. value)	2	-0.97663	1.68873	-0.59456	Nvg00964 (p-value)	2	0.34658	0.1151	0.56234	Nvg00964	no homology
Nvg00953 (t-stat. value)	1	-0.97522	0.34492	0.60645	Nvg00953 (p-value)	1	0.34725	0.73567	0.55466	Nvg00953	no homology
Nvg00214 (t-stat. value)	2	-0.97476	1.88492	-0.74484	Nvg00214 (p-value)	2	0.34747	0.08199	0.46962	Nvg00214	no homology
Nvg00303 (t-stat. value)	3	-0.97125	-1.23602	2.59657	Nvg00303 (p-value)	3	0.34915	0.23832	0.02215	Nvg00303	no homology
Nvg00002 (t-stat. value)	1	-0.97108	0.5622	0.38434	Nvg00002 (p-value)	1	0.34923	0.58354	0.70694	Nvg00002	no homology
Nvg00576 (t-stat. value)	3	0.96726	1.61176	-3.22963	Nvg00576 (p-value)	3	0.35107	0.13102	0.00658	Nvg00576	no homology
Nvg00510 (t-stat. value)	3	0.96607	1.85472	-3.70058	Nvg00510 (p-value)	3	0.35164	0.08645	0.00267	Nvg00510	no homology
Nvg00566 (t-stat. value)	3	0.96114	1.99379	-3.98462	Nvg00566 (p-value)	3	0.35402	0.06759	0.00156	Nvg00566	no homology
Nvg00636 (t-stat. value)	3	-0.95936	-2.21834	4.51109	Nvg00636 (p-value)	3	0.35488	0.04496	0.00059	Nvg00636	no homology
Nvg00533 (t-stat. value)	3	-0.95651	-0.57143	1.63482	Nvg00533 (p-value)	3	0.35626	0.57745	0.12606	Nvg00533	no homology
Nvg00265 (t-stat. value)	2	0.9455	-3.61731	1.84023	Nvg00265 (p-value)	2	0.36165	0.00313	0.08867	Nvg00265	no homology
Nvg00316 (t-stat. value)	2	-0.9415	1.08954	-0.1321	Nvg00316 (p-value)	2	0.36362	0.2957	0.89693	Nvg00316	no homology
Nvg00863 (t-stat. value)	3	0.94145	2.55706	-5.38893	Nvg00863 (p-value)	3	0.36364	0.02387	0.00012	Nvg00863	no homology
Nvg00616 (t-stat. value)	2	0.94001	-5.83598	2.69331	Nvg00616 (p-value)	2	0.36435	6e-05	0.01843	Nvg00616	no homology
Nvg00758 (t-stat. value)	2	0.93187	-1.34337	0.35837	Nvg00758 (p-value)	2	0.36839	0.20213	0.72582	Nvg00758	no homology
Nvg00288 (t-stat. value)	2	0.91578	-2.48223	1.22156	Nvg00288 (p-value)	2	0.37646	0.02749	0.24356	Nvg00288	no homology
Nvg00240 (t-stat. value)	1	-0.91299	0.27648	0.61827	Nvg00240 (p-value)	1	0.37787	0.78652	0.54708	Nvg00240	no homology
Nvg00932 (t-stat. value)	1	0.91147	-0.83606	-0.06924	Nvg00932 (p-value)	1	0.37864	0.41823	0.94585	Nvg00932	no homology
Nvg00958 (t-stat. value)	3	0.91038	0.89241	-1.99999	Nvg00958 (p-value)	3	0.37919	0.3884	0.06684	Nvg00958	no homology
Nvg00609 (t-stat. value)	3	0.89913	1.42153	-2.76654	Nvg00609 (p-value)	3	0.38493	0.17871	0.01602	Nvg00609	no homology
Nvg00782 (t-stat. value)	3	0.89844	0.89121	-1.98213	Nvg00782 (p-value)	3	0.38529	0.38901	0.06901	Nvg00782	no homology
Nvg00842 (t-stat. value)	3	-0.89566	-0.29039	1.2236	Nvg00842 (p-value)	3	0.38672	0.7761	0.24282	Nvg00842	no homology
Nvg00825 (t-stat. value)	2	-0.88932	1.53215	-0.55306	Nvg00825 (p-value)	2	0.38999	0.14945	0.5896	Nvg00825	no homology
Nvg00153 (t-stat. value)	1	0.88751	-0.85382	-0.03094	Nvg00153 (p-value)	1	0.39093	0.40866	0.97578	Nvg00153	no homology
Nvg00856 (t-stat. value)	3	0.88715	1.06811	-2.2122	Nvg00856 (p-value)	3	0.39111	0.3049	0.04547	Nvg00856	no homology
Nvg00185 (t-stat. value)	3	0.8868	2.26075	-4.35214	Nvg00185 (p-value)	3	0.3913	0.04157	0.00078	Nvg00185	no homology
Nvg00220 (t-stat. value)	2	-0.88673	2.17214	-1.04028	Nvg00220 (p-value)	2	0.39133	0.04893	0.31717	Nvg00220	no homology
Nvg00315 (t-stat. value)	3	0.88502	2.38648	-4.65092	Nvg00315 (p-value)	3	0.39222	0.03291	0.00045	Nvg00315	no homology
Nvg01021 (t-stat. value)	3	-0.87691	-2.71453	5.53252	Nvg01021 (p-value)	3	0.39645	0.0177	0.0001	Nvg01021	no homology
Nvg00858 (t-stat. value)	3	0.87306	0.94175	-2.01614	Nvg00858 (p-value)	3	0.39847	0.36349	0.06493	Nvg00858	no homology
Nvg00984 (t-stat. value)	2	-0.873	2.63851	-1.37015	Nvg00984 (p-value)	2	0.3985	0.02045	0.19384	Nvg00984	no homology
Nvg00689 (t-stat. value)	2	0.86878	-5.89489	2.84041	Nvg00689 (p-value)	2	0.40072	5e-05	0.01391	Nvg00689	no homology
Nvg01030 (t-stat. value)	3	0.86775	1.88297	-3.5037	Nvg01030 (p-value)	3	0.40127	0.08227	0.00389	Nvg01030	no homology
Nvg00652 (t-stat. value)	3	0.86187	0.30663	-1.20608	Nvg00652 (p-value)	3	0.40438	0.76398	0.24928	Nvg00652	no homology
Nvg00523 (t-stat. value)	3	0.85959	1.72099	-3.19034	Nvg00523 (p-value)	3	0.40559	0.10895	0.0071	Nvg00523	no homology
Nvg00875 (t-stat. value)	3	-0.85841	-0.46346	1.38728	Nvg00875 (p-value)	3	0.40622	0.6507	0.18868	Nvg00875	no homology
Nvg00539 (t-stat. value)	2	-0.8546	2.5202	-1.31338	Nvg00539 (p-value)	2	0.40824	0.02559	0.21176	Nvg00539	no homology
Nvg00847 (t-stat. value)	2	-0.84638	1.34617	-0.4404	Nvg00847 (p-value)	2	0.41265	0.20125	0.66688	Nvg00847	no homology
Nvg00213 (t-stat. value)	3	0.84432	2.51167	-4.80071	Nvg00213 (p-value)	3	0.41376	0.02601	0.00035	Nvg00213	no homology
Nvg00998 (t-stat. value)	2	-0.83665	2.07504	-1.02224	Nvg00998 (p-value)	2	0.41791	0.05839	0.32531	Nvg00998	no homology
Nvg00811 (t-stat. value)	1	0.83077	-0.6051	-0.21317	Nvg00811 (p-value)	1	0.4211	0.55553	0.8345	Nvg00811	no homology
Nvg00279 (t-stat. value)	2	-0.82727	0.87468	-0.04371	Nvg00279 (p-value)	2	0.42301	0.39762	0.9658	Nvg00279	no homology
Nvg00904 (t-stat. value)	2	0.81895	-1.53536	0.62311	Nvg00904 (p-value)	2	0.42757	0.14867	0.54399	Nvg00904	no homology
Nvg00790 (t-stat. value)	3	0.81134	1.86671	-3.33751	Nvg00790 (p-value)	3	0.43177	0.08466	0.00535	Nvg00790	no homology
Nvg00222 (t-stat. value)	2	0.81066	-3.83118	2.13132	Nvg00222 (p-value)	2	0.43215	0.00208	0.05272	Nvg00222	no homology
Nvg00696 (t-stat. value)	3	-0.80542	-1.15013	2.20608	Nvg00696 (p-value)	3	0.43506	0.27081	0.04598	Nvg00696	no homology
Nvg00874 (t-stat. value)	3	0.80327	3.21574	-6.78527	Nvg00874 (p-value)	3	0.43626	0.00676	1e-05	Nvg00874	no homology
Nvg00887 (t-stat. value)	2	-0.79962	4.32704	-2.3852	Nvg00887 (p-value)	2	0.4383	0.00082	0.03299	Nvg00887	no homology
Nvg00230 (t-stat. value)	3	0.79856	1.83412	-3.25096	Nvg00230 (p-value)	3	0.43889	0.08962	0.00632	Nvg00230	no homology
Nvg00615 (t-stat. value)	3	-0.78931	-1.59361	2.83508	Nvg00615 (p-value)	3	0.44409	0.13504	0.01405	Nvg00615	no homology
Nvg00759 (t-stat. value)	3	0.78639	1.6879	-2.98004	Nvg00759 (p-value)	3	0.44574	0.11526	0.01064	Nvg00759	no homology
Nvg00893 (t-stat. value)	3	-0.7825	-0.79271	1.70171	Nvg00893 (p-value)	3	0.44794	0.44217	0.11259	Nvg00893	no homology
Nvg00593 (t-stat. value)	2	0.77691	-2.25776	1.21816	Nvg00593 (p-value)	2	0.45112	0.0418	0.24481	Nvg00593	no homology
Nvg00677 (t-stat. value)	3	0.77487	2.44108	-4.36156	Nvg00677 (p-value)	3	0.45228	0.02971	0.00077	Nvg00677	no homology
Nvg00611 (t-stat. value)	1	-0.76776	0.17642	0.58216	Nvg00611 (p-value)	1	0.45635	0.86269	0.57042	Nvg00611	no homology
Nvg01047 (t-stat. value)	3	-0.76254	-0.18337	0.96165	Nvg01047 (p-value)	3	0.45935	0.85734	0.35377	Nvg01047	no homology
Nvg00280 (t-stat. value)	2	0.75651	-2.25563	1.23915	Nvg00280 (p-value)	2	0.46284	0.04197	0.2372	Nvg00280	no homology
Nvg00619 (t-stat. value)	3	0.7559	2.60855	-4.66701	Nvg00619 (p-value)	3	0.46319	0.02165	0.00044	Nvg00619	no homology
Nvg00635 (t-stat. value)	2	0.75086	-3.03438	1.76677	Nvg00635 (p-value)	2	0.46611	0.00958	0.10072	Nvg00635	no homology
Nvg00528 (t-stat. value)	3	-0.75016	-0.43929	1.23753	Nvg00528 (p-value)	3	0.46652	0.66766	0.23778	Nvg00528	no homology
Nvg00838 (t-stat. value)	3	-0.74997	-0.84008	1.72001	Nvg00838 (p-value)	3	0.46663	0.41605	0.10913	Nvg00838	no homology
Nvg00740 (t-stat. value)	3	0.7498	2.51589	-4.4337	Nvg00740 (p-value)	3	0.46673	0.0258	0.00067	Nvg00740	no homology
Nvg00037 (t-stat. value)	3	-0.74651	-0.64255	1.473	Nvg00037 (p-value)	3	0.46865	0.53168	0.16455	Nvg00037	no homology
Nvg00938 (t-stat. value)	3	-0.74364	-0.23141	0.99511	Nvg00938 (p-value)	3	0.47032	0.8206	0.33785	Nvg00938	no homology
Nvg00564 (t-stat. value)	1	0.74296	-0.01392	-0.72817	Nvg00564 (p-value)	1	0.47072	0.98911	0.47942	Nvg00564	no homology
Nvg00083 (t-stat. value)	2	-0.7381	2.82258	-1.64877	Nvg00083 (p-value)	2	0.47357	0.01439	0.12314	Nvg00083	no homology
Nvg00520 (t-stat. value)	3	0.73723	0.78694	-1.63776	Nvg00520 (p-value)	3	0.47408	0.44543	0.12544	Nvg00520	no homology
Nvg00229 (t-stat. value)	2	0.73693	-2.65379	1.53877	Nvg00229 (p-value)	2	0.47425	0.01987	0.14784	Nvg00229	no homology
Nvg00207 (t-stat. value)	3	0.73692	0.75811	-1.60185	Nvg00207 (p-value)	3	0.47426	0.46191	0.1332	Nvg00207	no homology
Nvg00327 (t-stat. value)	3	0.73573	0.27854	-1.03924	Nvg00327 (p-value)	3	0.47496	0.78498	0.31763	Nvg00327	no homology
Nvg00626 (t-stat. value)	1	-0.73211	0.07287	0.65517	Nvg00626 (p-value)	1	0.47709	0.94302	0.52378	Nvg00626	no homology
Nvg00181 (t-stat. value)	2	-0.72797	2.60296	-1.51522	Nvg00181 (p-value)	2	0.47954	0.02188	0.15365	Nvg00181	no homology
Nvg00644 (t-stat. value)	3	0.71918	2.60456	-4.51158	Nvg00644 (p-value)	3	0.48476	0.02182	0.00058	Nvg00644	no homology
Nvg00684 (t-stat. value)	3	0.70873	0.06171	-0.77439	Nvg00684 (p-value)	3	0.49101	0.95173	0.45256	Nvg00684	no homology
Nvg00183 (t-stat. value)	3	0.70392	0.45199	-1.20089	Nvg00183 (p-value)	3	0.4939	0.65873	0.25122	Nvg00183	no homology
Nvg00912 (t-stat. value)	3	0.70143	1.80141	-2.98656	Nvg00912 (p-value)	3	0.4954	0.09487	0.01051	Nvg00912	no homology
Nvg00970 (t-stat. value)	3	-0.6999	-0.18193	0.89515	Nvg00970 (p-value)	3	0.49633	0.85844	0.38698	Nvg00970	no homology
Nvg00776 (t-stat. value)	1	-0.69698	0.02803	0.66743	Nvg00776 (p-value)	1	0.49809	0.97806	0.51617	Nvg00776	no homology
Nvg01001 (t-stat. value)	3	0.69375	2.76733	-4.77099	Nvg01001 (p-value)	3	0.50005	0.016	0.00037	Nvg01001	no homology
Nvg00808 (t-stat. value)	2	0.68659	-5.68776	3.14666	Nvg00808 (p-value)	2	0.50441	7e-05	0.00772	Nvg00808	no homology
Nvg00814 (t-stat. value)	2	-0.68169	4.48149	-2.65787	Nvg00814 (p-value)	2	0.5074	0.00062	0.01971	Nvg00814	no homology
Nvg00289 (t-stat. value)	2	0.68062	-0.8824	0.18856	Nvg00289 (p-value)	2	0.50806	0.39358	0.85335	Nvg00289	no homology
Nvg00567 (t-stat. value)	3	-0.6749	-2.81675	4.80106	Nvg00567 (p-value)	3	0.51157	0.01456	0.00035	Nvg00567	no homology
Nvg00771 (t-stat. value)	2	-0.66686	1.41243	-0.6707	Nvg00771 (p-value)	2	0.51652	0.18131	0.51415	Nvg00771	no homology
Nvg00225 (t-stat. value)	3	-0.64962	-0.91291	1.68202	Nvg00225 (p-value)	3	0.52725	0.37791	0.11642	Nvg00225	no homology
Nvg00286 (t-stat. value)	3	0.64911	1.47935	-2.4167	Nvg00286 (p-value)	3	0.52757	0.16287	0.0311	Nvg00286	no homology
Nvg00715 (t-stat. value)	3	-0.64665	-0.0373	0.68587	Nvg00715 (p-value)	3	0.52911	0.97081	0.50484	Nvg00715	no homology
Nvg00996 (t-stat. value)	1	0.64336	-0.46948	-0.16798	Nvg00996 (p-value)	1	0.53118	0.6465	0.86918	Nvg00996	no homology
Nvg00676 (t-stat. value)	2	0.63995	-5.92662	3.33991	Nvg00676 (p-value)	2	0.53332	5e-05	0.00532	Nvg00676	no homology
Nvg00695 (t-stat. value)	2	0.63769	-0.81592	0.16803	Nvg00695 (p-value)	2	0.53474	0.42924	0.86915	Nvg00695	no homology
Nvg00479 (t-stat. value)	3	-0.62931	-1.3097	2.15684	Nvg00479 (p-value)	3	0.54005	0.21297	0.05032	Nvg00479	no homology
Nvg00553 (t-stat. value)	3	0.62832	0.12927	-0.76483	Nvg00553 (p-value)	3	0.54068	0.89912	0.45803	Nvg00553	no homology
Nvg00323 (t-stat. value)	2	0.62602	-2.78022	1.76451	Nvg00323 (p-value)	2	0.54214	0.01561	0.10111	Nvg00323	no homology
Nvg00897 (t-stat. value)	3	0.62305	1.2242	-2.03643	Nvg00897 (p-value)	3	0.54403	0.2426	0.06261	Nvg00897	no homology
Nvg00260 (t-stat. value)	2	0.62275	-3.43044	2.18976	Nvg00260 (p-value)	2	0.54422	0.00447	0.04738	Nvg00260	no homology
Nvg00781 (t-stat. value)	1	0.62266	-0.4898	-0.12832	Nvg00781 (p-value)	1	0.54427	0.63243	0.89986	Nvg00781	no homology
Nvg00992 (t-stat. value)	1	-0.61914	0.10993	0.50521	Nvg00992 (p-value)	1	0.54652	0.91414	0.62187	Nvg00992	no homology
Nvg00765 (t-stat. value)	2	0.61336	-3.42047	2.19808	Nvg00765 (p-value)	2	0.55022	0.00456	0.04666	Nvg00765	no homology
Nvg00524 (t-stat. value)	3	-0.61331	-0.86034	1.57262	Nvg00524 (p-value)	3	0.55025	0.40519	0.13982	Nvg00524	no homology
Nvg00746 (t-stat. value)	3	-0.61163	-1.3129	2.13435	Nvg00746 (p-value)	3	0.55133	0.21192	0.05243	Nvg00746	no homology
Nvg00634 (t-stat. value)	1	0.61025	-0.5434	-0.06437	Nvg00634 (p-value)	1	0.55221	0.59605	0.94965	Nvg00634	no homology
Nvg00787 (t-stat. value)	2	-0.60141	0.83485	-0.22053	Nvg00787 (p-value)	2	0.55791	0.41888	0.82889	Nvg00787	no homology
Nvg00514 (t-stat. value)	3	0.60031	1.34632	-2.16076	Nvg00514 (p-value)	3	0.55862	0.2012	0.04996	Nvg00514	no homology
Nvg00300 (t-stat. value)	3	0.58746	2.69832	-4.21595	Nvg00300 (p-value)	3	0.56696	0.01825	0.00101	Nvg00300	no homology
Nvg00851 (t-stat. value)	1	-0.58167	0.10899	0.46923	Nvg00851 (p-value)	1	0.57074	0.91487	0.64668	Nvg00851	no homology
Nvg00406 (t-stat. value)	3	0.57369	2.47418	-3.77275	Nvg00406 (p-value)	3	0.57597	0.02791	0.00232	Nvg00406	no homology
Nvg00374 (t-stat. value)	3	0.57213	2.47781	-3.77435	Nvg00374 (p-value)	3	0.577	0.02772	0.00232	Nvg00374	no homology
Nvg00700 (t-stat. value)	1	0.57166	-0.02032	-0.5506	Nvg00700 (p-value)	1	0.5773	0.98409	0.59124	Nvg00700	no homology
Nvg00064 (t-stat. value)	3	0.56862	1.05363	-1.74816	Nvg00064 (p-value)	3	0.5793	0.31124	0.104	Nvg00064	no homology
Nvg00572 (t-stat. value)	3	0.56617	1.26394	-2.0047	Nvg00572 (p-value)	3	0.58092	0.22845	0.06628	Nvg00572	no homology
Nvg00937 (t-stat. value)	3	-0.56474	-0.01495	0.58026	Nvg00937 (p-value)	3	0.58186	0.98829	0.57166	Nvg00937	no homology
Nvg00309 (t-stat. value)	3	0.56351	2.38799	-3.60036	Nvg00309 (p-value)	3	0.58268	0.03281	0.00323	Nvg00309	no homology
Nvg00777 (t-stat. value)	3	-0.5623	-0.60969	1.2213	Nvg00777 (p-value)	3	0.58348	0.55257	0.24366	Nvg00777	no homology
Nvg00320 (t-stat. value)	3	0.54757	0.12215	-0.67496	Nvg00320 (p-value)	3	0.59327	0.90465	0.51153	Nvg00320	no homology
Nvg00404 (t-stat. value)	1	-0.54728	0.01923	0.52741	Nvg00404 (p-value)	1	0.59346	0.98495	0.60679	Nvg00404	no homology
Nvg00268 (t-stat. value)	2	-0.54704	4.05582	-2.68571	Nvg00268 (p-value)	2	0.59362	0.00136	0.0187	Nvg00268	no homology
Nvg00767 (t-stat. value)	3	0.54491	3.18896	-5.01508	Nvg00767 (p-value)	3	0.59504	0.00712	0.00024	Nvg00767	no homology
Nvg00267 (t-stat. value)	2	-0.53867	4.02528	-2.68392	Nvg00267 (p-value)	2	0.59922	0.00144	0.01876	Nvg00267	no homology
Nvg00246 (t-stat. value)	3	-0.53214	-1.06032	1.70815	Nvg00246 (p-value)	3	0.60361	0.3083	0.11136	Nvg00246	no homology
Nvg00235 (t-stat. value)	3	0.53015	1.44434	-2.17961	Nvg00235 (p-value)	3	0.60495	0.17231	0.04827	Nvg00235	no homology
Nvg00986 (t-stat. value)	3	-0.5245	-1.45582	2.18551	Nvg00986 (p-value)	3	0.60876	0.16917	0.04775	Nvg00986	no homology
Nvg00995 (t-stat. value)	3	-0.5226	-1.35389	2.05393	Nvg00995 (p-value)	3	0.61004	0.19884	0.06066	Nvg00995	no homology
Nvg00960 (t-stat. value)	3	0.52207	0.30225	-0.83976	Nvg00960 (p-value)	3	0.6104	0.76725	0.41622	Nvg00960	no homology
Nvg00074 (t-stat. value)	1	0.51821	-0.22962	-0.28466	Nvg00074 (p-value)	1	0.61302	0.82196	0.78039	Nvg00074	no homology
Nvg00541 (t-stat. value)	1	-0.51549	0.38878	0.12383	Nvg00541 (p-value)	1	0.61487	0.70373	0.90334	Nvg00541	no homology
Nvg01025 (t-stat. value)	3	0.51373	0.28788	-0.81567	Nvg01025 (p-value)	3	0.61606	0.77797	0.42938	Nvg01025	no homology
Nvg00555 (t-stat. value)	3	0.51037	2.79796	-4.12886	Nvg00555 (p-value)	3	0.61835	0.01509	0.00119	Nvg00555	no homology
Nvg00498 (t-stat. value)	3	-0.50311	-2.38625	3.4381	Nvg00498 (p-value)	3	0.6233	0.03292	0.00441	Nvg00498	no homology
Nvg00489 (t-stat. value)	3	0.4957	2.16436	-3.09116	Nvg00489 (p-value)	3	0.62838	0.04964	0.00859	Nvg00489	no homology
Nvg00294 (t-stat. value)	3	0.49422	0.16879	-0.6695	Nvg00294 (p-value)	3	0.62939	0.86856	0.51489	Nvg00294	no homology
Nvg00886 (t-stat. value)	2	0.49092	-1.62622	1.0363	Nvg00886 (p-value)	2	0.63166	0.12789	0.31896	Nvg00886	no homology
Nvg00852 (t-stat. value)	1	0.49059	-0.24783	-0.23938	Nvg00852 (p-value)	1	0.6319	0.80813	0.81454	Nvg00852	no homology
Nvg00899 (t-stat. value)	2	0.48899	-1.90885	1.27548	Nvg00899 (p-value)	2	0.633	0.0786	0.22446	Nvg00899	no homology
Nvg00761 (t-stat. value)	2	-0.48487	3.1846	-2.24592	Nvg00761 (p-value)	2	0.63583	0.00718	0.04273	Nvg00761	no homology
Nvg00967 (t-stat. value)	2	-0.48441	0.89188	-0.38791	Nvg00967 (p-value)	2	0.63615	0.38867	0.70436	Nvg00967	no homology
Nvg00250 (t-stat. value)	3	-0.48406	-0.16931	0.65964	Nvg00250 (p-value)	3	0.6364	0.86816	0.521	Nvg00250	no homology
Nvg01018 (t-stat. value)	3	0.47921	1.49803	-2.16867	Nvg01018 (p-value)	3	0.63975	0.15801	0.04925	Nvg01018	no homology
Nvg01006 (t-stat. value)	1	-0.47784	0.31611	0.15895	Nvg01006 (p-value)	1	0.6407	0.75694	0.87615	Nvg01006	no homology
Nvg00041 (t-stat. value)	3	0.47088	1.15238	-1.73662	Nvg00041 (p-value)	3	0.64553	0.26992	0.10607	Nvg00041	no homology
Nvg00255 (t-stat. value)	3	0.46765	2.00384	-2.80775	Nvg00255 (p-value)	3	0.64778	0.06638	0.01481	Nvg00255	no homology
Nvg00687 (t-stat. value)	3	0.46553	1.2593	-1.85653	Nvg00687 (p-value)	3	0.64926	0.23006	0.08618	Nvg00687	no homology
Nvg00663 (t-stat. value)	3	-0.46442	-2.18868	3.05666	Nvg00663 (p-value)	3	0.65003	0.04747	0.00918	Nvg00663	no homology
Nvg00274 (t-stat. value)	2	-0.46346	1.71256	-1.14033	Nvg00274 (p-value)	2	0.6507	0.11053	0.27472	Nvg00274	no homology
Nvg00709 (t-stat. value)	3	-0.45667	-2.9595	4.21769	Nvg00709 (p-value)	3	0.65544	0.01107	0.00101	Nvg00709	no homology
Nvg00193 (t-stat. value)	2	0.45322	-0.56334	0.10695	Nvg00193 (p-value)	2	0.65786	0.58279	0.91646	Nvg00193	no homology
Nvg00637 (t-stat. value)	3	-0.45194	-1.89547	2.63265	Nvg00637 (p-value)	3	0.65876	0.08048	0.02068	Nvg00637	no homology
Nvg00833 (t-stat. value)	2	0.44525	-3.45972	2.50001	Nvg00833 (p-value)	2	0.66346	0.00423	0.02659	Nvg00833	no homology
Nvg00415 (t-stat. value)	2	0.4415	-3.36963	2.44508	Nvg00415 (p-value)	2	0.66611	0.00503	0.02948	Nvg00415	no homology
Nvg00844 (t-stat. value)	3	0.44096	0.46105	-0.92395	Nvg00844 (p-value)	3	0.66649	0.65238	0.37235	Nvg00844	no homology
Nvg01036 (t-stat. value)	3	-0.43453	-0.69103	1.16677	Nvg01036 (p-value)	3	0.67103	0.5017	0.26426	Nvg01036	no homology
Nvg00594 (t-stat. value)	2	0.43362	-1.95979	1.3831	Nvg00594 (p-value)	2	0.67167	0.07182	0.18993	Nvg00594	no homology
Nvg00545 (t-stat. value)	2	0.43034	-1.23407	0.75639	Nvg00545 (p-value)	2	0.674	0.23902	0.4629	Nvg00545	no homology
Nvg00658 (t-stat. value)	3	-0.42326	-0.80294	1.27747	Nvg00658 (p-value)	3	0.67902	0.43644	0.22378	Nvg00658	no homology
Nvg00906 (t-stat. value)	3	-0.41772	-2.81053	3.84969	Nvg00906 (p-value)	3	0.68297	0.01473	0.00201	Nvg00906	no homology
Nvg01038 (t-stat. value)	3	0.41466	0.68134	-1.13363	Nvg01038 (p-value)	3	0.68515	0.50761	0.27742	Nvg01038	no homology
Nvg00948 (t-stat. value)	2	-0.4137	3.93166	-2.87179	Nvg00948 (p-value)	2	0.68584	0.00172	0.0131	Nvg00948	no homology
Nvg00762 (t-stat. value)	3	0.41358	0.24388	-0.66525	Nvg00762 (p-value)	3	0.68592	0.81113	0.51752	Nvg00762	no homology
Nvg00928 (t-stat. value)	2	0.40889	-1.28572	0.82557	Nvg00928 (p-value)	2	0.68928	0.22097	0.42394	Nvg00928	no homology
Nvg00204 (t-stat. value)	3	-0.40299	-0.43596	0.85649	Nvg00204 (p-value)	3	0.69351	0.67002	0.40724	Nvg00204	no homology
Nvg00190 (t-stat. value)	3	0.40147	1.25047	-1.75837	Nvg00190 (p-value)	3	0.69459	0.23317	0.10219	Nvg00190	no homology
Nvg00262 (t-stat. value)	3	-0.40132	-2.85103	3.86106	Nvg00262 (p-value)	3	0.6947	0.01363	0.00197	Nvg00262	no homology
Nvg00248 (t-stat. value)	3	0.39561	1.37635	-1.8974	Nvg00248 (p-value)	3	0.69881	0.19196	0.08021	Nvg00248	no homology
Nvg00468 (t-stat. value)	3	-0.39105	-0.71185	1.1402	Nvg00468 (p-value)	3	0.7021	0.48913	0.27477	Nvg00468	no homology
Nvg01019 (t-stat. value)	1	0.38747	-0.15275	-0.23312	Nvg01019 (p-value)	1	0.70468	0.88094	0.8193	Nvg01019	no homology
Nvg00298 (t-stat. value)	1	0.38616	-0.148	-0.2366	Nvg00298 (p-value)	1	0.70562	0.88462	0.81665	Nvg00298	no homology
Nvg00985 (t-stat. value)	2	-0.38137	1.18568	-0.76367	Nvg00985 (p-value)	2	0.70909	0.25697	0.4587	Nvg00985	no homology
Nvg00306 (t-stat. value)	2	-0.37316	2.04159	-1.52608	Nvg00306 (p-value)	2	0.71505	0.06203	0.15094	Nvg00306	no homology
Nvg00854 (t-stat. value)	1	0.36969	-0.00431	-0.36532	Nvg00854 (p-value)	1	0.71756	0.99662	0.72075	Nvg00854	no homology
Nvg00748 (t-stat. value)	1	0.36917	-0.02159	-0.34725	Nvg00748 (p-value)	1	0.71795	0.9831	0.73396	Nvg00748	no homology
Nvg00755 (t-stat. value)	3	0.36828	0.69601	-1.0973	Nvg00755 (p-value)	3	0.71859	0.49868	0.29242	Nvg00755	no homology
Nvg00549 (t-stat. value)	3	0.36654	0.28693	-0.66155	Nvg00549 (p-value)	3	0.71986	0.77869	0.51981	Nvg00549	no homology
Nvg01026 (t-stat. value)	3	0.36352	1.39457	-1.87335	Nvg01026 (p-value)	3	0.72206	0.18652	0.08367	Nvg01026	no homology
Nvg00036 (t-stat. value)	2	0.36073	-1.45721	1.03194	Nvg00036 (p-value)	2	0.7241	0.16879	0.32092	Nvg00036	no homology
Nvg00497 (t-stat. value)	3	-0.35337	-1.19464	1.63056	Nvg00497 (p-value)	3	0.72948	0.25357	0.12696	Nvg00497	no homology
Nvg00535 (t-stat. value)	3	-0.34964	-3.03158	3.96769	Nvg00535 (p-value)	3	0.73221	0.00964	0.00161	Nvg00535	no homology
Nvg00728 (t-stat. value)	3	0.34949	0.98167	-1.38764	Nvg00728 (p-value)	3	0.73232	0.34418	0.18857	Nvg00728	no homology
Nvg00980 (t-stat. value)	3	0.34931	3.29108	-4.35948	Nvg00980 (p-value)	3	0.73245	0.00585	0.00077	Nvg00980	no homology
Nvg00859 (t-stat. value)	3	0.34697	1.94185	-2.50104	Nvg00859 (p-value)	3	0.73417	0.07414	0.02654	Nvg00859	no homology
Nvg00249 (t-stat. value)	2	-0.34683	0.85302	-0.48931	Nvg00249 (p-value)	2	0.73427	0.40909	0.63277	Nvg00249	no homology
Nvg01017 (t-stat. value)	3	0.34614	0.70766	-1.085	Nvg01017 (p-value)	3	0.73477	0.49165	0.29763	Nvg01017	no homology
Nvg00901 (t-stat. value)	1	0.34545	-0.08738	-0.25718	Nvg00901 (p-value)	1	0.73528	0.9317	0.80107	Nvg00901	no homology
Nvg00264 (t-stat. value)	3	0.34143	2.16603	-2.7701	Nvg00264 (p-value)	3	0.73824	0.04948	0.01591	Nvg00264	no homology
Nvg00604 (t-stat. value)	2	0.34135	-5.56489	4.0267	Nvg00604 (p-value)	2	0.73829	9e-05	0.00144	Nvg00604	no homology
Nvg00867 (t-stat. value)	2	-0.32945	0.94472	-0.59368	Nvg00867 (p-value)	2	0.74707	0.36203	0.56291	Nvg00867	no homology
Nvg00797 (t-stat. value)	3	-0.326	-1.0409	1.42436	Nvg00797 (p-value)	3	0.74961	0.31689	0.1779	Nvg00797	no homology
Nvg00913 (t-stat. value)	2	-0.32145	1.04559	-0.69669	Nvg00913 (p-value)	2	0.75298	0.3148	0.49826	Nvg00913	no homology
Nvg00706 (t-stat. value)	2	-0.31563	1.78917	-1.37932	Nvg00706 (p-value)	2	0.7573	0.0969	0.19106	Nvg00706	no homology
Nvg00317 (t-stat. value)	3	-0.30569	-1.5362	1.95389	Nvg00317 (p-value)	3	0.76468	0.14846	0.07257	Nvg00317	no homology
Nvg00188 (t-stat. value)	3	-0.3004	-1.39571	1.78674	Nvg00188 (p-value)	3	0.76863	0.18619	0.09731	Nvg00188	no homology
Nvg00625 (t-stat. value)	2	0.29959	-0.64983	0.34251	Nvg00625 (p-value)	2	0.76923	0.52712	0.73744	Nvg00625	no homology
Nvg00245 (t-stat. value)	2	-0.29715	1.89409	-1.49456	Nvg00245 (p-value)	2	0.77104	0.08068	0.1589	Nvg00245	no homology
Nvg00057 (t-stat. value)	2	-0.29624	2.78855	-2.25286	Nvg00057 (p-value)	2	0.77173	0.01536	0.04218	Nvg00057	no homology
Nvg00195 (t-stat. value)	2	-0.29429	3.21266	-2.5933	Nvg00195 (p-value)	2	0.77318	0.0068	0.02229	Nvg00195	no homology
Nvg00035 (t-stat. value)	2	-0.29372	1.16254	-0.83525	Nvg00035 (p-value)	2	0.77361	0.26591	0.41866	Nvg00035	no homology
Nvg00560 (t-stat. value)	3	0.29234	2.58762	-3.20074	Nvg00560 (p-value)	3	0.77464	0.02253	0.00696	Nvg00560	no homology
Nvg00685 (t-stat. value)	2	0.28869	-1.34643	1.01114	Nvg00685 (p-value)	2	0.77737	0.20117	0.3304	Nvg00685	no homology
Nvg00798 (t-stat. value)	3	0.28316	2.10455	-2.58318	Nvg00798 (p-value)	3	0.78151	0.05535	0.02272	Nvg00798	no homology
Nvg00310 (t-stat. value)	2	-0.27097	3.1469	-2.58466	Nvg00310 (p-value)	2	0.79067	0.00772	0.02266	Nvg00310	no homology
Nvg00712 (t-stat. value)	2	0.26986	-0.79607	0.51337	Nvg00712 (p-value)	2	0.7915	0.44028	0.6163	Nvg00712	no homology
Nvg00047 (t-stat. value)	3	0.26352	3.44156	-4.26073	Nvg00047 (p-value)	3	0.79628	0.00438	0.00093	Nvg00047	no homology
Nvg00835 (t-stat. value)	3	-0.26343	-1.05922	1.36796	Nvg00835 (p-value)	3	0.79635	0.30879	0.19451	Nvg00835	no homology
Nvg00646 (t-stat. value)	3	0.25544	1.12614	-1.43057	Nvg00646 (p-value)	3	0.80238	0.28047	0.17615	Nvg00646	no homology
Nvg00165 (t-stat. value)	3	0.25299	0.01248	-0.26557	Nvg00165 (p-value)	3	0.80423	0.99023	0.79474	Nvg00165	no homology
Nvg00987 (t-stat. value)	3	-0.25152	-1.8119	2.18697	Nvg00987 (p-value)	3	0.80534	0.09316	0.04762	Nvg00987	no homology
Nvg00516 (t-stat. value)	3	0.25128	2.70453	-3.25038	Nvg00516 (p-value)	3	0.80552	0.01804	0.00632	Nvg00516	no homology
Nvg01027 (t-stat. value)	2	0.25072	-4.24929	3.4671	Nvg01027 (p-value)	2	0.80595	0.00095	0.00417	Nvg01027	no homology
Nvg00546 (t-stat. value)	3	0.24892	1.33386	-1.64863	Nvg00546 (p-value)	3	0.80731	0.20515	0.12317	Nvg00546	no homology
Nvg00212 (t-stat. value)	2	-0.24378	2.60097	-2.18105	Nvg00212 (p-value)	2	0.81121	0.02197	0.04814	Nvg00212	no homology
Nvg00917 (t-stat. value)	2	-0.24117	3.81132	-3.16503	Nvg00917 (p-value)	2	0.81318	0.00216	0.00745	Nvg00917	no homology
Nvg00770 (t-stat. value)	2	0.23412	-0.38146	0.14584	Nvg00770 (p-value)	2	0.81854	0.70902	0.88629	Nvg00770	no homology
Nvg01020 (t-stat. value)	3	-0.234	-0.37871	0.61908	Nvg01020 (p-value)	3	0.81863	0.71101	0.54656	Nvg01020	no homology
Nvg00824 (t-stat. value)	3	0.23336	3.69673	-4.50099	Nvg00824 (p-value)	3	0.81912	0.00269	0.0006	Nvg00824	no homology
Nvg00261 (t-stat. value)	2	-0.22821	1.92813	-1.6132	Nvg00261 (p-value)	2	0.82303	0.07597	0.1307	Nvg00261	no homology
Nvg00786 (t-stat. value)	2	0.22505	-1.14494	0.8928	Nvg00786 (p-value)	2	0.82544	0.27287	0.38819	Nvg00786	no homology
Nvg00966 (t-stat. value)	3	-0.22477	-1.82714	2.16191	Nvg00966 (p-value)	3	0.82566	0.09072	0.04986	Nvg00966	no homology
Nvg00756 (t-stat. value)	3	0.22475	1.11672	-1.38272	Nvg00756 (p-value)	3	0.82567	0.28433	0.19004	Nvg00756	no homology
Nvg00839 (t-stat. value)	3	0.21931	2.53322	-2.96841	Nvg00839 (p-value)	3	0.82981	0.02497	0.01088	Nvg00839	no homology
Nvg00991 (t-stat. value)	2	0.21916	-4.67239	3.86266	Nvg00991 (p-value)	2	0.82993	0.00044	0.00196	Nvg00991	no homology
Nvg00571 (t-stat. value)	1	-0.2074	0.19114	0.01619	Nvg00571 (p-value)	1	0.83891	0.85137	0.98733	Nvg00571	no homology
Nvg00211 (t-stat. value)	2	-0.20559	0.7957	-0.57908	Nvg00211 (p-value)	2	0.8403	0.44049	0.57243	Nvg00211	no homology
Nvg00330 (t-stat. value)	3	0.20398	2.43632	-2.82214	Nvg00330 (p-value)	3	0.84153	0.02997	0.01441	Nvg00330	no homology
Nvg00518 (t-stat. value)	3	-0.19613	-2.60914	3.00763	Nvg00518 (p-value)	3	0.84754	0.02163	0.01009	Nvg00518	no homology
Nvg00735 (t-stat. value)	3	0.1932	0.06518	-0.25875	Nvg00735 (p-value)	3	0.84979	0.94903	0.79988	Nvg00735	no homology
Nvg00849 (t-stat. value)	3	0.19028	1.79623	-2.07398	Nvg00849 (p-value)	3	0.85203	0.09572	0.05851	Nvg00849	no homology
Nvg00794 (t-stat. value)	2	-0.18833	1.4458	-1.21791	Nvg00794 (p-value)	2	0.85352	0.17191	0.2449	Nvg00794	no homology
Nvg00558 (t-stat. value)	3	-0.18828	-2.13431	2.44688	Nvg00558 (p-value)	3	0.85357	0.05244	0.02938	Nvg00558	no homology
Nvg00077 (t-stat. value)	3	0.18549	1.5661	-1.81572	Nvg00077 (p-value)	3	0.8557	0.14134	0.09254	Nvg00077	no homology
Nvg01029 (t-stat. value)	3	0.18163	0.87234	-1.07397	Nvg01029 (p-value)	3	0.85867	0.39885	0.30237	Nvg01029	no homology
Nvg00318 (t-stat. value)	3	-0.18132	-2.04517	2.33519	Nvg00318 (p-value)	3	0.85891	0.06163	0.03621	Nvg00318	no homology
Nvg00864 (t-stat. value)	2	0.18074	-0.53835	0.35362	Nvg00864 (p-value)	2	0.85936	0.59943	0.7293	Nvg00864	no homology
Nvg00650 (t-stat. value)	2	0.17432	-0.44675	0.27	Nvg00650 (p-value)	2	0.8643	0.6624	0.7914	Nvg00650	no homology
Nvg00702 (t-stat. value)	3	0.17202	2.08451	-2.36314	Nvg00702 (p-value)	3	0.86607	0.0574	0.03437	Nvg00702	no homology
Nvg00559 (t-stat. value)	3	-0.17139	-1.8652	2.12055	Nvg00559 (p-value)	3	0.86655	0.08488	0.05377	Nvg00559	no homology
Nvg01034 (t-stat. value)	2	-0.16921	0.32145	-0.15129	Nvg01034 (p-value)	2	0.86824	0.75298	0.88207	Nvg01034	no homology
Nvg00301 (t-stat. value)	2	-0.15433	3.23548	-2.88762	Nvg00301 (p-value)	2	0.87972	0.00651	0.01271	Nvg00301	no homology
Nvg00573 (t-stat. value)	3	0.15032	2.37456	-2.64621	Nvg00573 (p-value)	3	0.88282	0.03365	0.02016	Nvg00573	no homology
Nvg00737 (t-stat. value)	3	0.14872	2.27743	-2.5356	Nvg00737 (p-value)	3	0.88406	0.04031	0.02486	Nvg00737	no homology
Nvg00657 (t-stat. value)	3	-0.14047	-0.86269	1.01764	Nvg00657 (p-value)	3	0.89044	0.40394	0.32742	Nvg00657	no homology
Nvg00304 (t-stat. value)	2	-0.13169	2.84485	-2.58671	Nvg00304 (p-value)	2	0.89725	0.01379	0.02257	Nvg00304	no homology
Nvg00791 (t-stat. value)	3	0.12465	3.06046	-3.35928	Nvg00791 (p-value)	3	0.90271	0.00911	0.00513	Nvg00791	no homology
Nvg00486 (t-stat. value)	2	-0.12314	1.64076	-1.48151	Nvg00486 (p-value)	2	0.90388	0.12481	0.1623	Nvg00486	no homology
Nvg00226 (t-stat. value)	2	-0.12191	1.18357	-1.04386	Nvg00226 (p-value)	2	0.90483	0.25778	0.31557	Nvg00226	no homology
Nvg00505 (t-stat. value)	2	-0.1205	0.64583	-0.52063	Nvg00505 (p-value)	2	0.90593	0.52962	0.61138	Nvg00505	no homology
Nvg00705 (t-stat. value)	2	0.11807	-2.7365	2.51322	Nvg00705 (p-value)	2	0.90781	0.01697	0.02593	Nvg00705	no homology
Nvg00544 (t-stat. value)	3	0.11744	4.08533	-4.52842	Nvg00544 (p-value)	3	0.90831	0.00129	0.00057	Nvg00544	no homology
Nvg00666 (t-stat. value)	2	-0.11642	1.58906	-1.44056	Nvg00666 (p-value)	2	0.90909	0.13606	0.17336	Nvg00666	no homology
Nvg00216 (t-stat. value)	3	0.09535	3.63691	-3.92685	Nvg00216 (p-value)	3	0.92549	0.00301	0.00174	Nvg00216	no homology
Nvg00866 (t-stat. value)	3	-0.08674	-0.11176	0.19872	Nvg00866 (p-value)	3	0.9322	0.91272	0.84556	Nvg00866	no homology
Nvg00815 (t-stat. value)	2	-0.07583	0.87588	-0.79388	Nvg00815 (p-value)	2	0.94071	0.39699	0.44151	Nvg00815	no homology
Nvg00760 (t-stat. value)	2	-0.07275	3.98508	-3.75551	Nvg00760 (p-value)	2	0.94311	0.00156	0.0024	Nvg00760	no homology
Nvg00022 (t-stat. value)	3	-0.06879	-0.55106	0.62259	Nvg00022 (p-value)	3	0.9462	0.59094	0.54432	Nvg00022	no homology
Nvg00538 (t-stat. value)	1	-0.06668	0.02341	0.04326	Nvg00538 (p-value)	1	0.94785	0.98168	0.96615	Nvg00538	no homology
Nvg00574 (t-stat. value)	2	0.06641	-0.96562	0.89249	Nvg00574 (p-value)	2	0.94806	0.35186	0.38835	Nvg00574	no homology
Nvg00605 (t-stat. value)	3	-0.06345	-2.27208	2.37897	Nvg00605 (p-value)	3	0.95037	0.04071	0.03337	Nvg00605	no homology
Nvg00388 (t-stat. value)	3	-0.06135	-0.94239	1.01061	Nvg00388 (p-value)	3	0.95201	0.36318	0.33065	Nvg00388	no homology
Nvg00930 (t-stat. value)	3	0.05755	0.12047	-0.17817	Nvg00930 (p-value)	3	0.95498	0.90595	0.86134	Nvg00930	no homology
Nvg00314 (t-stat. value)	3	0.05283	0.88625	-0.94427	Nvg00314 (p-value)	3	0.95867	0.39158	0.36225	Nvg00314	no homology
Nvg00405 (t-stat. value)	3	0.0416	2.66926	-2.75068	Nvg00405 (p-value)	3	0.96745	0.01929	0.01652	Nvg00405	no homology
Nvg00943 (t-stat. value)	2	-0.02777	0.79875	-0.76899	Nvg00943 (p-value)	2	0.97827	0.43878	0.45564	Nvg00943	no homology
Nvg00178 (t-stat. value)	2	-0.00119	2.49303	-2.49088	Nvg00178 (p-value)	2	0.99903	0.02694	0.02705	Nvg00178	no homology
Nvg00214i (t-stat. value)	1	-6.47245	1.52855	1.99036	Nvg00214i (p-value)	1	2e-05	0.15034	0.068	Nvg00214i	no homology
Nvg00871i (t-stat. value)	1	-5.37357	0.09978	4.8534	Nvg00871i (p-value)	1	0.00013	0.92204	0.00032	Nvg00871i	no homology
Nvg00891i (t-stat. value)	1	-5.26092	0.18373	4.40711	Nvg00891i (p-value)	1	0.00015	0.85706	0.00071	Nvg00891i	no homology
Nvg00374i (t-stat. value)	1	4.99084	-0.56822	-3.12475	Nvg00374i (p-value)	1	0.00025	0.57957	0.00805	Nvg00374i	no homology
Nvg00546i (t-stat. value)	1	4.8588	-2.14459	-1.10014	Nvg00546i (p-value)	1	0.00031	0.05146	0.29123	Nvg00546i	no homology
Nvg00814i (t-stat. value)	1	4.77561	-2.16355	-1.06611	Nvg00814i (p-value)	1	0.00036	0.04971	0.30578	Nvg00814i	no homology
Nvg00313i (t-stat. value)	1	-4.67647	1.67292	1.44073	Nvg00313i (p-value)	1	0.00043	0.11822	0.17331	Nvg00313i	no homology
Nvg00383i (t-stat. value)	1	4.64004	-2.89624	-0.5971	Nvg00383i (p-value)	1	0.00046	0.0125	0.5607	Nvg00383i	no homology
Nvg00311i (t-stat. value)	1	-4.61495	1.24098	1.88115	Nvg00311i (p-value)	1	0.00048	0.23654	0.08254	Nvg00311i	no homology
Nvg00722i (t-stat. value)	1	-4.47822	0.79121	2.46625	Nvg00722i (p-value)	1	0.00062	0.44302	0.02833	Nvg00722i	no homology
Nvg00652i (t-stat. value)	1	-4.43611	1.54737	1.48866	Nvg00652i (p-value)	1	0.00067	0.14576	0.16043	Nvg00652i	no homology
Nvg00834i (t-stat. value)	1	-4.40419	1.83053	1.22239	Nvg00834i (p-value)	1	0.00071	0.09018	0.24326	Nvg00834i	no homology
Nvg00599i (t-stat. value)	1	4.32134	-2.19793	-0.92034	Nvg00599i (p-value)	1	0.00083	0.04667	0.37416	Nvg00599i	no homology
Nvg00655i (t-stat. value)	1	4.25866	-0.12136	-3.84622	Nvg00655i (p-value)	1	0.00093	0.90526	0.00202	Nvg00655i	no homology
Nvg00185i (t-stat. value)	1	-4.19343	0.85649	2.23662	Nvg00185i (p-value)	1	0.00105	0.40724	0.04347	Nvg00185i	no homology
Nvg00972i (t-stat. value)	2	4.17037	-4.74278	0.1429	Nvg00972i (p-value)	2	0.0011	0.00038	0.88856	Nvg00972i	no homology
Nvg00873i (t-stat. value)	1	-3.94381	0.46016	2.78612	Nvg00873i (p-value)	1	0.00168	0.653	0.01543	Nvg00873i	no homology
Nvg00574i (t-stat. value)	3	-3.90224	-0.19088	4.6046	Nvg00574i (p-value)	3	0.00182	0.85157	0.00049	Nvg00574i	no homology
Nvg00993i (t-stat. value)	1	-3.70339	0.27154	3.01439	Nvg00993i (p-value)	1	0.00265	0.79024	0.00996	Nvg00993i	no homology
Nvg00772i (t-stat. value)	1	3.62085	-0.92423	-1.86943	Nvg00772i (p-value)	1	0.00311	0.3722	0.08425	Nvg00772i	no homology
Nvg00740i (t-stat. value)	1	-3.59472	0.09688	3.33643	Nvg00740i (p-value)	1	0.00326	0.9243	0.00536	Nvg00740i	no homology
Nvg00895i (t-stat. value)	1	3.59312	-1.9092	-0.88321	Nvg00895i (p-value)	1	0.00327	0.07856	0.39316	Nvg00895i	no homology
Nvg00293i (t-stat. value)	3	3.48696	0.03383	-3.57982	Nvg00293i (p-value)	3	0.00401	0.97353	0.00336	Nvg00293i	no homology
Nvg01028i (t-stat. value)	3	3.48628	0.2048	-4.11119	Nvg01028i (p-value)	3	0.00402	0.8409	0.00123	Nvg01028i	no homology
Nvg00426i (t-stat. value)	1	-3.45648	2.80468	0.28222	Nvg00426i (p-value)	1	0.00425	0.0149	0.78222	Nvg00426i	no homology
Nvg00284i (t-stat. value)	2	3.3859	-4.32232	0.30158	Nvg00284i (p-value)	2	0.00487	0.00083	0.76774	Nvg00284i	no homology
Nvg00159i (t-stat. value)	1	-3.37961	0.35469	2.60731	Nvg00159i (p-value)	1	0.00493	0.72851	0.0217	Nvg00159i	no homology
Nvg00558i (t-stat. value)	1	-3.36944	0.21888	2.8655	Nvg00558i (p-value)	1	0.00503	0.83014	0.01326	Nvg00558i	no homology
Nvg00668i (t-stat. value)	1	3.36965	-1.56207	-1.07314	Nvg00668i (p-value)	1	0.00503	0.14228	0.30273	Nvg00668i	no homology
Nvg00057i (t-stat. value)	1	-3.36316	1.17655	1.44443	Nvg00057i (p-value)	1	0.00509	0.26047	0.17229	Nvg00057i	no homology
Nvg00582i (t-stat. value)	3	-3.35729	-0.89989	8.68785	Nvg00582i (p-value)	3	0.00515	0.38454	8.96276e-07	Nvg00582i	no homology
Nvg00052i (t-stat. value)	1	3.35498	-0.77732	-1.9223	Nvg00052i (p-value)	1	0.00517	0.45088	0.07676	Nvg00052i	no homology
Nvg00902i (t-stat. value)	1	3.34564	-0.07946	-3.15194	Nvg00902i (p-value)	1	0.00526	0.93788	0.00764	Nvg00902i	no homology
Nvg01035i (t-stat. value)	1	-3.28412	1.12673	1.45902	Nvg01035i (p-value)	1	0.00593	0.28023	0.1683	Nvg01035i	no homology
Nvg00887i (t-stat. value)	1	-3.27216	1.10528	1.47646	Nvg00887i (p-value)	1	0.00606	0.28908	0.16363	Nvg00887i	no homology
Nvg00764i (t-stat. value)	1	-3.22325	2.59635	0.29709	Nvg00764i (p-value)	1	0.00666	0.02216	0.77109	Nvg00764i	no homology
Nvg01045i (t-stat. value)	3	3.20154	0.74713	-6.26965	Nvg01045i (p-value)	3	0.00695	0.46828	3e-05	Nvg01045i	no homology
Nvg00747i (t-stat. value)	1	3.20078	-1.4003	-1.14159	Nvg00747i (p-value)	1	0.00696	0.18483	0.27422	Nvg00747i	no homology
Nvg00240i (t-stat. value)	3	3.18366	0.13455	-3.52604	Nvg00240i (p-value)	3	0.00719	0.89503	0.00372	Nvg00240i	no homology
Nvg00918i (t-stat. value)	1	3.16253	-1.05156	-1.4786	Nvg00918i (p-value)	1	0.00749	0.31216	0.16306	Nvg00918i	no homology
Nvg00717i (t-stat. value)	3	3.16108	0.85877	-7.07368	Nvg00717i (p-value)	3	0.00751	0.40602	1e-05	Nvg00717i	no homology
Nvg00075i (t-stat. value)	1	3.13155	-0.6822	-1.91896	Nvg00075i (p-value)	1	0.00795	0.50709	0.07721	Nvg00075i	no homology
Nvg00076i (t-stat. value)	1	3.11988	-0.66523	-1.93513	Nvg00076i (p-value)	1	0.00813	0.51753	0.07503	Nvg00076i	no homology
Nvg00325i (t-stat. value)	1	3.09369	-2.02666	-0.58888	Nvg00325i (p-value)	1	0.00855	0.06372	0.56603	Nvg00325i	no homology
Nvg00927i (t-stat. value)	1	3.08927	-1.01441	-1.48037	Nvg00927i (p-value)	1	0.00862	0.3289	0.1626	Nvg00927i	no homology
Nvg00221i (t-stat. value)	3	3.08237	0.74232	-5.85406	Nvg00221i (p-value)	3	0.00874	0.47109	6e-05	Nvg00221i	no homology
Nvg01030i (t-stat. value)	1	3.06691	-0.55465	-2.05886	Nvg01030i (p-value)	1	0.009	0.58855	0.06013	Nvg01030i	no homology
Nvg00233i (t-stat. value)	1	-3.04062	0.52165	2.08994	Nvg00233i (p-value)	1	0.00947	0.61069	0.05684	Nvg00233i	no homology
Nvg00629i (t-stat. value)	3	3.0063	0.82249	-6.15351	Nvg00629i (p-value)	3	0.01012	0.42563	3e-05	Nvg00629i	no homology
Nvg00653i (t-stat. value)	3	-2.95665	-0.23091	3.51448	Nvg00653i (p-value)	3	0.01113	0.82098	0.00381	Nvg00653i	no homology
Nvg00841i (t-stat. value)	3	2.94914	0.62808	-4.88782	Nvg00841i (p-value)	3	0.01129	0.54083	0.0003	Nvg00841i	no homology
Nvg00760i (t-stat. value)	3	2.9475	0.76338	-5.58301	Nvg00760i (p-value)	3	0.01133	0.45887	9e-05	Nvg00760i	no homology
Nvg00967i (t-stat. value)	1	2.93344	-0.1999	-2.53888	Nvg00967i (p-value)	1	0.01164	0.84465	0.02471	Nvg00967i	no homology
Nvg00964i (t-stat. value)	2	-2.91165	2.92278	-0.00523	Nvg00964i (p-value)	2	0.01213	0.01188	0.99592	Nvg00964i	no homology
Nvg00333i (t-stat. value)	1	2.90159	-0.81939	-1.59872	Nvg00333i (p-value)	1	0.01237	0.42733	0.13389	Nvg00333i	no homology
Nvg00812i (t-stat. value)	3	-2.90042	-0.1848	3.32551	Nvg00812i (p-value)	3	0.0124	0.85624	0.00547	Nvg00812i	no homology
Nvg00685i (t-stat. value)	1	2.87737	-0.51869	-1.9801	Nvg00685i (p-value)	1	0.01296	0.61269	0.06926	Nvg00685i	no homology
Nvg00893i (t-stat. value)	3	2.83044	0.44012	-3.95091	Nvg00893i (p-value)	3	0.01418	0.66708	0.00166	Nvg00893i	no homology
Nvg00603i (t-stat. value)	1	-2.82186	0.98297	1.36164	Nvg00603i (p-value)	1	0.01441	0.34356	0.19644	Nvg00603i	no homology
Nvg00925i (t-stat. value)	3	2.8184	0.0586	-2.94122	Nvg00925i (p-value)	3	0.01451	0.95416	0.01146	Nvg00925i	no homology
Nvg00025i (t-stat. value)	3	2.79999	0.23701	-3.33423	Nvg00025i (p-value)	3	0.01503	0.81634	0.00538	Nvg00025i	no homology
Nvg00281i (t-stat. value)	1	2.76935	-0.67255	-1.69659	Nvg00281i (p-value)	1	0.01594	0.51301	0.11357	Nvg00281i	no homology
Nvg00997i (t-stat. value)	1	2.76547	-0.01205	-2.74147	Nvg00997i (p-value)	1	0.01606	0.99058	0.01681	Nvg00997i	no homology
Nvg00326i (t-stat. value)	1	-2.74362	0.40845	2.04304	Nvg00326i (p-value)	1	0.01674	0.68959	0.06187	Nvg00326i	no homology
Nvg00944i (t-stat. value)	3	-2.742	-0.05815	2.86006	Nvg00944i (p-value)	3	0.01679	0.95451	0.0134	Nvg00944i	no homology
Nvg00956i (t-stat. value)	1	2.73332	-2.66272	-0.03624	Nvg00956i (p-value)	1	0.01707	0.01953	0.97164	Nvg00956i	no homology
Nvg00835i (t-stat. value)	1	2.72628	-0.80291	-1.50758	Nvg00835i (p-value)	1	0.0173	0.43646	0.15557	Nvg00835i	no homology
Nvg00907i (t-stat. value)	1	-2.72569	1.01159	1.27293	Nvg00907i (p-value)	1	0.01732	0.33019	0.22534	Nvg00907i	no homology
Nvg00596i (t-stat. value)	1	2.72513	-1.23305	-1.04908	Nvg00596i (p-value)	1	0.01734	0.23939	0.31325	Nvg00596i	no homology
Nvg00103i (t-stat. value)	1	2.70089	-1.68383	-0.64613	Nvg00103i (p-value)	1	0.01816	0.11606	0.52944	Nvg00103i	no homology
Nvg00784i (t-stat. value)	3	-2.69194	-0.98726	6.14106	Nvg00784i (p-value)	3	0.01848	0.34154	4e-05	Nvg00784i	no homology
Nvg00555i (t-stat. value)	3	2.6833	0.47996	-3.83963	Nvg00555i (p-value)	3	0.01878	0.63923	0.00205	Nvg00555i	no homology
Nvg00585i (t-stat. value)	3	2.62529	0.13408	-2.89269	Nvg00585i (p-value)	3	0.02097	0.89539	0.01258	Nvg00585i	no homology
Nvg00815i (t-stat. value)	3	2.60166	0.21197	-3.03381	Nvg00815i (p-value)	3	0.02194	0.83542	0.00959	Nvg00815i	no homology
Nvg00081i (t-stat. value)	1	-2.5925	0.19703	2.24888	Nvg00081i (p-value)	1	0.02232	0.84685	0.0425	Nvg00081i	no homology
Nvg00282i (t-stat. value)	1	2.58459	-0.49816	-1.79538	Nvg00282i (p-value)	1	0.02266	0.62669	0.09586	Nvg00282i	no homology
Nvg00876i (t-stat. value)	3	-2.5766	-0.34973	3.32532	Nvg00876i (p-value)	3	0.023	0.73214	0.00547	Nvg00876i	no homology
Nvg00587i (t-stat. value)	3	-2.57403	-0.18637	2.94547	Nvg00587i (p-value)	3	0.02312	0.85504	0.01137	Nvg00587i	no homology
Nvg00586i (t-stat. value)	3	2.57108	1.28594	-8.26173	Nvg00586i (p-value)	3	0.02325	0.2209	1.5692e-06	Nvg00586i	no homology
Nvg00904i (t-stat. value)	1	2.5658	-0.65782	-1.57509	Nvg00904i (p-value)	1	0.02348	0.52213	0.13925	Nvg00904i	no homology
Nvg00182i (t-stat. value)	1	2.55992	-0.65196	-1.5782	Nvg00182i (p-value)	1	0.02374	0.52579	0.13853	Nvg00182i	no homology
Nvg00996i (t-stat. value)	1	-2.54729	1.13167	1.04165	Nvg00996i (p-value)	1	0.02432	0.27822	0.31656	Nvg00996i	no homology
Nvg00762i (t-stat. value)	3	2.54434	0.27397	-3.10323	Nvg00762i (p-value)	3	0.02445	0.78842	0.00839	Nvg00762i	no homology
Nvg00726i (t-stat. value)	1	2.53725	-1.30147	-0.87554	Nvg00726i (p-value)	1	0.02478	0.21569	0.39717	Nvg00726i	no homology
Nvg00291i (t-stat. value)	1	2.52808	-0.92109	-1.24583	Nvg00291i (p-value)	1	0.02522	0.37378	0.23481	Nvg00291i	no homology
Nvg00564i (t-stat. value)	1	2.49638	-1.26784	-0.88162	Nvg00564i (p-value)	1	0.02677	0.22709	0.39399	Nvg00564i	no homology
Nvg00501i (t-stat. value)	1	2.48543	-0.01826	-2.45293	Nvg00501i (p-value)	1	0.02733	0.98571	0.02905	Nvg00501i	no homology
Nvg00805i (t-stat. value)	1	2.46883	-0.79518	-1.34543	Nvg00805i (p-value)	1	0.0282	0.44079	0.20149	Nvg00805i	no homology
Nvg01018i (t-stat. value)	1	-2.46681	0.37996	1.86719	Nvg01018i (p-value)	1	0.0283	0.71011	0.08458	Nvg01018i	no homology
Nvg01041i (t-stat. value)	1	-2.45998	0.20685	2.11697	Nvg01041i (p-value)	1	0.02867	0.83933	0.05412	Nvg01041i	no homology
Nvg00931i (t-stat. value)	1	2.44118	-1.29219	-0.82586	Nvg00931i (p-value)	1	0.0297	0.21879	0.42378	Nvg00931i	no homology
Nvg00533i (t-stat. value)	1	2.44079	-1.3642	-0.76174	Nvg00533i (p-value)	1	0.02972	0.19566	0.45981	Nvg00533i	no homology
Nvg00673i (t-stat. value)	1	-2.43135	0.24301	2.03678	Nvg00673i (p-value)	1	0.03025	0.81179	0.06257	Nvg00673i	no homology
Nvg01027i (t-stat. value)	2	2.42526	-2.63267	0.11389	Nvg01027i (p-value)	2	0.0306	0.02068	0.91106	Nvg01027i	no homology
Nvg00343i (t-stat. value)	3	2.40833	0.07404	-2.54038	Nvg00343i (p-value)	3	0.03159	0.94211	0.02464	Nvg00343i	no homology
Nvg01002i (t-stat. value)	1	-2.40468	0.82168	1.27187	Nvg01002i (p-value)	1	0.03181	0.42607	0.2257	Nvg01002i	no homology
Nvg00898i (t-stat. value)	3	-2.40326	-0.06007	2.50968	Nvg00898i (p-value)	3	0.03189	0.95301	0.02611	Nvg00898i	no homology
Nvg00742i (t-stat. value)	1	2.39324	-1.00714	-1.06793	Nvg00742i (p-value)	1	0.03249	0.33225	0.30498	Nvg00742i	no homology
Nvg00286i (t-stat. value)	3	-2.37833	-0.32313	3.00229	Nvg00286i (p-value)	3	0.03341	0.75174	0.01019	Nvg00286i	no homology
Nvg00513i (t-stat. value)	3	2.37609	0.65836	-3.84992	Nvg00513i (p-value)	3	0.03355	0.5218	0.00201	Nvg00513i	no homology
Nvg00690i (t-stat. value)	3	-2.36191	-0.15232	2.63592	Nvg00690i (p-value)	3	0.03445	0.88128	0.02055	Nvg00690i	no homology
Nvg00886i (t-stat. value)	2	2.35773	-4.24626	0.79369	Nvg00886i (p-value)	2	0.03472	0.00095	0.44163	Nvg00886i	no homology
Nvg00306i (t-stat. value)	1	-2.34786	0.5206	1.58663	Nvg00306i (p-value)	1	0.03537	0.6114	0.13661	Nvg00306i	no homology
Nvg00985i (t-stat. value)	3	2.32032	0.08172	-2.46145	Nvg00985i (p-value)	3	0.03723	0.93611	0.02859	Nvg00985i	no homology
Nvg00522i (t-stat. value)	3	-2.31752	-0.35243	2.9872	Nvg00522i (p-value)	3	0.03742	0.73016	0.01049	Nvg00522i	no homology
Nvg00840i (t-stat. value)	3	2.3131	1.05515	-5.18165	Nvg00840i (p-value)	3	0.03773	0.31057	0.00018	Nvg00840i	no homology
Nvg00738i (t-stat. value)	1	2.31097	-1.13173	-0.89194	Nvg00738i (p-value)	1	0.03788	0.27819	0.38864	Nvg00738i	no homology
Nvg00848i (t-stat. value)	3	2.31065	0.82204	-4.24069	Nvg00848i (p-value)	3	0.0379	0.42588	0.00096	Nvg00848i	no homology
Nvg00505i (t-stat. value)	1	-2.30897	1.6862	0.41983	Nvg00505i (p-value)	1	0.03802	0.11559	0.68147	Nvg00505i	no homology
Nvg00766i (t-stat. value)	2	-2.29931	2.55393	-0.14553	Nvg00766i (p-value)	2	0.03871	0.02401	0.88652	Nvg00766i	no homology
Nvg01032i (t-stat. value)	2	2.29569	-2.51282	0.12514	Nvg01032i (p-value)	2	0.03897	0.02595	0.90233	Nvg01032i	no homology
Nvg01004i (t-stat. value)	3	2.28524	0.02627	-2.32919	Nvg01004i (p-value)	3	0.03973	0.97944	0.03662	Nvg01004i	no homology
Nvg00866i (t-stat. value)	1	2.28482	-0.01251	-2.26415	Nvg00866i (p-value)	1	0.03976	0.99021	0.04131	Nvg00866i	no homology
Nvg00947i (t-stat. value)	2	-2.28218	3.69828	-0.66432	Nvg00947i (p-value)	2	0.03996	0.00268	0.5181	Nvg00947i	no homology
Nvg01029i (t-stat. value)	1	2.27461	-2.25068	-0.01454	Nvg01029i (p-value)	1	0.04052	0.04235	0.98862	Nvg01029i	no homology
Nvg01050i (t-stat. value)	3	2.2632	0.35645	-2.92512	Nvg01050i (p-value)	3	0.04139	0.72722	0.01182	Nvg01050i	no homology
Nvg00842i (t-stat. value)	1	-2.24699	0.87817	1.10186	Nvg00842i (p-value)	1	0.04264	0.39579	0.2905	Nvg00842i	no homology
Nvg00309i (t-stat. value)	1	2.24089	-0.12516	-2.04403	Nvg00309i (p-value)	1	0.04313	0.90231	0.06176	Nvg00309i	no homology
Nvg00275i (t-stat. value)	1	-2.23484	0.8645	1.10771	Nvg00275i (p-value)	1	0.04361	0.40298	0.28806	Nvg00275i	no homology
Nvg00552i (t-stat. value)	3	2.22726	1.20288	-5.62783	Nvg00552i (p-value)	3	0.04422	0.25047	8e-05	Nvg00552i	no homology
Nvg00733i (t-stat. value)	1	-2.22528	0.45416	1.57468	Nvg00733i (p-value)	1	0.04439	0.6572	0.13934	Nvg00733i	no homology
Nvg00662i (t-stat. value)	3	2.20722	0.71323	-3.69972	Nvg00662i (p-value)	3	0.04588	0.48831	0.00267	Nvg00662i	no homology
Nvg01013i (t-stat. value)	2	2.20047	-2.82173	0.3454	Nvg01013i (p-value)	2	0.04646	0.01442	0.73532	Nvg01013i	no homology
Nvg00687i (t-stat. value)	2	2.1802	-2.25404	0.04564	Nvg00687i (p-value)	2	0.04822	0.04209	0.96429	Nvg00687i	no homology
Nvg00413i (t-stat. value)	1	-2.17629	1.18324	0.75497	Nvg00413i (p-value)	1	0.04856	0.2579	0.46372	Nvg00413i	no homology
Nvg00289i (t-stat. value)	3	2.17378	1.24947	-5.66805	Nvg00289i (p-value)	3	0.04879	0.23352	8e-05	Nvg00289i	no homology
Nvg00819i (t-stat. value)	1	-2.17195	0.46914	1.51313	Nvg00819i (p-value)	1	0.04895	0.64674	0.15417	Nvg00819i	no homology
Nvg00940i (t-stat. value)	1	-2.16886	0.01393	2.14682	Nvg00940i (p-value)	1	0.04923	0.98911	0.05125	Nvg00940i	no homology
Nvg00966i (t-stat. value)	3	-2.16554	-0.95863	4.3768	Nvg00966i (p-value)	3	0.04953	0.35523	0.00075	Nvg00966i	no homology
Nvg00757i (t-stat. value)	1	2.16237	-0.09735	-2.01224	Nvg00757i (p-value)	1	0.04982	0.92393	0.06539	Nvg00757i	no homology
Nvg00933i (t-stat. value)	3	-2.16194	-1.75762	11.2691	Nvg00933i (p-value)	3	0.04986	0.10232	4.42388e-08	Nvg00933i	no homology
Nvg00750i (t-stat. value)	3	2.14208	0.6636	-3.45408	Nvg00750i (p-value)	3	0.0517	0.51854	0.00427	Nvg00750i	no homology
Nvg00184i (t-stat. value)	3	-2.13872	-1.37504	6.25891	Nvg00184i (p-value)	3	0.05202	0.19235	3e-05	Nvg00184i	no homology
Nvg00271i (t-stat. value)	2	2.13857	-4.02411	0.87027	Nvg00271i (p-value)	2	0.05203	0.00144	0.39994	Nvg00271i	no homology
Nvg00225i (t-stat. value)	1	2.13624	-1.75514	-0.26046	Nvg00225i (p-value)	1	0.05225	0.10276	0.79859	Nvg00225i	no homology
Nvg00788i (t-stat. value)	3	-2.13557	-1.56434	7.79629	Nvg00788i (p-value)	3	0.05232	0.14175	2.96244e-06	Nvg00788i	no homology
Nvg00274i (t-stat. value)	3	2.13021	0.46232	-2.9704	Nvg00274i (p-value)	3	0.05283	0.6515	0.01084	Nvg00274i	no homology
Nvg00751i (t-stat. value)	3	2.13006	1.29045	-5.71178	Nvg00751i (p-value)	3	0.05284	0.21938	7e-05	Nvg00751i	no homology
Nvg00278i (t-stat. value)	3	-2.1295	-1.79964	11.6276	Nvg00278i (p-value)	3	0.0529	0.09516	3.04732e-08	Nvg00278i	no homology
Nvg00047i (t-stat. value)	3	2.12203	0.84804	-3.92192	Nvg00047i (p-value)	3	0.05362	0.41176	0.00175	Nvg00047i	no homology
Nvg00285i (t-stat. value)	1	2.12128	-2.08255	-0.02498	Nvg00285i (p-value)	1	0.05369	0.05761	0.98045	Nvg00285i	no homology
Nvg00864i (t-stat. value)	3	2.11442	0.15438	-2.36607	Nvg00864i (p-value)	3	0.05437	0.87968	0.03419	Nvg00864i	no homology
Nvg01044i (t-stat. value)	1	-2.10972	1.22622	0.67133	Nvg01044i (p-value)	1	0.05484	0.24186	0.51376	Nvg01044i	no homology
Nvg00771i (t-stat. value)	3	-2.1052	-0.11941	2.29712	Nvg00771i (p-value)	3	0.05529	0.90678	0.03887	Nvg00771i	no homology
Nvg01047i (t-stat. value)	3	-2.10303	-0.22615	2.47821	Nvg01047i (p-value)	3	0.05551	0.8246	0.0277	Nvg01047i	no homology
Nvg01033i (t-stat. value)	1	-2.09169	0.2499	1.7303	Nvg01033i (p-value)	1	0.05666	0.80657	0.10723	Nvg01033i	no homology
Nvg00560i (t-stat. value)	3	-2.08905	-0.30668	2.60799	Nvg00560i (p-value)	3	0.05693	0.76395	0.02167	Nvg00560i	no homology
Nvg00078i (t-stat. value)	1	2.08748	-0.78676	-1.08374	Nvg00078i (p-value)	1	0.05709	0.44553	0.29817	Nvg00078i	no homology
Nvg00617i (t-stat. value)	3	-2.0855	-0.96727	4.21361	Nvg00617i (p-value)	3	0.0573	0.35106	0.00101	Nvg00617i	no homology
Nvg00792i (t-stat. value)	2	2.08238	-3.21864	0.60626	Nvg00792i (p-value)	2	0.05762	0.00672	0.55478	Nvg00792i	no homology
Nvg00939i (t-stat. value)	3	2.06864	0.56276	-3.09929	Nvg00939i (p-value)	3	0.05908	0.58318	0.00846	Nvg00939i	no homology
Nvg00255i (t-stat. value)	2	-2.06608	2.32206	-0.15976	Nvg00255i (p-value)	2	0.05935	0.03711	0.87552	Nvg00255i	no homology
Nvg01017i (t-stat. value)	1	-2.05777	0.29004	1.64697	Nvg01017i (p-value)	1	0.06025	0.77636	0.12351	Nvg01017i	no homology
Nvg01008i (t-stat. value)	1	2.03937	-0.92472	-0.90675	Nvg01008i (p-value)	1	0.06228	0.37196	0.38104	Nvg01008i	no homology
Nvg00872i (t-stat. value)	3	2.03266	1.15553	-4.74623	Nvg00872i (p-value)	3	0.06304	0.26867	0.00038	Nvg00872i	no homology
Nvg00828i (t-stat. value)	3	-2.02984	-0.37277	2.65821	Nvg00828i (p-value)	3	0.06336	0.71533	0.0197	Nvg00828i	no homology
Nvg00199i (t-stat. value)	3	2.0194	1.35244	-5.5788	Nvg00199i (p-value)	3	0.06456	0.19929	9e-05	Nvg00199i	no homology
Nvg00900i (t-stat. value)	1	-2.00781	1.68351	0.22921	Nvg00900i (p-value)	1	0.06591	0.11612	0.82228	Nvg00900i	no homology
Nvg00212i (t-stat. value)	3	-2.00664	-1.5054	6.41026	Nvg00212i (p-value)	3	0.06605	0.15613	2e-05	Nvg00212i	no homology
Nvg00608i (t-stat. value)	3	1.99611	1.48067	-6.19364	Nvg00608i (p-value)	3	0.06731	0.16252	3e-05	Nvg00608i	no homology
Nvg00679i (t-stat. value)	3	1.98847	0.39524	-2.64774	Nvg00679i (p-value)	3	0.06823	0.69907	0.0201	Nvg00679i	no homology
Nvg01006i (t-stat. value)	3	1.98677	0.49258	-2.83405	Nvg01006i (p-value)	3	0.06844	0.63052	0.01408	Nvg01006i	no homology
Nvg01020i (t-stat. value)	3	-1.98021	-0.77007	3.43957	Nvg01020i (p-value)	3	0.06925	0.45502	0.0044	Nvg01020i	no homology
Nvg00331i (t-stat. value)	1	1.97763	-0.37273	-1.47247	Nvg00331i (p-value)	1	0.06957	0.71535	0.16469	Nvg00331i	no homology
Nvg00708i (t-stat. value)	3	1.97473	0.16219	-2.22584	Nvg00708i (p-value)	3	0.06993	0.87365	0.04434	Nvg00708i	no homology
Nvg00191i (t-stat. value)	1	-1.97153	0.44649	1.3774	Nvg00191i (p-value)	1	0.07033	0.66259	0.19164	Nvg00191i	no homology
Nvg00888i (t-stat. value)	1	-1.95795	0.77996	0.99405	Nvg00888i (p-value)	1	0.07205	0.44938	0.33834	Nvg00888i	no homology
Nvg00557i (t-stat. value)	3	-1.94453	-1.66585	7.1981	Nvg00557i (p-value)	3	0.07379	0.11964	1e-05	Nvg00557i	no homology
Nvg00280i (t-stat. value)	3	-1.94207	-0.43969	2.67106	Nvg00280i (p-value)	3	0.07411	0.66738	0.01923	Nvg00280i	no homology
Nvg00495i (t-stat. value)	3	1.93756	1.31358	-5.08365	Nvg00495i (p-value)	3	0.07471	0.2117	0.00021	Nvg00495i	no homology
Nvg00209i (t-stat. value)	2	1.92296	-4.38578	1.14173	Nvg00209i (p-value)	2	0.07667	0.00074	0.27416	Nvg00209i	no homology
Nvg00979i (t-stat. value)	3	1.9157	1.30836	-4.98573	Nvg00979i (p-value)	3	0.07766	0.21341	0.00025	Nvg00979i	no homology
Nvg00684i (t-stat. value)	3	1.88147	1.38107	-5.17172	Nvg00684i (p-value)	3	0.08249	0.19054	0.00018	Nvg00684i	no homology
Nvg00901i (t-stat. value)	3	1.86926	0.50391	-2.69486	Nvg00901i (p-value)	3	0.08428	0.62276	0.01837	Nvg00901i	no homology
Nvg00863i (t-stat. value)	1	1.86582	-0.3056	-1.45914	Nvg00863i (p-value)	1	0.08479	0.76475	0.16826	Nvg00863i	no homology
Nvg00965i (t-stat. value)	3	1.85697	0.66737	-3.00217	Nvg00965i (p-value)	3	0.08611	0.51621	0.0102	Nvg00965i	no homology
Nvg00658i (t-stat. value)	1	-1.85673	0.08813	1.73391	Nvg00658i (p-value)	1	0.08615	0.93112	0.10657	Nvg00658i	no homology
Nvg00517i (t-stat. value)	3	-1.85584	-0.78192	3.25048	Nvg00517i (p-value)	3	0.08628	0.44827	0.00632	Nvg00517i	no homology
Nvg00739i (t-stat. value)	1	1.85315	-0.88967	-0.80369	Nvg00739i (p-value)	1	0.08669	0.38981	0.43603	Nvg00739i	no homology
Nvg00589i (t-stat. value)	1	1.8507	-0.91704	-0.77504	Nvg00589i (p-value)	1	0.08706	0.37582	0.45219	Nvg00589i	no homology
Nvg00073i (t-stat. value)	1	-1.84754	0.44738	1.27287	Nvg00073i (p-value)	1	0.08754	0.66197	0.22536	Nvg00073i	no homology
Nvg00632i (t-stat. value)	1	-1.84569	0.43962	1.28037	Nvg00632i (p-value)	1	0.08783	0.66743	0.22279	Nvg00632i	no homology
Nvg00858i (t-stat. value)	3	1.83091	0.93413	-3.56976	Nvg00858i (p-value)	3	0.09012	0.36726	0.00342	Nvg00858i	no homology
Nvg00644i (t-stat. value)	3	1.82704	0.72942	-3.0864	Nvg00644i (p-value)	3	0.09073	0.47868	0.00867	Nvg00644i	no homology
Nvg00153i (t-stat. value)	2	1.82238	-2.0759	0.17279	Nvg00153i (p-value)	2	0.09147	0.0583	0.86548	Nvg00153i	no homology
Nvg00177i (t-stat. value)	3	-1.82161	-0.55902	2.7336	Nvg00177i (p-value)	3	0.0916	0.58565	0.01706	Nvg00177i	no homology
Nvg00727i (t-stat. value)	3	1.81414	0.35889	-2.36526	Nvg00727i (p-value)	3	0.09279	0.72544	0.03424	Nvg00727i	no homology
Nvg00256i (t-stat. value)	3	1.809	0.58601	-2.76744	Nvg00256i (p-value)	3	0.09363	0.5679	0.016	Nvg00256i	no homology
Nvg00875i (t-stat. value)	1	1.80621	-0.58417	-1.08418	Nvg00875i (p-value)	1	0.09408	0.5691	0.29798	Nvg00875i	no homology
Nvg00878i (t-stat. value)	1	-1.80535	0.34238	1.36118	Nvg00878i (p-value)	1	0.09422	0.73754	0.19659	Nvg00878i	no homology
Nvg00296i (t-stat. value)	1	1.80532	-0.68741	-0.97259	Nvg00296i (p-value)	1	0.09423	0.5039	0.34851	Nvg00296i	no homology
Nvg01022i (t-stat. value)	1	-1.80435	0.62458	1.03877	Nvg01022i (p-value)	1	0.09438	0.54306	0.31785	Nvg01022i	no homology
Nvg00642i (t-stat. value)	3	-1.80042	-2.07329	10.4419	Nvg00642i (p-value)	3	0.09503	0.05858	1.087e-07	Nvg00642i	no homology
Nvg00506i (t-stat. value)	3	1.79123	0.53133	-2.63956	Nvg00506i (p-value)	3	0.09656	0.60415	0.02041	Nvg00506i	no homology
Nvg00998i (t-stat. value)	3	-1.7907	-0.1788	2.05042	Nvg00998i (p-value)	3	0.09664	0.86085	0.06105	Nvg00998i	no homology
Nvg00748i (t-stat. value)	1	-1.78849	1.21615	0.45338	Nvg00748i (p-value)	1	0.09701	0.24555	0.65775	Nvg00748i	no homology
Nvg00195i (t-stat. value)	2	-1.78219	1.84105	-0.04199	Nvg00195i (p-value)	2	0.09808	0.08854	0.96714	Nvg00195i	no homology
Nvg00937i (t-stat. value)	1	1.78059	-1.10674	-0.5446	Nvg00937i (p-value)	1	0.09835	0.28846	0.59525	Nvg00937i	no homology
Nvg00327i (t-stat. value)	1	1.77636	-0.31009	-1.37471	Nvg00327i (p-value)	1	0.09907	0.76141	0.19245	Nvg00327i	no homology
Nvg00499i (t-stat. value)	2	1.77507	-2.92384	0.69078	Nvg00499i (p-value)	2	0.09929	0.01185	0.50185	Nvg00499i	no homology
Nvg00616i (t-stat. value)	2	1.76845	-3.84043	1.08716	Nvg00616i (p-value)	2	0.10043	0.00204	0.29671	Nvg00616i	no homology
Nvg00187i (t-stat. value)	2	1.76694	-3.19342	0.82468	Nvg00187i (p-value)	2	0.10069	0.00706	0.42443	Nvg00187i	no homology
Nvg00789i (t-stat. value)	2	-1.75262	3.33432	-0.89839	Nvg00789i (p-value)	2	0.1032	0.00538	0.38531	Nvg00789i	no homology
Nvg00877i (t-stat. value)	1	1.74434	-0.23902	-1.43307	Nvg00877i (p-value)	1	0.10468	0.81481	0.17545	Nvg00877i	no homology
Nvg00320i (t-stat. value)	3	-1.74301	-0.15078	1.95691	Nvg00320i (p-value)	3	0.10492	0.88246	0.07218	Nvg00320i	no homology
Nvg00614i (t-stat. value)	2	-1.73806	1.76438	-0.01916	Nvg00614i (p-value)	2	0.10581	0.10114	0.985	Nvg00614i	no homology
Nvg00803i (t-stat. value)	3	1.7249	0.52328	-2.53522	Nvg00803i (p-value)	3	0.10822	0.60958	0.02488	Nvg00803i	no homology
Nvg01048i (t-stat. value)	3	-1.72028	-1.00585	3.52751	Nvg01048i (p-value)	3	0.10908	0.33285	0.00371	Nvg01048i	no homology
Nvg00921i (t-stat. value)	2	-1.71548	2.81289	-0.68053	Nvg00921i (p-value)	2	0.10998	0.01466	0.50811	Nvg00921i	no homology
Nvg00917i (t-stat. value)	2	-1.70925	1.7369	-0.02031	Nvg00917i (p-value)	2	0.11115	0.10602	0.98409	Nvg00917i	no homology
Nvg00915i (t-stat. value)	1	1.70354	-0.76422	-0.81254	Nvg00915i (p-value)	1	0.11224	0.45838	0.43111	Nvg00915i	no homology
Nvg00906i (t-stat. value)	1	1.70333	-1.51138	-0.14636	Nvg00906i (p-value)	1	0.11228	0.15461	0.88588	Nvg00906i	no homology
Nvg00823i (t-stat. value)	3	1.69877	1.36892	-4.51132	Nvg00823i (p-value)	3	0.11315	0.19421	0.00059	Nvg00823i	no homology
Nvg00562i (t-stat. value)	1	-1.69489	0.07927	1.58973	Nvg00562i (p-value)	1	0.1139	0.93802	0.13591	Nvg00562i	no homology
Nvg00744i (t-stat. value)	3	1.69465	0.51743	-2.48458	Nvg00744i (p-value)	3	0.11395	0.61355	0.02737	Nvg00744i	no homology
Nvg00487i (t-stat. value)	3	-1.69247	-1.83436	6.62579	Nvg00487i (p-value)	3	0.11437	0.08958	2e-05	Nvg00487i	no homology
Nvg00786i (t-stat. value)	2	1.68432	-1.85077	0.12057	Nvg00786i (p-value)	2	0.11596	0.08705	0.90588	Nvg00786i	no homology
Nvg00980i (t-stat. value)	3	-1.68266	-1.15598	3.83096	Nvg00980i (p-value)	3	0.11629	0.26849	0.00208	Nvg00980i	no homology
Nvg00407i (t-stat. value)	1	-1.67399	0.1308	1.50341	Nvg00407i (p-value)	1	0.11801	0.89794	0.15663	Nvg00407i	no homology
Nvg00974i (t-stat. value)	2	-1.67111	1.99989	-0.23318	Nvg00974i (p-value)	2	0.11858	0.06685	0.81925	Nvg00974i	no homology
Nvg00765i (t-stat. value)	2	1.65985	-3.32099	0.96807	Nvg00765i (p-value)	2	0.12086	0.00552	0.35068	Nvg00765i	no homology
Nvg00591i (t-stat. value)	3	-1.65146	-1.53265	4.93812	Nvg00591i (p-value)	3	0.12258	0.14933	0.00027	Nvg00591i	no homology
Nvg00713i (t-stat. value)	1	-1.64875	0.01251	1.63216	Nvg00713i (p-value)	1	0.12314	0.99021	0.12662	Nvg00713i	no homology
Nvg00719i (t-stat. value)	1	1.64419	-0.99509	-0.54281	Nvg00719i (p-value)	1	0.12409	0.33785	0.59645	Nvg00719i	no homology
Nvg00583i (t-stat. value)	1	1.64342	-0.15173	-1.44815	Nvg00583i (p-value)	1	0.12425	0.88173	0.17126	Nvg00583i	no homology
Nvg00975i (t-stat. value)	3	-1.64337	-0.18081	1.89286	Nvg00975i (p-value)	3	0.12426	0.85931	0.08085	Nvg00975i	no homology
Nvg00183i (t-stat. value)	3	1.64268	0.36266	-2.16437	Nvg00183i (p-value)	3	0.1244	0.72268	0.04964	Nvg00183i	no homology
Nvg00388i (t-stat. value)	3	1.63882	0.14766	-1.84078	Nvg00388i (p-value)	3	0.12521	0.88488	0.08859	Nvg00388i	no homology
Nvg00231i (t-stat. value)	3	-1.63724	-0.09175	1.76116	Nvg00231i (p-value)	3	0.12555	0.9283	0.1017	Nvg00231i	no homology
Nvg00298i (t-stat. value)	1	-1.63715	0.23738	1.33728	Nvg00298i (p-value)	1	0.12556	0.81607	0.20406	Nvg00298i	no homology
Nvg00973i (t-stat. value)	3	-1.63534	-0.22302	1.94514	Nvg00973i (p-value)	3	0.12595	0.82699	0.07371	Nvg00973i	no homology
Nvg00324i (t-stat. value)	3	1.62844	1.62284	-5.20522	Nvg00324i (p-value)	3	0.12741	0.12861	0.00017	Nvg00324i	no homology
Nvg00851i (t-stat. value)	1	1.62271	-0.49244	-1.03164	Nvg00851i (p-value)	1	0.12864	0.63062	0.32105	Nvg00851i	no homology
Nvg00252i (t-stat. value)	1	1.61783	-0.69158	-0.81706	Nvg00252i (p-value)	1	0.12969	0.50137	0.42862	Nvg00252i	no homology
Nvg00210i (t-stat. value)	3	-1.61732	-0.97147	3.24911	Nvg00210i (p-value)	3	0.1298	0.34905	0.00634	Nvg00210i	no homology
Nvg00691i (t-stat. value)	3	1.60646	0.61231	-2.53011	Nvg00691i (p-value)	3	0.13218	0.55089	0.02512	Nvg00691i	no homology
Nvg00706i (t-stat. value)	3	-1.60491	-0.08421	1.71728	Nvg00706i (p-value)	3	0.13252	0.93417	0.10964	Nvg00706i	no homology
Nvg00698i (t-stat. value)	3	1.60385	1.86931	-6.26459	Nvg00698i (p-value)	3	0.13276	0.08427	3e-05	Nvg00698i	no homology
Nvg00224i (t-stat. value)	3	1.59991	1.33565	-4.1256	Nvg00224i (p-value)	3	0.13363	0.20458	0.00119	Nvg00224i	no homology
Nvg00528i (t-stat. value)	3	1.59983	1.30552	-4.03941	Nvg00528i (p-value)	3	0.13365	0.21435	0.0014	Nvg00528i	no homology
Nvg00072i (t-stat. value)	1	-1.5987	0.50393	0.99863	Nvg00072i (p-value)	1	0.1339	0.62274	0.3362	Nvg00072i	no homology
Nvg00401i (t-stat. value)	1	-1.58891	0.87463	0.61267	Nvg00401i (p-value)	1	0.13609	0.39765	0.55066	Nvg00401i	no homology
Nvg00916i (t-stat. value)	3	-1.58122	-0.58212	2.44353	Nvg00916i (p-value)	3	0.13784	0.57044	0.02957	Nvg00916i	no homology
Nvg01014i (t-stat. value)	1	-1.58098	0.04228	1.5264	Nvg01014i (p-value)	1	0.1379	0.96692	0.15087	Nvg01014i	no homology
Nvg00847i (t-stat. value)	3	1.56881	1.8406	-5.90936	Nvg00847i (p-value)	3	0.1407	0.08861	5e-05	Nvg00847i	no homology
Nvg00990i (t-stat. value)	3	-1.56148	-0.31315	1.99389	Nvg00990i (p-value)	3	0.14242	0.75913	0.06758	Nvg00990i	no homology
Nvg01026i (t-stat. value)	3	1.5597	0.94159	-3.08152	Nvg01026i (p-value)	3	0.14284	0.36357	0.00875	Nvg01026i	no homology
Nvg00197i (t-stat. value)	3	-1.55734	-0.45971	2.21238	Nvg00197i (p-value)	3	0.14339	0.65332	0.04545	Nvg00197i	no homology
Nvg00179i (t-stat. value)	1	-1.55468	1.22225	0.27083	Nvg00179i (p-value)	1	0.14402	0.24331	0.79077	Nvg00179i	no homology
Nvg00761i (t-stat. value)	2	-1.55209	2.84207	-0.82737	Nvg00761i (p-value)	2	0.14464	0.01387	0.42295	Nvg00761i	no homology
Nvg00250i (t-stat. value)	1	1.54918	-0.2938	-1.19056	Nvg00250i (p-value)	1	0.14533	0.77355	0.25511	Nvg00250i	no homology
Nvg00610i (t-stat. value)	3	-1.53833	-1.20432	3.62744	Nvg00610i (p-value)	3	0.14795	0.24993	0.00307	Nvg00610i	no homology
Nvg00410i (t-stat. value)	3	1.5366	1.32196	-3.9233	Nvg00410i (p-value)	3	0.14837	0.20897	0.00175	Nvg00410i	no homology
Nvg00541i (t-stat. value)	3	-1.53481	-0.48166	2.21872	Nvg00541i (p-value)	3	0.1488	0.63805	0.04492	Nvg00541i	no homology
Nvg00181i (t-stat. value)	1	-1.53029	0.59791	0.84077	Nvg00181i (p-value)	1	0.14991	0.56017	0.41567	Nvg00181i	no homology
Nvg00612i (t-stat. value)	3	-1.5134	-0.85124	2.8254	Nvg00612i (p-value)	3	0.1541	0.41004	0.01432	Nvg00612i	no homology
Nvg00799i (t-stat. value)	3	-1.48666	-1.5306	4.37849	Nvg00799i (p-value)	3	0.16095	0.14983	0.00075	Nvg00799i	no homology
Nvg00468i (t-stat. value)	2	-1.48578	2.07958	-0.43075	Nvg00468i (p-value)	2	0.16118	0.05792	0.67371	Nvg00468i	no homology
Nvg00926i (t-stat. value)	3	1.4816	1.4868	-4.23345	Nvg00926i (p-value)	3	0.16228	0.16091	0.00098	Nvg00926i	no homology
Nvg00223i (t-stat. value)	2	1.46327	-2.30317	0.59296	Nvg00223i (p-value)	2	0.16715	0.03843	0.56338	Nvg00223i	no homology
Nvg00503i (t-stat. value)	1	1.45768	-0.81341	-0.56476	Nvg00503i (p-value)	1	0.16866	0.43063	0.58186	Nvg00503i	no homology
Nvg00667i (t-stat. value)	3	1.45717	0.83187	-2.70074	Nvg00667i (p-value)	3	0.1688	0.4205	0.01817	Nvg00667i	no homology
Nvg00307i (t-stat. value)	1	1.45283	-1.15483	-0.24834	Nvg00307i (p-value)	1	0.16998	0.26895	0.80775	Nvg00307i	no homology
Nvg00686i (t-stat. value)	3	1.45048	0.96549	-2.93952	Nvg00686i (p-value)	3	0.17062	0.35192	0.0115	Nvg00686i	no homology
Nvg00259i (t-stat. value)	1	-1.45041	0.71374	0.65606	Nvg00259i (p-value)	1	0.17064	0.488	0.52323	Nvg00259i	no homology
Nvg00693i (t-stat. value)	3	-1.45036	-0.64382	2.36813	Nvg00693i (p-value)	3	0.17066	0.53089	0.03405	Nvg00693i	no homology
Nvg00625i (t-stat. value)	1	-1.44846	0.4502	0.92648	Nvg00625i (p-value)	1	0.17118	0.65998	0.37108	Nvg00625i	no homology
Nvg00300i (t-stat. value)	3	1.44813	1.88176	-5.47974	Nvg00300i (p-value)	3	0.17127	0.08245	0.00011	Nvg00300i	no homology
Nvg00802i (t-stat. value)	2	-1.44332	1.73489	-0.22381	Nvg00802i (p-value)	2	0.17259	0.10639	0.82639	Nvg00802i	no homology
Nvg00310i (t-stat. value)	1	-1.44169	1.09886	0.28843	Nvg00310i (p-value)	1	0.17304	0.29176	0.77756	Nvg00310i	no homology
Nvg00928i (t-stat. value)	3	-1.44139	-2.35517	8.35079	Nvg00928i (p-value)	3	0.17313	0.03489	1.39351e-06	Nvg00928i	no homology
Nvg00036i (t-stat. value)	3	-1.44114	-1.22993	3.47552	Nvg00036i (p-value)	3	0.1732	0.24052	0.0041	Nvg00036i	no homology
Nvg00301i (t-stat. value)	2	-1.43975	1.86523	-0.32085	Nvg00301i (p-value)	2	0.17358	0.08488	0.75342	Nvg00301i	no homology
Nvg00791i (t-stat. value)	3	-1.4374	-0.18082	1.67061	Nvg00791i (p-value)	3	0.17424	0.8593	0.11869	Nvg00791i	no homology
Nvg00914i (t-stat. value)	2	-1.43673	2.36075	-0.65073	Nvg00914i (p-value)	2	0.17442	0.03453	0.52656	Nvg00914i	no homology
Nvg00774i (t-stat. value)	3	1.436	0.32146	-1.86181	Nvg00774i (p-value)	3	0.17463	0.75297	0.08539	Nvg00774i	no homology
Nvg00869i (t-stat. value)	1	1.43581	-0.16816	-1.23216	Nvg00869i (p-value)	1	0.17468	0.86905	0.23971	Nvg00869i	no homology
Nvg00039i (t-stat. value)	1	-1.43244	1.35597	0.06206	Nvg00039i (p-value)	1	0.17562	0.1982	0.95146	Nvg00039i	no homology
Nvg00516i (t-stat. value)	3	1.42746	1.12505	-3.2189	Nvg00516i (p-value)	3	0.17703	0.28091	0.00672	Nvg00516i	no homology
Nvg00251i (t-stat. value)	1	-1.42134	0.04586	1.36483	Nvg00251i (p-value)	1	0.17876	0.96412	0.19546	Nvg00251i	no homology
Nvg00270i (t-stat. value)	1	-1.41475	0.15694	1.22537	Nvg00270i (p-value)	1	0.18065	0.8777	0.24217	Nvg00270i	no homology
Nvg00376i (t-stat. value)	1	-1.41428	1.13915	0.23086	Nvg00376i (p-value)	1	0.18078	0.2752	0.82102	Nvg00376i	no homology
Nvg00626i (t-stat. value)	3	-1.41417	-0.02348	1.44339	Nvg00626i (p-value)	3	0.18081	0.98163	0.17257	Nvg00626i	no homology
Nvg00856i (t-stat. value)	3	1.41386	1.10528	-3.15192	Nvg00856i (p-value)	3	0.1809	0.28908	0.00764	Nvg00856i	no homology
Nvg00254i (t-stat. value)	3	1.41179	0.22601	-1.7034	Nvg00254i (p-value)	3	0.1815	0.82471	0.11226	Nvg00254i	no homology
Nvg00207i (t-stat. value)	3	-1.39977	-0.47272	2.0371	Nvg00207i (p-value)	3	0.18499	0.64425	0.06253	Nvg00207i	no homology
Nvg00315i (t-stat. value)	3	1.39669	1.15406	-3.21964	Nvg00315i (p-value)	3	0.18589	0.26925	0.00671	Nvg00315i	no homology
Nvg00536i (t-stat. value)	3	1.39356	0.13205	-1.5601	Nvg00536i (p-value)	3	0.18682	0.89696	0.14274	Nvg00536i	no homology
Nvg00798i (t-stat. value)	3	-1.38962	-2.55898	9.79181	Nvg00798i (p-value)	3	0.18798	0.02378	2.29543e-07	Nvg00798i	no homology
Nvg00077i (t-stat. value)	3	1.38269	1.14378	-3.17129	Nvg00077i (p-value)	3	0.19005	0.27334	0.00736	Nvg00077i	no homology
Nvg00242i (t-stat. value)	3	1.38168	0.66617	-2.31038	Nvg00242i (p-value)	3	0.19035	0.51695	0.03792	Nvg00242i	no homology
Nvg00758i (t-stat. value)	2	1.37602	-2.84483	0.98232	Nvg00758i (p-value)	2	0.19206	0.01379	0.34387	Nvg00758i	no homology
Nvg00881i (t-stat. value)	3	-1.36488	-0.73772	2.40236	Nvg00881i (p-value)	3	0.19545	0.47379	0.03194	Nvg00881i	no homology
Nvg00992i (t-stat. value)	1	-1.36422	0.15883	1.1751	Nvg00992i (p-value)	1	0.19565	0.87624	0.26103	Nvg00992i	no homology
Nvg00777i (t-stat. value)	3	-1.34881	-1.6852	4.40457	Nvg00777i (p-value)	3	0.20043	0.11579	0.00071	Nvg00777i	no homology
Nvg00538i (t-stat. value)	2	1.34808	-1.47171	0.09991	Nvg00538i (p-value)	2	0.20066	0.16489	0.92194	Nvg00538i	no homology
Nvg00415i (t-stat. value)	2	1.34627	-2.06737	0.53814	Nvg00415i (p-value)	2	0.20122	0.05921	0.59957	Nvg00415i	no homology
Nvg00796i (t-stat. value)	1	1.34133	-0.04451	-1.28766	Nvg00796i (p-value)	1	0.20278	0.96518	0.22031	Nvg00796i	no homology
Nvg00735i (t-stat. value)	3	-1.33938	-0.24879	1.65452	Nvg00735i (p-value)	3	0.20339	0.80741	0.12195	Nvg00735i	no homology
Nvg00677i (t-stat. value)	3	-1.33662	-1.88935	5.01147	Nvg00677i (p-value)	3	0.20427	0.08135	0.00024	Nvg00677i	no homology
Nvg00253i (t-stat. value)	1	1.33322	-0.41617	-0.86056	Nvg00253i (p-value)	1	0.20535	0.68408	0.40507	Nvg00253i	no homology
Nvg00811i (t-stat. value)	1	1.32537	-0.50052	-0.76487	Nvg00811i (p-value)	1	0.20787	0.62507	0.45801	Nvg00811i	no homology
Nvg00885i (t-stat. value)	3	-1.32315	-0.99161	2.77333	Nvg00885i (p-value)	3	0.20859	0.33948	0.01582	Nvg00885i	no homology
Nvg00892i (t-stat. value)	1	-1.31808	0.25314	1.02444	Nvg00892i (p-value)	1	0.21023	0.80412	0.32431	Nvg00892i	no homology
Nvg00567i (t-stat. value)	3	1.31762	0.23018	-1.60631	Nvg00567i (p-value)	3	0.21038	0.82154	0.13221	Nvg00567i	no homology
Nvg00064i (t-stat. value)	3	1.31726	0.33733	-1.74832	Nvg00064i (p-value)	3	0.2105	0.74125	0.10397	Nvg00064i	no homology
Nvg00542i (t-stat. value)	3	-1.31105	-0.72576	2.30759	Nvg00542i (p-value)	3	0.21253	0.48085	0.03812	Nvg00542i	no homology
Nvg00723i (t-stat. value)	3	-1.31011	-0.34175	1.74617	Nvg00723i (p-value)	3	0.21284	0.738	0.10435	Nvg00723i	no homology
Nvg00492i (t-stat. value)	3	1.31008	0.32486	-1.72335	Nvg00492i (p-value)	3	0.21285	0.75046	0.10851	Nvg00492i	no homology
Nvg00238i (t-stat. value)	3	-1.30544	-0.17733	1.52505	Nvg00238i (p-value)	3	0.21437	0.86199	0.1512	Nvg00238i	no homology
Nvg00053i (t-stat. value)	3	1.30238	2.10824	-5.68535	Nvg00053i (p-value)	3	0.21539	0.05498	7e-05	Nvg00053i	no homology
Nvg00488i (t-stat. value)	3	-1.29859	-0.35874	1.75603	Nvg00488i (p-value)	3	0.21665	0.72555	0.1026	Nvg00488i	no homology
Nvg00598i (t-stat. value)	3	1.29726	1.63081	-4.09651	Nvg00598i (p-value)	3	0.21709	0.12691	0.00126	Nvg00598i	no homology
Nvg00545i (t-stat. value)	1	1.28998	-0.07082	-1.20607	Nvg00545i (p-value)	1	0.21953	0.94462	0.24928	Nvg00545i	no homology
Nvg00308i (t-stat. value)	1	-1.28907	1.13257	0.1334	Nvg00308i (p-value)	1	0.21984	0.27785	0.89592	Nvg00308i	no homology
Nvg00836i (t-stat. value)	2	1.28765	-1.832	0.42351	Nvg00836i (p-value)	2	0.22032	0.08995	0.67884	Nvg00836i	no homology
Nvg00640i (t-stat. value)	1	1.27219	-0.64517	-0.57167	Nvg00640i (p-value)	1	0.22559	0.53004	0.57729	Nvg00640i	no homology
Nvg00732i (t-stat. value)	2	-1.27061	4.46349	-1.79434	Nvg00732i (p-value)	2	0.22614	0.00064	0.09604	Nvg00732i	no homology
Nvg00294i (t-stat. value)	1	-1.26878	1.21254	0.04756	Nvg00294i (p-value)	1	0.22677	0.24688	0.96279	Nvg00294i	no homology
Nvg00755i (t-stat. value)	1	1.26695	-0.80991	-0.40766	Nvg00755i (p-value)	1	0.2274	0.43257	0.69016	Nvg00755i	no homology
Nvg00559i (t-stat. value)	3	-1.26244	-2.21032	5.89557	Nvg00559i (p-value)	3	0.22897	0.04562	5e-05	Nvg00559i	no homology
Nvg00515i (t-stat. value)	3	1.26191	0.72402	-2.23708	Nvg00515i (p-value)	3	0.22915	0.48188	0.04343	Nvg00515i	no homology
Nvg00976i (t-stat. value)	2	1.26112	-1.98388	0.55416	Nvg00976i (p-value)	2	0.22943	0.0688	0.58887	Nvg00976i	no homology
Nvg00689i (t-stat. value)	2	1.26055	-5.33736	2.07401	Nvg00689i (p-value)	2	0.22963	0.00013	0.0585	Nvg00689i	no homology
Nvg00550i (t-stat. value)	3	-1.25516	-0.45068	1.83104	Nvg00550i (p-value)	3	0.23152	0.65965	0.0901	Nvg00550i	no homology
Nvg00220i (t-stat. value)	3	1.24904	0.45746	-1.83311	Nvg00220i (p-value)	3	0.23368	0.65489	0.08978	Nvg00220i	no homology
Nvg00235i (t-stat. value)	1	1.24706	-0.20037	-1.01665	Nvg00235i (p-value)	1	0.23438	0.84429	0.32787	Nvg00235i	no homology
Nvg00959i (t-stat. value)	1	1.23966	-0.18561	-1.02612	Nvg00959i (p-value)	1	0.23702	0.85561	0.32355	Nvg00959i	no homology
Nvg00637i (t-stat. value)	3	-1.23563	-1.67363	4.02953	Nvg00637i (p-value)	3	0.23846	0.11808	0.00143	Nvg00637i	no homology
Nvg00030i (t-stat. value)	2	1.23558	-1.87648	0.50044	Nvg00030i (p-value)	2	0.23848	0.08322	0.62513	Nvg00030i	no homology
Nvg00526i (t-stat. value)	3	-1.23254	-0.21436	1.49407	Nvg00526i (p-value)	3	0.23957	0.83359	0.15903	Nvg00526i	no homology
Nvg00478i (t-stat. value)	1	1.23105	-0.12892	-1.08181	Nvg00478i (p-value)	1	0.24011	0.89939	0.29899	Nvg00478i	no homology
Nvg00870i (t-stat. value)	1	1.22976	-0.26713	-0.92669	Nvg00870i (p-value)	1	0.24058	0.79356	0.37097	Nvg00870i	no homology
Nvg00539i (t-stat. value)	2	-1.22712	3.01407	-1.21432	Nvg00539i (p-value)	2	0.24154	0.00997	0.24622	Nvg00539i	no homology
Nvg00831i (t-stat. value)	3	1.21927	1.89966	-4.59129	Nvg00831i (p-value)	3	0.2444	0.07989	0.00051	Nvg00831i	no homology
Nvg00721i (t-stat. value)	2	1.21559	-2.13603	0.69862	Nvg00721i (p-value)	2	0.24576	0.05227	0.4971	Nvg00721i	no homology
Nvg00621i (t-stat. value)	3	-1.21216	-2.22032	5.65105	Nvg00621i (p-value)	3	0.24702	0.04479	8e-05	Nvg00621i	no homology
Nvg00532i (t-stat. value)	3	1.2052	0.64652	-2.04592	Nvg00532i (p-value)	3	0.24961	0.52919	0.06155	Nvg00532i	no homology
Nvg00261i (t-stat. value)	1	-1.20331	0.30404	0.86209	Nvg00261i (p-value)	1	0.25031	0.76591	0.40426	Nvg00261i	no homology
Nvg01001i (t-stat. value)	3	-1.19695	-0.60547	1.9764	Nvg01001i (p-value)	3	0.2527	0.55529	0.06972	Nvg01001i	no homology
Nvg00896i (t-stat. value)	3	1.18715	1.3433	-3.18343	Nvg00896i (p-value)	3	0.25641	0.20216	0.00719	Nvg00896i	no homology
Nvg00530i (t-stat. value)	1	-1.18467	0.34075	0.80562	Nvg00530i (p-value)	1	0.25735	0.73873	0.43495	Nvg00530i	no homology
Nvg00083i (t-stat. value)	3	1.18111	0.75399	-2.17193	Nvg00083i (p-value)	3	0.25872	0.46429	0.04895	Nvg00083i	no homology
Nvg00489i (t-stat. value)	3	1.17268	2.21946	-5.43926	Nvg00489i (p-value)	3	0.26196	0.04486	0.00011	Nvg00489i	no homology
Nvg00970i (t-stat. value)	2	1.15081	-2.38732	0.92305	Nvg00970i (p-value)	2	0.27054	0.03286	0.37279	Nvg00970i	no homology
Nvg00226i (t-stat. value)	1	-1.14799	0.65372	0.45421	Nvg00226i (p-value)	1	0.27166	0.52469	0.65717	Nvg00226i	no homology
Nvg00204i (t-stat. value)	3	-1.1425	-1.05921	2.59348	Nvg00204i (p-value)	3	0.27385	0.30879	0.02228	Nvg00204i	no homology
Nvg00493i (t-stat. value)	3	1.14089	1.40333	-3.20518	Nvg00493i (p-value)	3	0.2745	0.18395	0.0069	Nvg00493i	no homology
Nvg00704i (t-stat. value)	2	1.14081	-1.91187	0.60998	Nvg00704i (p-value)	2	0.27453	0.07819	0.55239	Nvg00704i	no homology
Nvg00838i (t-stat. value)	1	1.12791	-0.18732	-0.91776	Nvg00838i (p-value)	1	0.27974	0.8543	0.37546	Nvg00838i	no homology
Nvg00479i (t-stat. value)	2	-1.12649	1.88829	-0.60592	Nvg00479i (p-value)	2	0.28032	0.08151	0.555	Nvg00479i	no homology
Nvg00977i (t-stat. value)	2	1.12506	-6.54253	2.55342	Nvg00977i (p-value)	2	0.28091	2e-05	0.02404	Nvg00977i	no homology
Nvg00839i (t-stat. value)	3	1.12276	2.02185	-4.59051	Nvg00839i (p-value)	3	0.28185	0.06427	0.00051	Nvg00839i	no homology
Nvg00304i (t-stat. value)	3	-1.11806	-0.52213	1.76415	Nvg00304i (p-value)	3	0.28378	0.61036	0.10118	Nvg00304i	no homology
Nvg00623i (t-stat. value)	1	-1.11481	0.95552	0.14153	Nvg00623i (p-value)	1	0.28512	0.35675	0.88962	Nvg00623i	no homology
Nvg00837i (t-stat. value)	2	-1.11406	1.15454	-0.03514	Nvg00837i (p-value)	2	0.28543	0.26906	0.97251	Nvg00837i	no homology
Nvg00968i (t-stat. value)	2	-1.1087	1.97947	-0.68761	Nvg00968i (p-value)	2	0.28765	0.06934	0.50378	Nvg00968i	no homology
Nvg00361i (t-stat. value)	2	-1.10826	2.0771	-0.75659	Nvg00361i (p-value)	2	0.28783	0.05818	0.46279	Nvg00361i	no homology
Nvg00524i (t-stat. value)	3	1.10511	1.98283	-4.42053	Nvg00524i (p-value)	3	0.28915	0.06893	0.00069	Nvg00524i	no homology
Nvg00638i (t-stat. value)	3	-1.10072	-2.17583	4.95626	Nvg00638i (p-value)	3	0.29098	0.0486	0.00026	Nvg00638i	no homology
Nvg00504i (t-stat. value)	2	1.0938	-1.50383	0.34279	Nvg00504i (p-value)	2	0.2939	0.15653	0.73724	Nvg00504i	no homology
Nvg00565i (t-stat. value)	1	-1.09112	1.07722	0.01221	Nvg00565i (p-value)	1	0.29503	0.30097	0.99045	Nvg00565i	no homology
Nvg00016i (t-stat. value)	2	1.08447	-2.77811	1.22764	Nvg00016i (p-value)	2	0.29786	0.01567	0.24135	Nvg00016i	no homology
Nvg00287i (t-stat. value)	1	1.07903	-0.09267	-0.97489	Nvg00287i (p-value)	1	0.30019	0.92758	0.34741	Nvg00287i	no homology
Nvg00314i (t-stat. value)	2	-1.07904	1.59187	-0.42545	Nvg00314i (p-value)	2	0.30019	0.13543	0.67747	Nvg00314i	no homology
Nvg00190i (t-stat. value)	3	1.06588	1.08636	-2.51422	Nvg00190i (p-value)	3	0.30587	0.29705	0.02588	Nvg00190i	no homology
Nvg00288i (t-stat. value)	1	1.0626	-0.5581	-0.47172	Nvg00288i (p-value)	1	0.3073	0.58626	0.64495	Nvg00288i	no homology
Nvg00473i (t-stat. value)	3	-1.05787	-0.38549	1.51713	Nvg00473i (p-value)	3	0.30938	0.70611	0.15317	Nvg00473i	no homology
Nvg00319i (t-stat. value)	2	-1.048	2.27184	-0.9468	Nvg00319i (p-value)	2	0.31373	0.04073	0.36101	Nvg00319i	no homology
Nvg00801i (t-stat. value)	3	1.0473	0.22243	-1.30578	Nvg00801i (p-value)	3	0.31404	0.82743	0.21426	Nvg00801i	no homology
Nvg00709i (t-stat. value)	2	1.04219	-1.41173	0.31454	Nvg00709i (p-value)	2	0.31632	0.18152	0.7581	Nvg00709i	no homology
Nvg00518i (t-stat. value)	3	-1.04092	-0.06981	1.12033	Nvg00518i (p-value)	3	0.31689	0.94541	0.28284	Nvg00518i	no homology
Nvg00189i (t-stat. value)	3	-1.03664	-0.89796	2.18335	Nvg00189i (p-value)	3	0.3188	0.38554	0.04794	Nvg00189i	no homology
Nvg01023i (t-stat. value)	2	1.02577	-1.40851	0.32667	Nvg01023i (p-value)	2	0.32371	0.18244	0.74912	Nvg01023i	no homology
Nvg00292i (t-stat. value)	1	-1.02407	0.71205	0.28746	Nvg00292i (p-value)	1	0.32448	0.48901	0.77829	Nvg00292i	no homology
Nvg01024i (t-stat. value)	3	1.01608	1.63096	-3.37508	Nvg01024i (p-value)	3	0.32813	0.12688	0.00497	Nvg01024i	no homology
Nvg00674i (t-stat. value)	1	1.01326	-0.8896	-0.11183	Nvg00674i (p-value)	1	0.32942	0.38985	0.91267	Nvg00674i	no homology
Nvg00824i (t-stat. value)	3	-1.01179	-1.66139	3.42459	Nvg00824i (p-value)	3	0.3301	0.12055	0.00452	Nvg00824i	no homology
Nvg00323i (t-stat. value)	3	-1.00824	-1.94954	4.026	Nvg00323i (p-value)	3	0.33174	0.07314	0.00144	Nvg00323i	no homology
Nvg00615i (t-stat. value)	2	1.0082	-1.34259	0.28816	Nvg00615i (p-value)	2	0.33176	0.20238	0.77777	Nvg00615i	no homology
Nvg00909i (t-stat. value)	3	1.00582	1.37868	-2.8933	Nvg00909i (p-value)	3	0.33286	0.19125	0.01257	Nvg00909i	no homology
Nvg00955i (t-stat. value)	3	-1.0046	-1.4939	3.09367	Nvg00955i (p-value)	3	0.33342	0.15907	0.00855	Nvg00955i	no homology
Nvg00715i (t-stat. value)	3	-1.00279	-0.33438	1.39261	Nvg00715i (p-value)	3	0.33426	0.74342	0.1871	Nvg00715i	no homology
Nvg00883i (t-stat. value)	3	-1.00112	-0.38116	1.44798	Nvg00883i (p-value)	3	0.33504	0.70924	0.17131	Nvg00883i	no homology
Nvg00716i (t-stat. value)	3	1.001	0.0994	-1.11346	Nvg00716i (p-value)	3	0.33509	0.92234	0.28568	Nvg00716i	no homology
Nvg00950i (t-stat. value)	2	-0.99848	2.15358	-0.9147	Nvg00950i (p-value)	2	0.33627	0.05062	0.377	Nvg00950i	no homology
Nvg00657i (t-stat. value)	2	0.99493	-1.82159	0.67849	Nvg00657i (p-value)	2	0.33793	0.0916	0.50936	Nvg00657i	no homology
Nvg00846i (t-stat. value)	1	0.99082	-0.33571	-0.63056	Nvg00846i (p-value)	1	0.33986	0.74245	0.53925	Nvg00846i	no homology
Nvg00002i (t-stat. value)	3	-0.99064	-0.05655	1.05414	Nvg00002i (p-value)	3	0.33994	0.95576	0.31102	Nvg00002i	no homology
Nvg00544i (t-stat. value)	3	-0.97668	-1.02225	2.2786	Nvg00544i (p-value)	3	0.34655	0.32531	0.04022	Nvg00544i	no homology
Nvg00551i (t-stat. value)	1	-0.97504	0.15993	0.80049	Nvg00551i (p-value)	1	0.34733	0.87539	0.43781	Nvg00551i	no homology
Nvg00782i (t-stat. value)	3	-0.9722	-0.69964	1.82107	Nvg00782i (p-value)	3	0.3487	0.49648	0.09168	Nvg00782i	no homology
Nvg00678i (t-stat. value)	3	0.96803	0.69542	-1.8102	Nvg00678i (p-value)	3	0.35069	0.49904	0.09343	Nvg00678i	no homology
Nvg00899i (t-stat. value)	1	-0.96489	0.37829	0.56259	Nvg00899i (p-value)	1	0.35221	0.71132	0.58328	Nvg00899i	no homology
Nvg00995i (t-stat. value)	3	-0.95679	-0.21254	1.19808	Nvg00995i (p-value)	3	0.35613	0.83499	0.25227	Nvg00995i	no homology
Nvg00622i (t-stat. value)	3	-0.95601	-0.14994	1.12495	Nvg00622i (p-value)	3	0.35651	0.88311	0.28095	Nvg00622i	no homology
Nvg00590i (t-stat. value)	3	0.95022	1.64372	-3.25107	Nvg00590i (p-value)	3	0.35933	0.12419	0.00632	Nvg00590i	no homology
Nvg00290i (t-stat. value)	3	-0.95019	-1.2922	2.64993	Nvg00290i (p-value)	3	0.35935	0.21879	0.02001	Nvg00290i	no homology
Nvg00702i (t-stat. value)	3	-0.9476	-0.93615	2.11233	Nvg00702i (p-value)	3	0.36062	0.36626	0.05458	Nvg00702i	no homology
Nvg00854i (t-stat. value)	1	0.94416	-0.35182	-0.57021	Nvg00854i (p-value)	1	0.36231	0.73061	0.57826	Nvg00854i	no homology
Nvg00334i (t-stat. value)	3	-0.93521	-0.39413	1.39011	Nvg00334i (p-value)	3	0.36673	0.69988	0.18784	Nvg00334i	no homology
Nvg00695i (t-stat. value)	3	-0.9288	-0.36226	1.34464	Nvg00695i (p-value)	3	0.36992	0.72298	0.20173	Nvg00695i	no homology
Nvg00391i (t-stat. value)	2	-0.92578	1.10026	-0.15581	Nvg00391i (p-value)	2	0.37143	0.29117	0.87858	Nvg00391i	no homology
Nvg00699i (t-stat. value)	1	-0.91883	0.55098	0.34732	Nvg00699i (p-value)	1	0.37492	0.59099	0.73391	Nvg00699i	no homology
Nvg00573i (t-stat. value)	3	-0.91471	-0.07713	1.00013	Nvg00573i (p-value)	3	0.377	0.93969	0.3355	Nvg00573i	no homology
Nvg00482i (t-stat. value)	3	0.90673	0.82879	-1.90894	Nvg00482i (p-value)	3	0.38105	0.42218	0.07859	Nvg00482i	no homology
Nvg00696i (t-stat. value)	3	-0.9042	-0.59455	1.60157	Nvg00696i (p-value)	3	0.38234	0.56235	0.13326	Nvg00696i	no homology
Nvg00015i (t-stat. value)	3	-0.89699	-2.4467	4.85688	Nvg00015i (p-value)	3	0.38603	0.02939	0.00031	Nvg00015i	no homology
Nvg00661i (t-stat. value)	3	0.89561	1.39966	-2.72507	Nvg00661i (p-value)	3	0.38674	0.18502	0.01734	Nvg00661i	no homology
Nvg00919i (t-stat. value)	1	-0.89474	0.32316	0.55292	Nvg00919i (p-value)	1	0.38719	0.75171	0.5897	Nvg00919i	no homology
Nvg00994i (t-stat. value)	2	-0.89407	1.16626	-0.24241	Nvg00994i (p-value)	2	0.38754	0.26446	0.81225	Nvg00994i	no homology
Nvg00406i (t-stat. value)	3	0.894	2.94734	-6.47122	Nvg00406i (p-value)	3	0.38757	0.01133	2e-05	Nvg00406i	no homology
Nvg00537i (t-stat. value)	3	-0.88985	-0.92342	2.01428	Nvg00537i (p-value)	3	0.38972	0.37261	0.06515	Nvg00537i	no homology
Nvg00630i (t-stat. value)	3	0.88938	1.53275	-2.93047	Nvg00630i (p-value)	3	0.38996	0.14931	0.0117	Nvg00630i	no homology
Nvg00588i (t-stat. value)	3	0.87917	1.3958	-2.68951	Nvg00588i (p-value)	3	0.39527	0.18616	0.01856	Nvg00588i	no homology
Nvg00566i (t-stat. value)	3	0.8781	0.30556	-1.22234	Nvg00566i (p-value)	3	0.39583	0.76478	0.24328	Nvg00566i	no homology
Nvg00954i (t-stat. value)	3	0.86748	0.04765	-0.91959	Nvg00954i (p-value)	3	0.40141	0.96272	0.37454	Nvg00954i	no homology
Nvg00910i (t-stat. value)	2	0.86285	-2.57831	1.34248	Nvg00910i (p-value)	2	0.40386	0.02293	0.20241	Nvg00910i	no homology
Nvg00734i (t-stat. value)	1	-0.8626	0.36735	0.47761	Nvg00734i (p-value)	1	0.40399	0.71927	0.64086	Nvg00734i	no homology
Nvg00672i (t-stat. value)	1	-0.8617	0.18633	0.66295	Nvg00672i (p-value)	1	0.40447	0.85506	0.51895	Nvg00672i	no homology
Nvg00905i (t-stat. value)	1	-0.84999	0.00152	0.84833	Nvg00905i (p-value)	1	0.41071	0.99881	0.4116	Nvg00905i	no homology
Nvg01025i (t-stat. value)	2	-0.84585	0.87373	-0.02566	Nvg01025i (p-value)	2	0.41293	0.39812	0.97993	Nvg01025i	no homology
Nvg00217i (t-stat. value)	2	0.83863	-1.72029	0.75161	Nvg00217i (p-value)	2	0.41683	0.10908	0.46567	Nvg00217i	no homology
Nvg00230i (t-stat. value)	2	-0.83776	2.99778	-1.63505	Nvg00230i (p-value)	2	0.4173	0.01028	0.12601	Nvg00230i	no homology
Nvg00790i (t-stat. value)	3	0.83533	2.18675	-4.01798	Nvg00790i (p-value)	3	0.41862	0.04764	0.00146	Nvg00790i	no homology
Nvg00245i (t-stat. value)	3	0.82748	0.56709	-1.47694	Nvg00245i (p-value)	3	0.4229	0.58031	0.1635	Nvg00245i	no homology
Nvg00249i (t-stat. value)	3	-0.82324	-0.49411	1.38405	Nvg00249i (p-value)	3	0.42522	0.62947	0.18964	Nvg00249i	no homology
Nvg00508i (t-stat. value)	1	-0.80968	0.39768	0.39711	Nvg00508i (p-value)	1	0.43269	0.69732	0.69773	Nvg00508i	no homology
Nvg00867i (t-stat. value)	3	-0.8052	-0.3175	1.15752	Nvg00867i (p-value)	3	0.43518	0.75591	0.26789	Nvg00867i	no homology
Nvg00852i (t-stat. value)	3	-0.80457	-0.45832	1.32045	Nvg00852i (p-value)	3	0.43554	0.65429	0.20946	Nvg00852i	no homology
Nvg01010i (t-stat. value)	3	-0.80327	-0.70571	1.61857	Nvg01010i (p-value)	3	0.43626	0.49282	0.12953	Nvg01010i	no homology
Nvg00651i (t-stat. value)	2	-0.8019	1.37536	-0.50721	Nvg00651i (p-value)	2	0.43702	0.19226	0.6205	Nvg00651i	no homology
Nvg00029i (t-stat. value)	3	0.79861	1.10325	-2.13123	Nvg00029i (p-value)	3	0.43886	0.28992	0.05273	Nvg00029i	no homology
Nvg00825i (t-stat. value)	2	-0.79609	2.31482	-1.23759	Nvg00825i (p-value)	2	0.44028	0.03761	0.23776	Nvg00825i	no homology
Nvg01043i (t-stat. value)	2	0.79182	-2.42069	1.31616	Nvg01043i (p-value)	2	0.44267	0.03087	0.21086	Nvg01043i	no homology
Nvg00395i (t-stat. value)	3	0.78763	0.99116	-1.96469	Nvg00395i (p-value)	3	0.44504	0.3397	0.07119	Nvg00395i	no homology
Nvg00514i (t-stat. value)	3	0.78563	1.15102	-2.17778	Nvg00514i (p-value)	3	0.44617	0.27045	0.04843	Nvg00514i	no homology
Nvg00701i (t-stat. value)	3	0.78364	2.51525	-4.56165	Nvg00701i (p-value)	3	0.44729	0.02583	0.00053	Nvg00701i	no homology
Nvg00749i (t-stat. value)	2	-0.7813	2.36944	-1.29234	Nvg00749i (p-value)	2	0.44862	0.03397	0.21874	Nvg00749i	no homology
Nvg00643i (t-stat. value)	3	-0.77936	-3.09419	6.1456	Nvg00643i (p-value)	3	0.44973	0.00854	4e-05	Nvg00643i	no homology
Nvg00680i (t-stat. value)	3	0.77302	1.656	-2.90203	Nvg00680i (p-value)	3	0.45333	0.12165	0.01236	Nvg00680i	no homology
Nvg00299i (t-stat. value)	3	-0.76589	-2.55922	4.59315	Nvg00299i (p-value)	3	0.45742	0.02377	0.0005	Nvg00299i	no homology
Nvg00604i (t-stat. value)	3	-0.76273	-0.3678	1.16912	Nvg00604i (p-value)	3	0.45924	0.71894	0.26335	Nvg00604i	no homology
Nvg00986i (t-stat. value)	3	-0.75374	-2.04883	3.52108	Nvg00986i (p-value)	3	0.46444	0.06123	0.00376	Nvg00986i	no homology
Nvg01031i (t-stat. value)	3	0.75219	0.6854	-1.5316	Nvg01031i (p-value)	3	0.46534	0.50513	0.14959	Nvg01031i	no homology
Nvg00609i (t-stat. value)	3	-0.75083	-0.94695	1.85708	Nvg00609i (p-value)	3	0.46613	0.36093	0.0861	Nvg00609i	no homology
Nvg00276i (t-stat. value)	1	-0.74783	0.09786	0.64448	Nvg00276i (p-value)	1	0.46787	0.92353	0.53048	Nvg00276i	no homology
Nvg00810i (t-stat. value)	3	0.74618	0.78355	-1.6447	Nvg00810i (p-value)	3	0.46884	0.44735	0.12398	Nvg00810i	no homology
Nvg00193i (t-stat. value)	3	-0.74463	-0.7488	1.59991	Nvg00193i (p-value)	3	0.46974	0.46731	0.13363	Nvg00193i	no homology
Nvg00833i (t-stat. value)	3	-0.74422	-2.56634	4.52419	Nvg00833i (p-value)	3	0.46998	0.02346	0.00057	Nvg00833i	no homology
Nvg00229i (t-stat. value)	3	-0.74051	-1.67405	2.86638	Nvg00229i (p-value)	3	0.47216	0.118	0.01323	Nvg00229i	no homology
Nvg00394i (t-stat. value)	3	0.73934	2.3096	-3.97001	Nvg00394i (p-value)	3	0.47284	0.03798	0.0016	Nvg00394i	no homology
Nvg00317i (t-stat. value)	3	-0.73842	-1.64502	2.81741	Nvg00317i (p-value)	3	0.47338	0.12392	0.01454	Nvg00317i	no homology
Nvg00862i (t-stat. value)	3	-0.73739	-1.54563	2.66483	Nvg00862i (p-value)	3	0.47399	0.14618	0.01945	Nvg00862i	no homology
Nvg00026i (t-stat. value)	1	0.73188	-0.18587	-0.5375	Nvg00026i (p-value)	1	0.47723	0.85541	0.6	Nvg00026i	no homology
Nvg00481i (t-stat. value)	3	0.72725	1.55168	-2.65553	Nvg00481i (p-value)	3	0.47997	0.14474	0.0198	Nvg00481i	no homology
Nvg00714i (t-stat. value)	3	-0.72429	-1.23643	2.20269	Nvg00714i (p-value)	3	0.48172	0.23817	0.04627	Nvg00714i	no homology
Nvg00404i (t-stat. value)	3	-0.72233	-0.42792	1.19367	Nvg00404i (p-value)	3	0.48289	0.67572	0.25393	Nvg00404i	no homology
Nvg00497i (t-stat. value)	3	-0.72127	-0.75951	1.58431	Nvg00497i (p-value)	3	0.48351	0.4611	0.13714	Nvg00497i	no homology
Nvg00631i (t-stat. value)	2	-0.71912	0.83001	-0.10366	Nvg00631i (p-value)	2	0.48479	0.42152	0.91902	Nvg00631i	no homology
Nvg00942i (t-stat. value)	3	-0.69469	-0.12379	0.82678	Nvg00942i (p-value)	3	0.49948	0.90338	0.42328	Nvg00942i	no homology
Nvg00818i (t-stat. value)	3	0.69353	0.76651	-1.55879	Nvg00818i (p-value)	3	0.50018	0.45707	0.14305	Nvg00818i	no homology
Nvg00243i (t-stat. value)	2	-0.69334	1.03714	-0.31708	Nvg00243i (p-value)	2	0.5003	0.31858	0.75622	Nvg00243i	no homology
Nvg00186i (t-stat. value)	3	0.68264	2.45	-4.06423	Nvg00186i (p-value)	3	0.50682	0.02921	0.00134	Nvg00186i	no homology
Nvg00572i (t-stat. value)	2	-0.67951	2.59689	-1.57001	Nvg00572i (p-value)	2	0.50873	0.02214	0.14042	Nvg00572i	no homology
Nvg00908i (t-stat. value)	3	0.67725	3.52163	-6.79469	Nvg00908i (p-value)	3	0.51012	0.00376	1e-05	Nvg00908i	no homology
Nvg00724i (t-stat. value)	3	-0.67696	-0.51363	1.24146	Nvg00724i (p-value)	3	0.5103	0.61613	0.23637	Nvg00724i	no homology
Nvg00547i (t-stat. value)	3	0.67663	0.30202	-1.00264	Nvg00547i (p-value)	3	0.5105	0.76742	0.33433	Nvg00547i	no homology
Nvg01034i (t-stat. value)	1	-0.67634	0.27395	0.39391	Nvg01034i (p-value)	1	0.51068	0.78842	0.70004	Nvg01034i	no homology
Nvg00639i (t-stat. value)	1	-0.6721	0.4412	0.22321	Nvg00639i (p-value)	1	0.51329	0.66632	0.82684	Nvg00639i	no homology
Nvg00084i (t-stat. value)	3	0.67011	1.05026	-1.88026	Nvg00084i (p-value)	3	0.51451	0.31273	0.08266	Nvg00084i	no homology
Nvg00987i (t-stat. value)	3	-0.66966	-2.2729	3.69672	Nvg00987i (p-value)	3	0.5148	0.04065	0.00269	Nvg00987i	no homology
Nvg00984i (t-stat. value)	2	-0.66342	2.96391	-1.83748	Nvg00984i (p-value)	2	0.51866	0.01097	0.0891	Nvg00984i	no homology
Nvg00806i (t-stat. value)	3	0.66211	1.27021	-2.15418	Nvg00806i (p-value)	3	0.51947	0.22627	0.05057	Nvg00806i	no homology
Nvg00618i (t-stat. value)	3	0.65495	2.4285	-3.93585	Nvg00618i (p-value)	3	0.52392	0.03042	0.00171	Nvg00618i	no homology
Nvg00646i (t-stat. value)	3	0.65219	1.73661	-2.78964	Nvg00646i (p-value)	3	0.52565	0.10608	0.01533	Nvg00646i	no homology
Nvg00951i (t-stat. value)	2	0.6451	-1.00056	0.33048	Nvg00951i (p-value)	2	0.53008	0.3353	0.7463	Nvg00951i	no homology
Nvg00683i (t-stat. value)	2	-0.64483	1.07778	-0.40032	Nvg00683i (p-value)	2	0.53025	0.30072	0.69542	Nvg00683i	no homology
Nvg00330i (t-stat. value)	1	-0.6447	0.48101	0.158	Nvg00330i (p-value)	1	0.53034	0.63851	0.87689	Nvg00330i	no homology
Nvg00571i (t-stat. value)	2	-0.64053	1.74306	-0.97216	Nvg00571i (p-value)	2	0.53295	0.10491	0.34871	Nvg00571i	no homology
Nvg00930i (t-stat. value)	3	0.62912	0.18767	-0.8282	Nvg00930i (p-value)	3	0.54017	0.85403	0.4225	Nvg00930i	no homology
Nvg01056i (t-stat. value)	3	-0.62789	-0.92106	1.66417	Nvg01056i (p-value)	3	0.54095	0.3738	0.11998	Nvg01056i	no homology
Nvg00957i (t-stat. value)	1	0.6251	-0.19104	-0.42812	Nvg00957i (p-value)	1	0.54273	0.85145	0.67557	Nvg00957i	no homology
Nvg00570i (t-stat. value)	2	0.62381	-1.71065	0.9635	Nvg00570i (p-value)	2	0.54354	0.11089	0.35288	Nvg00570i	no homology
Nvg00826i (t-stat. value)	3	-0.62093	-0.79801	1.50781	Nvg00826i (p-value)	3	0.54538	0.4392	0.15551	Nvg00826i	no homology
Nvg00737i (t-stat. value)	3	0.59803	3.16869	-5.23894	Nvg00737i (p-value)	3	0.56009	0.0074	0.00016	Nvg00737i	no homology
Nvg00809i (t-stat. value)	2	0.59435	-1.83822	1.09897	Nvg00809i (p-value)	2	0.56248	0.08898	0.29172	Nvg00809i	no homology
Nvg00929i (t-stat. value)	3	0.59064	0.44884	-1.07283	Nvg00929i (p-value)	3	0.56489	0.66094	0.30286	Nvg00929i	no homology
Nvg01057i (t-stat. value)	3	-0.58968	-0.73817	1.40006	Nvg01057i (p-value)	3	0.56551	0.47353	0.18491	Nvg01057i	no homology
Nvg01016i (t-stat. value)	1	-0.5844	0.17706	0.40251	Nvg01016i (p-value)	1	0.56896	0.86219	0.69385	Nvg01016i	no homology
Nvg00879i (t-stat. value)	3	-0.58283	-0.91793	1.60321	Nvg00879i (p-value)	3	0.56998	0.37537	0.1329	Nvg00879i	no homology
Nvg00265i (t-stat. value)	2	0.57962	-3.14495	2.07397	Nvg00265i (p-value)	2	0.57208	0.00775	0.05851	Nvg00265i	no homology
Nvg00620i (t-stat. value)	2	0.57793	-1.49624	0.83267	Nvg00620i (p-value)	2	0.57318	0.15847	0.42006	Nvg00620i	no homology
Nvg00754i (t-stat. value)	3	0.57747	1.73351	-2.6447	Nvg00754i (p-value)	3	0.57349	0.10664	0.02021	Nvg00754i	no homology
Nvg00676i (t-stat. value)	3	-0.57589	-2.766	4.30171	Nvg00676i (p-value)	3	0.57453	0.01604	0.00086	Nvg00676i	no homology
Nvg00938i (t-stat. value)	3	-0.57054	-1.31771	2.0792	Nvg00938i (p-value)	3	0.57804	0.21035	0.05796	Nvg00938i	no homology
Nvg00781i (t-stat. value)	2	0.56702	-2.33386	1.51804	Nvg00781i (p-value)	2	0.58036	0.0363	0.15294	Nvg00781i	no homology
Nvg00549i (t-stat. value)	2	0.5586	-1.98143	1.25408	Nvg00549i (p-value)	2	0.58593	0.0691	0.2319	Nvg00549i	no homology
Nvg00932i (t-stat. value)	1	-0.55805	0.54633	0.01132	Nvg00932i (p-value)	1	0.58629	0.59409	0.99112	Nvg00932i	no homology
Nvg00759i (t-stat. value)	3	-0.55551	-0.12911	0.69038	Nvg00759i (p-value)	3	0.58798	0.89924	0.5021	Nvg00759i	no homology
Nvg00476i (t-stat. value)	2	-0.55502	2.93057	-1.96526	Nvg00476i (p-value)	2	0.58831	0.0117	0.07112	Nvg00476i	no homology
Nvg00569i (t-stat. value)	3	-0.5516	-2.19826	3.26994	Nvg00569i (p-value)	3	0.59058	0.04665	0.00609	Nvg00569i	no homology
Nvg00211i (t-stat. value)	2	-0.5493	0.93985	-0.36832	Nvg00211i (p-value)	2	0.59211	0.36443	0.71856	Nvg00211i	no homology
Nvg00936i (t-stat. value)	3	0.54835	0.03346	-0.58306	Nvg00936i (p-value)	3	0.59274	0.97381	0.56983	Nvg00936i	no homology
Nvg00880i (t-stat. value)	2	-0.53711	0.91302	-0.35555	Nvg00880i (p-value)	2	0.60026	0.37786	0.72788	Nvg00880i	no homology
Nvg00321i (t-stat. value)	2	-0.52888	2.68314	-1.82633	Nvg00321i (p-value)	2	0.6058	0.01879	0.09085	Nvg00321i	no homology
Nvg01019i (t-stat. value)	2	0.52816	-2.39698	1.61452	Nvg01019i (p-value)	2	0.60629	0.03227	0.13041	Nvg01019i	no homology
Nvg00486i (t-stat. value)	3	-0.52727	-1.44705	2.17861	Nvg00486i (p-value)	3	0.60689	0.17156	0.04836	Nvg00486i	no homology
Nvg00813i (t-stat. value)	3	-0.52509	-0.78201	1.3739	Nvg00813i (p-value)	3	0.60836	0.44822	0.1927	Nvg00813i	no homology
Nvg00272i (t-stat. value)	3	-0.52357	-0.18858	0.72041	Nvg00272i (p-value)	3	0.60939	0.85334	0.48402	Nvg00272i	no homology
Nvg00688i (t-stat. value)	3	-0.51489	-3.368	5.24351	Nvg00688i (p-value)	3	0.61527	0.00504	0.00016	Nvg00688i	no homology
Nvg00958i (t-stat. value)	2	-0.51239	0.55028	-0.03669	Nvg00958i (p-value)	2	0.61697	0.59146	0.97129	Nvg00958i	no homology
Nvg00611i (t-stat. value)	3	0.50337	3.22944	-4.90015	Nvg00611i (p-value)	3	0.62313	0.00658	0.00029	Nvg00611i	no homology
Nvg01021i (t-stat. value)	3	0.50067	1.30117	-1.95677	Nvg01021i (p-value)	3	0.62498	0.21579	0.0722	Nvg01021i	no homology
Nvg00491i (t-stat. value)	1	0.49928	-0.27271	-0.22306	Nvg00491i (p-value)	1	0.62592	0.78936	0.82696	Nvg00491i	no homology
Nvg01011i (t-stat. value)	2	0.49674	-0.88033	0.36498	Nvg01011i (p-value)	2	0.62767	0.39466	0.721	Nvg01011i	no homology
Nvg00494i (t-stat. value)	2	0.49413	-2.3199	1.59859	Nvg00494i (p-value)	2	0.62946	0.03726	0.13392	Nvg00494i	no homology
Nvg00845i (t-stat. value)	2	-0.49308	1.21298	-0.67254	Nvg00845i (p-value)	2	0.63018	0.24672	0.51302	Nvg00845i	no homology
Nvg00787i (t-stat. value)	1	-0.49278	0.04649	0.4451	Nvg00787i (p-value)	1	0.63039	0.96363	0.66357	Nvg00787i	no homology
Nvg00675i (t-stat. value)	3	0.49144	1.73184	-2.48846	Nvg00675i (p-value)	3	0.63131	0.10695	0.02717	Nvg00675i	no homology
Nvg00663i (t-stat. value)	3	0.48989	1.3478	-1.99844	Nvg00663i (p-value)	3	0.63238	0.20074	0.06703	Nvg00663i	no homology
Nvg00239i (t-stat. value)	2	-0.48548	1.82405	-1.20925	Nvg00239i (p-value)	2	0.63542	0.09121	0.2481	Nvg00239i	no homology
Nvg00593i (t-stat. value)	3	0.48396	0.89052	-1.44864	Nvg00593i (p-value)	3	0.63646	0.38937	0.17113	Nvg00593i	no homology
Nvg00222i (t-stat. value)	2	0.48221	-2.87957	2.03483	Nvg00222i (p-value)	2	0.63768	0.0129	0.06279	Nvg00222i	no homology
Nvg00509i (t-stat. value)	2	0.48199	-0.69849	0.20835	Nvg00509i (p-value)	2	0.63783	0.49718	0.83818	Nvg00509i	no homology
Nvg00512i (t-stat. value)	3	-0.48016	-1.52133	2.19938	Nvg00512i (p-value)	3	0.63909	0.15212	0.04655	Nvg00512i	no homology
Nvg00247i (t-stat. value)	1	0.47809	-0.04328	-0.43377	Nvg00247i (p-value)	1	0.64053	0.96614	0.67157	Nvg00247i	no homology
Nvg01046i (t-stat. value)	3	-0.47767	-1.24128	1.85175	Nvg01046i (p-value)	3	0.64081	0.23643	0.0869	Nvg01046i	no homology
Nvg00897i (t-stat. value)	3	-0.47576	-0.34727	0.83919	Nvg00897i (p-value)	3	0.64214	0.73394	0.41653	Nvg00897i	no homology
Nvg00180i (t-stat. value)	3	0.47136	2.46865	-3.48104	Nvg00180i (p-value)	3	0.6452	0.02821	0.00406	Nvg00180i	no homology
Nvg00832i (t-stat. value)	2	0.46994	-5.45964	3.58629	Nvg00832i (p-value)	2	0.64618	0.00011	0.00332	Nvg00832i	no homology
Nvg00480i (t-stat. value)	3	0.46464	0.50865	-1.00097	Nvg00480i (p-value)	3	0.64988	0.61952	0.33511	Nvg00480i	no homology
Nvg00804i (t-stat. value)	3	-0.46139	-2.10446	2.93282	Nvg00804i (p-value)	3	0.65214	0.05536	0.01165	Nvg00804i	no homology
Nvg00711i (t-stat. value)	2	0.45993	-2.75581	1.97665	Nvg00711i (p-value)	2	0.65317	0.01636	0.06969	Nvg00711i	no homology
Nvg00576i (t-stat. value)	3	0.45984	0.76136	-1.27384	Nvg00576i (p-value)	3	0.65323	0.46003	0.22502	Nvg00576i	no homology
Nvg00960i (t-stat. value)	3	0.45408	0.30842	-0.77514	Nvg00960i (p-value)	3	0.65726	0.76265	0.45213	Nvg00960i	no homology
Nvg00855i (t-stat. value)	3	0.44761	1.30825	-1.89005	Nvg00855i (p-value)	3	0.6618	0.21345	0.08125	Nvg00855i	no homology
Nvg00279i (t-stat. value)	3	-0.44601	-1.77411	2.46426	Nvg00279i (p-value)	3	0.66293	0.09945	0.02844	Nvg00279i	no homology
Nvg00627i (t-stat. value)	2	-0.44084	1.04574	-0.57391	Nvg00627i (p-value)	2	0.66657	0.31474	0.57583	Nvg00627i	no homology
Nvg00783i (t-stat. value)	2	0.4407	-1.22063	0.73345	Nvg00783i (p-value)	2	0.66667	0.24391	0.47631	Nvg00783i	no homology
Nvg00262i (t-stat. value)	3	-0.44053	-4.39054	7.1975	Nvg00262i (p-value)	3	0.66679	0.00073	1e-05	Nvg00262i	no homology
Nvg01003i (t-stat. value)	2	0.43197	-2.73698	2.00324	Nvg01003i (p-value)	2	0.67284	0.01695	0.06645	Nvg01003i	no homology
Nvg00850i (t-stat. value)	3	-0.42996	-1.68097	2.31908	Nvg00850i (p-value)	3	0.67427	0.11662	0.03731	Nvg00850i	no homology
Nvg00665i (t-stat. value)	3	-0.42594	-0.50627	0.95631	Nvg00665i (p-value)	3	0.67712	0.62115	0.35636	Nvg00665i	no homology
Nvg00692i (t-stat. value)	3	0.41905	1.09987	-1.60759	Nvg00692i (p-value)	3	0.68202	0.29134	0.13193	Nvg00692i	no homology
Nvg00729i (t-stat. value)	3	-0.41212	-0.44844	0.87952	Nvg00729i (p-value)	3	0.68697	0.66122	0.39508	Nvg00729i	no homology
Nvg00475i (t-stat. value)	3	-0.40834	-0.54891	0.98302	Nvg00475i (p-value)	3	0.68967	0.59237	0.34354	Nvg00475i	no homology
Nvg00161i (t-stat. value)	3	-0.40446	-0.05876	0.4645	Nvg00161i (p-value)	3	0.69245	0.95404	0.64997	Nvg00161i	no homology
Nvg00969i (t-stat. value)	3	0.40394	1.11128	-1.60123	Nvg00969i (p-value)	3	0.69282	0.28658	0.13334	Nvg00969i	no homology
Nvg00669i (t-stat. value)	2	0.40109	-0.88489	0.46456	Nvg00669i (p-value)	2	0.69487	0.39229	0.64993	Nvg00669i	no homology
Nvg00227i (t-stat. value)	1	-0.39897	0.03672	0.36163	Nvg00227i (p-value)	1	0.69639	0.97127	0.72344	Nvg00227i	no homology
Nvg00982i (t-stat. value)	3	-0.39619	-0.51724	0.93583	Nvg00982i (p-value)	3	0.69839	0.61367	0.36642	Nvg00982i	no homology
Nvg01012i (t-stat. value)	3	-0.39502	-1.44882	1.98221	Nvg01012i (p-value)	3	0.69924	0.17108	0.069	Nvg01012i	no homology
Nvg00664i (t-stat. value)	3	0.39434	1.20825	-1.69998	Nvg00664i (p-value)	3	0.69973	0.24847	0.11292	Nvg00664i	no homology
Nvg00830i (t-stat. value)	3	0.39228	2.88601	-3.886	Nvg00830i (p-value)	3	0.70121	0.01275	0.00188	Nvg00830i	no homology
Nvg00258i (t-stat. value)	3	0.39056	0.35841	-0.76137	Nvg00258i (p-value)	3	0.70245	0.72579	0.46003	Nvg00258i	no homology
Nvg00641i (t-stat. value)	2	0.3866	-1.13494	0.71165	Nvg00641i (p-value)	2	0.7053	0.27689	0.48926	Nvg00641i	no homology
Nvg00393i (t-stat. value)	2	-0.38577	1.87807	-1.37172	Nvg00393i (p-value)	2	0.70591	0.08298	0.19336	Nvg00393i	no homology
Nvg00773i (t-stat. value)	2	-0.38477	1.74994	-1.26268	Nvg00773i (p-value)	2	0.70663	0.10368	0.22888	Nvg00773i	no homology
Nvg00953i (t-stat. value)	3	0.38422	1.70002	-2.26793	Nvg00953i (p-value)	3	0.70702	0.11291	0.04103	Nvg00953i	no homology
Nvg00868i (t-stat. value)	3	-0.38132	-0.294	0.68423	Nvg00868i (p-value)	3	0.70913	0.7734	0.50585	Nvg00868i	no homology
Nvg00624i (t-stat. value)	3	-0.37946	-0.79893	1.22205	Nvg00624i (p-value)	3	0.71048	0.43869	0.24338	Nvg00624i	no homology
Nvg00700i (t-stat. value)	1	-0.37784	0.17142	0.20489	Nvg00700i (p-value)	1	0.71165	0.86654	0.84083	Nvg00700i	no homology
Nvg01038i (t-stat. value)	1	0.37611	-0.17079	-0.2038	Nvg01038i (p-value)	1	0.7129	0.86702	0.84166	Nvg01038i	no homology
Nvg00257i (t-stat. value)	2	-0.37546	1.51943	-1.07109	Nvg00257i (p-value)	2	0.71337	0.15259	0.30361	Nvg00257i	no homology
Nvg00849i (t-stat. value)	2	0.36554	-1.12033	0.72014	Nvg00849i (p-value)	2	0.72059	0.28285	0.48418	Nvg00849i	no homology
Nvg00943i (t-stat. value)	3	-0.3606	-0.73123	1.12674	Nvg00943i (p-value)	3	0.72419	0.47761	0.28022	Nvg00943i	no homology
Nvg01037i (t-stat. value)	3	0.3519	0.63305	-1.01133	Nvg01037i (p-value)	3	0.73055	0.53768	0.33031	Nvg01037i	no homology
Nvg00707i (t-stat. value)	2	0.34133	-0.9459	0.58259	Nvg00707i (p-value)	2	0.73831	0.36145	0.57014	Nvg00707i	no homology
Nvg00277i (t-stat. value)	3	-0.33411	-0.44517	0.793	Nvg00277i (p-value)	3	0.74363	0.66352	0.44201	Nvg00277i	no homology
Nvg00213i (t-stat. value)	2	0.33388	-1.64798	1.23266	Nvg00213i (p-value)	2	0.74379	0.1233	0.23953	Nvg00213i	no homology
Nvg00650i (t-stat. value)	2	-0.33324	0.78357	-0.43704	Nvg00650i (p-value)	2	0.74426	0.44733	0.66925	Nvg00650i	no homology
Nvg00232i (t-stat. value)	2	-0.33095	0.79915	-0.45421	Nvg00232i (p-value)	2	0.74595	0.43856	0.65717	Nvg00232i	no homology
Nvg00746i (t-stat. value)	3	0.31828	1.51435	-1.9471	Nvg00746i (p-value)	3	0.75533	0.15387	0.07345	Nvg00746i	no homology
Nvg00636i (t-stat. value)	3	-0.31228	-1.53748	1.96498	Nvg00636i (p-value)	3	0.75978	0.14815	0.07115	Nvg00636i	no homology
Nvg00634i (t-stat. value)	3	-0.30576	-0.88952	1.23493	Nvg00634i (p-value)	3	0.76463	0.38989	0.23871	Nvg00634i	no homology
Nvg00763i (t-stat. value)	3	0.29498	3.5349	-4.518	Nvg00763i (p-value)	3	0.77267	0.00366	0.00058	Nvg00763i	no homology
Nvg00797i (t-stat. value)	3	-0.29035	-0.18131	0.47456	Nvg00797i (p-value)	3	0.77613	0.85892	0.64298	Nvg00797i	no homology
Nvg00731i (t-stat. value)	2	0.28792	-1.68355	1.31867	Nvg00731i (p-value)	2	0.77795	0.11611	0.21004	Nvg00731i	no homology
Nvg00283i (t-stat. value)	2	0.28628	-1.85195	1.47095	Nvg00283i (p-value)	2	0.77917	0.08687	0.16509	Nvg00283i	no homology
Nvg00948i (t-stat. value)	2	-0.28197	4.34406	-3.4516	Nvg00948i (p-value)	2	0.78241	0.0008	0.00429	Nvg00948i	no homology
Nvg00540i (t-stat. value)	3	-0.27714	-0.98057	1.29952	Nvg00540i (p-value)	3	0.78603	0.3447	0.21634	Nvg00540i	no homology
Nvg00605i (t-stat. value)	1	-0.27295	0.01923	0.25357	Nvg00605i (p-value)	1	0.78918	0.98495	0.8038	Nvg00605i	no homology
Nvg00063i (t-stat. value)	3	0.26909	1.47929	-1.83717	Nvg00063i (p-value)	3	0.79209	0.16288	0.08914	Nvg00063i	no homology
Nvg00543i (t-stat. value)	2	0.26869	-1.27183	0.96418	Nvg00543i (p-value)	2	0.79239	0.22571	0.35255	Nvg00543i	no homology
Nvg00273i (t-stat. value)	2	0.26629	-1.26682	0.96216	Nvg00273i (p-value)	2	0.7942	0.22745	0.35353	Nvg00273i	no homology
Nvg00511i (t-stat. value)	3	-0.26557	-0.78574	1.07771	Nvg00511i (p-value)	3	0.79473	0.44611	0.30075	Nvg00511i	no homology
Nvg00776i (t-stat. value)	3	-0.26487	-1.1509	1.46917	Nvg00776i (p-value)	3	0.79527	0.2705	0.16557	Nvg00776i	no homology
Nvg00654i (t-stat. value)	2	-0.26126	3.94828	-3.22049	Nvg00654i (p-value)	2	0.79799	0.00167	0.0067	Nvg00654i	no homology
Nvg00203i (t-stat. value)	3	-0.25956	-1.50151	1.84863	Nvg00203i (p-value)	3	0.79927	0.15712	0.08738	Nvg00203i	no homology
Nvg00318i (t-stat. value)	3	-0.25891	-1.8631	2.25756	Nvg00318i (p-value)	3	0.79976	0.08519	0.04182	Nvg00318i	no homology
Nvg00529i (t-stat. value)	3	-0.25702	-0.87179	1.15941	Nvg00529i (p-value)	3	0.80118	0.39914	0.26714	Nvg00529i	no homology
Nvg00595i (t-stat. value)	3	0.25625	4.5504	-5.93564	Nvg00595i (p-value)	3	0.80177	0.00054	5e-05	Nvg00595i	no homology
Nvg00264i (t-stat. value)	3	-0.25456	-0.38493	0.64685	Nvg00264i (p-value)	3	0.80305	0.70651	0.52898	Nvg00264i	no homology
Nvg00498i (t-stat. value)	2	-0.25443	0.90424	-0.63281	Nvg00498i (p-value)	2	0.80314	0.38232	0.53783	Nvg00498i	no homology
Nvg00074i (t-stat. value)	3	0.24944	0.07856	-0.32874	Nvg00074i (p-value)	3	0.80692	0.93858	0.74759	Nvg00074i	no homology
Nvg00490i (t-stat. value)	2	-0.24593	2.67372	-2.23932	Nvg00490i (p-value)	2	0.80957	0.01913	0.04325	Nvg00490i	no homology
Nvg00215i (t-stat. value)	3	-0.24586	-1.72727	2.08207	Nvg00215i (p-value)	3	0.80963	0.10779	0.05766	Nvg00215i	no homology
Nvg00312i (t-stat. value)	3	0.24551	0.06391	-0.30998	Nvg00312i (p-value)	3	0.8099	0.95001	0.76149	Nvg00312i	no homology
Nvg00041i (t-stat. value)	2	-0.24333	0.41277	-0.1675	Nvg00041i (p-value)	2	0.81155	0.6865	0.86956	Nvg00041i	no homology
Nvg00580i (t-stat. value)	2	-0.24097	1.611	-1.309	Nvg00580i (p-value)	2	0.81333	0.13118	0.2132	Nvg00580i	no homology
Nvg00607i (t-stat. value)	3	-0.23281	-1.02165	1.29081	Nvg00607i (p-value)	3	0.81953	0.32558	0.21925	Nvg00607i	no homology
Nvg00822i (t-stat. value)	2	0.2317	-0.42452	0.19065	Nvg00822i (p-value)	2	0.82038	0.67813	0.85174	Nvg00822i	no homology
Nvg00178i (t-stat. value)	3	0.23019	0.25772	-0.49128	Nvg00178i (p-value)	3	0.82153	0.80066	0.63142	Nvg00178i	no homology
Nvg01042i (t-stat. value)	2	-0.2269	0.88259	-0.64071	Nvg01042i (p-value)	2	0.82403	0.39349	0.53284	Nvg01042i	no homology
Nvg00808i (t-stat. value)	2	0.22664	-3.40159	2.87539	Nvg00808i (p-value)	2	0.82423	0.00473	0.01301	Nvg00808i	no homology
Nvg00912i (t-stat. value)	2	-0.21013	2.19778	-1.87978	Nvg00912i (p-value)	2	0.83682	0.04669	0.08273	Nvg00912i	no homology
Nvg00535i (t-stat. value)	3	-0.20994	-3.95042	4.75357	Nvg00535i (p-value)	3	0.83697	0.00166	0.00038	Nvg00535i	no homology
Nvg00606i (t-stat. value)	2	-0.20731	0.73748	-0.52091	Nvg00606i (p-value)	2	0.83898	0.47393	0.61119	Nvg00606i	no homology
Nvg00022i (t-stat. value)	1	0.20541	-0.16801	-0.03725	Nvg00022i (p-value)	1	0.84043	0.86916	0.97086	Nvg00022i	no homology
Nvg00483i (t-stat. value)	3	-0.20351	-0.87658	1.10323	Nvg00483i (p-value)	3	0.84189	0.39663	0.28993	Nvg00483i	no homology
Nvg00269i (t-stat. value)	3	-0.19702	-0.50433	0.70955	Nvg00269i (p-value)	3	0.84686	0.62247	0.49051	Nvg00269i	no homology
Nvg00553i (t-stat. value)	2	0.19542	-0.61483	0.41364	Nvg00553i (p-value)	2	0.84809	0.54928	0.68588	Nvg00553i	no homology
Nvg00946i (t-stat. value)	2	-0.19292	1.37637	-1.14723	Nvg00946i (p-value)	2	0.85	0.19195	0.27196	Nvg00946i	no homology
Nvg00920i (t-stat. value)	3	-0.19005	-4.62226	5.60737	Nvg00920i (p-value)	3	0.85221	0.00048	9e-05	Nvg00920i	no homology
Nvg00563i (t-stat. value)	3	-0.18946	-1.76107	2.03407	Nvg00563i (p-value)	3	0.85266	0.10171	0.06287	Nvg00563i	no homology
Nvg00681i (t-stat. value)	2	0.18653	-0.78115	0.5847	Nvg00681i (p-value)	2	0.85491	0.4487	0.56876	Nvg00681i	no homology
Nvg00705i (t-stat. value)	3	-0.18379	-1.26115	1.48611	Nvg00705i (p-value)	3	0.85702	0.22942	0.16109	Nvg00705i	no homology
Nvg00316i (t-stat. value)	2	-0.18138	1.26606	-1.05598	Nvg00316i (p-value)	2	0.85887	0.22771	0.31021	Nvg00316i	no homology
Nvg00260i (t-stat. value)	2	0.18046	-4.58201	3.91849	Nvg00260i (p-value)	2	0.85958	0.00051	0.00176	Nvg00260i	no homology
Nvg00769i (t-stat. value)	2	0.17808	-0.92301	0.73088	Nvg00769i (p-value)	2	0.8614	0.37281	0.47782	Nvg00769i	no homology
Nvg00527i (t-stat. value)	3	0.17718	3.11338	-3.56045	Nvg00527i (p-value)	3	0.8621	0.00823	0.00349	Nvg00527i	no homology
Nvg01055i (t-stat. value)	2	0.166	-1.409	1.2093	Nvg01055i (p-value)	2	0.87071	0.1823	0.24808	Nvg01055i	no homology
Nvg00660i (t-stat. value)	3	-0.16403	-3.18242	3.60642	Nvg00660i (p-value)	3	0.87223	0.00721	0.00319	Nvg00660i	no homology
Nvg00728i (t-stat. value)	2	-0.15967	0.459	-0.29681	Nvg00728i (p-value)	2	0.8756	0.65382	0.7713	Nvg00728i	no homology
Nvg01036i (t-stat. value)	2	0.15546	-0.56183	0.40229	Nvg01036i (p-value)	2	0.87884	0.58379	0.69401	Nvg01036i	no homology
Nvg00913i (t-stat. value)	3	-0.15266	-1.95357	2.18742	Nvg00913i (p-value)	3	0.88101	0.07262	0.04758	Nvg00913i	no homology
Nvg00859i (t-stat. value)	2	-0.15238	3.31186	-2.95789	Nvg00859i (p-value)	2	0.88123	0.00562	0.0111	Nvg00859i	no homology
Nvg00405i (t-stat. value)	3	0.14276	2.33496	-2.58812	Nvg00405i (p-value)	3	0.88867	0.03623	0.02251	Nvg00405i	no homology
Nvg00941i (t-stat. value)	2	-0.14167	0.25591	-0.11377	Nvg00941i (p-value)	2	0.88951	0.80203	0.91116	Nvg00941i	no homology
Nvg00619i (t-stat. value)	3	0.14133	1.54806	-1.73542	Nvg00619i (p-value)	3	0.88977	0.1456	0.10629	Nvg00619i	no homology
Nvg00935i (t-stat. value)	3	-0.14017	-1.56221	1.74884	Nvg00935i (p-value)	3	0.89067	0.14225	0.10387	Nvg00935i	no homology
Nvg00991i (t-stat. value)	2	0.13989	-3.81743	3.42032	Nvg00991i (p-value)	2	0.89089	0.00214	0.00456	Nvg00991i	no homology
Nvg00682i (t-stat. value)	3	-0.13529	-0.55159	0.69289	Nvg00682i (p-value)	3	0.89446	0.59058	0.50057	Nvg00682i	no homology
Nvg00554i (t-stat. value)	3	0.13404	2.12786	-2.34616	Nvg00554i (p-value)	3	0.89542	0.05306	0.03548	Nvg00554i	no homology
Nvg00188i (t-stat. value)	2	-0.12875	0.3928	-0.26251	Nvg00188i (p-value)	2	0.89952	0.70083	0.79704	Nvg00188i	no homology
Nvg00882i (t-stat. value)	2	0.12833	-1.63899	1.47328	Nvg00882i (p-value)	2	0.89985	0.12518	0.16447	Nvg00882i	no homology
Nvg00861i (t-stat. value)	3	0.12767	0.19523	-0.32383	Nvg00861i (p-value)	3	0.90037	0.84823	0.75122	Nvg00861i	no homology
Nvg00874i (t-stat. value)	3	0.12498	4.01785	-4.47805	Nvg00874i (p-value)	3	0.90245	0.00146	0.00062	Nvg00874i	no homology
Nvg00267i (t-stat. value)	3	0.12341	0.64133	-0.77186	Nvg00267i (p-value)	3	0.90367	0.53245	0.454	Nvg00267i	no homology
Nvg00059i (t-stat. value)	3	0.11548	1.8107	-1.97705	Nvg00059i (p-value)	3	0.90983	0.09335	0.06964	Nvg00059i	no homology
Nvg01005i (t-stat. value)	3	-0.10907	-4.34768	4.80708	Nvg01005i (p-value)	3	0.91481	0.00079	0.00034	Nvg01005i	no homology
Nvg00510i (t-stat. value)	1	0.10515	-0.07405	-0.03107	Nvg00510i (p-value)	1	0.91786	0.9421	0.97568	Nvg00510i	no homology
Nvg00649i (t-stat. value)	3	0.10485	0.28192	-0.3881	Nvg00649i (p-value)	3	0.9181	0.78244	0.70422	Nvg00649i	no homology
Nvg00767i (t-stat. value)	3	0.1043	0.46627	-0.57381	Nvg00767i (p-value)	3	0.91852	0.64874	0.57589	Nvg00767i	no homology
Nvg00165i (t-stat. value)	2	-0.0982	0.9589	-0.8513	Nvg00165i (p-value)	2	0.92327	0.3551	0.41001	Nvg00165i	no homology
Nvg01039i (t-stat. value)	3	-0.08905	-1.37826	1.48921	Nvg01039i (p-value)	3	0.9304	0.19138	0.16029	Nvg01039i	no homology
Nvg00295i (t-stat. value)	2	-0.08807	1.32252	-1.21759	Nvg00295i (p-value)	2	0.93116	0.20879	0.24502	Nvg00295i	no homology
Nvg00778i (t-stat. value)	3	-0.085	-0.79946	0.89155	Nvg00778i (p-value)	3	0.93356	0.43839	0.38884	Nvg00778i	no homology
Nvg00523i (t-stat. value)	3	0.08421	2.01831	-2.14798	Nvg00523i (p-value)	3	0.93418	0.06468	0.05114	Nvg00523i	no homology
Nvg00216i (t-stat. value)	3	0.08359	0.04599	-0.12964	Nvg00216i (p-value)	3	0.93465	0.96401	0.89884	Nvg00216i	no homology
Nvg00145bi (t-stat. value)	3	-0.08211	-1.75906	1.87432	Nvg00145bi (p-value)	3	0.93581	0.10207	0.08353	Nvg00145bi	no homology
Nvg00768i (t-stat. value)	3	-0.07528	-0.59984	0.67868	Nvg00768i (p-value)	3	0.94114	0.55893	0.50924	Nvg00768i	no homology
Nvg00241i (t-stat. value)	2	0.06767	-0.34267	0.27427	Nvg00241i (p-value)	2	0.94708	0.73732	0.78819	Nvg00241i	no homology
Nvg00268i (t-stat. value)	3	0.06652	2.42871	-2.54801	Nvg00268i (p-value)	3	0.94797	0.0304	0.02428	Nvg00268i	no homology
Nvg00816i (t-stat. value)	2	0.064	-2.87316	2.74287	Nvg00816i (p-value)	2	0.94995	0.01306	0.01676	Nvg00816i	no homology
Nvg01000i (t-stat. value)	2	-0.06207	2.24214	-2.14265	Nvg01000i (p-value)	2	0.95145	0.04303	0.05164	Nvg01000i	no homology
Nvg00520i (t-stat. value)	2	0.0602	-1.42436	1.35032	Nvg00520i (p-value)	2	0.95292	0.1779	0.19995	Nvg00520i	no homology
Nvg00303i (t-stat. value)	3	-0.05999	-0.321	0.38184	Nvg00303i (p-value)	3	0.95308	0.75332	0.70875	Nvg00303i	no homology
Nvg00485i (t-stat. value)	3	-0.05901	-0.58438	0.64598	Nvg00485i (p-value)	3	0.95384	0.56897	0.52953	Nvg00485i	no homology
Nvg00753i (t-stat. value)	2	-0.05811	0.68055	-0.61959	Nvg00753i (p-value)	2	0.95454	0.5081	0.54624	Nvg00753i	no homology
Nvg00037i (t-stat. value)	3	-0.05375	-0.78005	0.8379	Nvg00037i (p-value)	3	0.95795	0.44933	0.41722	Nvg00037i	no homology
Nvg00246i (t-stat. value)	2	0.05269	-2.14481	2.06305	Nvg00246i (p-value)	2	0.95878	0.05144	0.05967	Nvg00246i	no homology
Nvg00012i (t-stat. value)	3	-0.04614	-1.55265	1.61275	Nvg00012i (p-value)	3	0.9639	0.1445	0.1308	Nvg00012i	no homology
Nvg00952i (t-stat. value)	3	-0.04139	-0.1611	0.20264	Nvg00952i (p-value)	3	0.96762	0.87449	0.84255	Nvg00952i	no homology
Nvg00934i (t-stat. value)	3	0.04044	1.73397	-1.78972	Nvg00934i (p-value)	3	0.96836	0.10656	0.09681	Nvg00934i	no homology
Nvg00884i (t-stat. value)	2	0.0378	-4.38384	4.24065	Nvg00884i (p-value)	2	0.97042	0.00074	0.00096	Nvg00884i	no homology
Nvg00594i (t-stat. value)	3	0.03672	1.19269	-1.23583	Nvg00594i (p-value)	3	0.97127	0.25431	0.23839	Nvg00594i	no homology
Nvg00770i (t-stat. value)	3	0.03474	0.17131	-0.20619	Nvg00770i (p-value)	3	0.97282	0.86662	0.83984	Nvg00770i	no homology
Nvg01054i (t-stat. value)	3	-0.03215	-1.54823	1.58993	Nvg01054i (p-value)	3	0.97484	0.14556	0.13587	Nvg01054i	no homology
Nvg00756i (t-stat. value)	3	0.02931	0.93537	-0.9678	Nvg00756i (p-value)	3	0.97706	0.36665	0.3508	Nvg00756i	no homology
Nvg00736i (t-stat. value)	3	0.0187	0.15261	-0.17137	Nvg00736i (p-value)	3	0.98537	0.88105	0.86657	Nvg00736i	no homology
Nvg00860i (t-stat. value)	3	-0.01859	-5.21482	5.31795	Nvg00860i (p-value)	3	0.98545	0.00017	0.00014	Nvg00860i	no homology
Nvg00236i (t-stat. value)	3	-0.01776	-1.71648	1.7407	Nvg00236i (p-value)	3	0.9861	0.10979	0.10534	Nvg00236i	no homology
Nvg00228i (t-stat. value)	2	0.01768	-1.44507	1.42303	Nvg00228i (p-value)	2	0.98617	0.17211	0.17828	Nvg00228i	no homology
Nvg00035i (t-stat. value)	3	-0.01645	-0.83183	0.84963	Nvg00035i (p-value)	3	0.98713	0.42052	0.4109	Nvg00035i	no homology
Nvg00633i (t-stat. value)	3	-0.00598	-0.8174	0.82385	Nvg00633i (p-value)	3	0.99533	0.42843	0.42488	Nvg00633i	no homology
Nvg00743i (t-stat. value)	3	-0.00144	-0.24812	0.24957	Nvg00743i (p-value)	3	0.99881	0.80792	0.80682	Nvg00743i	no homology
Nvg00016 (t-stat. value)	1	1.44368	-1.42973	-0.01118	Nvg00016 (p-value)	1	0.17249	0.17639	0.99126	Nvg00016	no homology - no obvious ORF
Nvg00015 (t-stat. value)	3	-0.06631	-1.26103	1.34069	Nvg00015 (p-value)	3	0.94814	0.22946	0.20298	Nvg00015	no homology - no obvious ORF
Nvg00401 (t-stat. value)	1	-1.96978	1.37469	0.44755	Nvg00401 (p-value)	1	0.07055	0.19246	0.66185	Nvg00401	no homology - related to 155bt23
Nvg00364 (t-stat. value)	1	-2.10362	1.74142	0.24948	Nvg00364 (p-value)	1	0.05545	0.10521	0.80689	Nvg00364	no homology - WAP domain containing #2
Nvg00365 (t-stat. value)	2	-0.26921	2.51577	-2.06929	Nvg00365 (p-value)	2	0.792	0.02581	0.05901	Nvg00365	no homology - WAP domain containing #3
Nvg00725 (t-stat. value)	3	-1.25384	-1.88222	4.66515	Nvg00725 (p-value)	3	0.23198	0.08238	0.00044	Nvg00725	nodal modulator 1
Cpg00002 (t-stat. value)	3	2.8082	0.59504	-4.45472	Cpg00002 (p-value)	3	0.0148	0.56203	0.00065	Cpg00002	nodal-related protein
Nvg00556 (t-stat. value)	3	-0.61447	-0.69851	1.38328	Nvg00556 (p-value)	3	0.54951	0.49717	0.18988	Nvg00556	Nonhistone chromosomal protein HMG-17 (High-mobility group nucleosome-binding domain-containing protein 2)
Cpg00037 (t-stat. value)	3	-1.88769	-0.18268	2.16294	Cpg00037 (p-value)	3	0.08159	0.85787	0.04977	Cpg00037	Notch-like protein
Nvg00500 (t-stat. value)	3	2.32563	0.61708	-3.64284	Nvg00500 (p-value)	3	0.03686	0.54784	0.00298	Nvg00500	Notopthalmus viridescens NADH dehydrogenase subunit I (ND1) gene
Nvg01040 (t-stat. value)	3	-0.0849	-0.30349	0.38956	Nvg01040 (p-value)	3	0.93364	0.76632	0.70317	Nvg01040	Nuclear pore complex protein Nup205 (MGC83295 protein)
Nvg00206 (t-stat. value)	3	3.236	0.30118	-4.10308	Nvg00206 (p-value)	3	0.0065	0.76804	0.00125	Nvg00206	Nucleolar protein family A, member 2
Nvg00377 (t-stat. value)	3	0.11979	0.94071	-1.07474	Nvg00377 (p-value)	3	0.90648	0.36401	0.30203	Nvg00377	Olfactomedin-like protein 3 precursor
Nvg00457 (t-stat. value)	1	-0.52248	0.02341	0.49836	Nvg00457 (p-value)	1	0.61013	0.98168	0.62655	Nvg00457	oocyte nuclear protein
Cpg00033 (t-stat. value)	3	-1.54495	-0.57234	2.37836	Cpg00033 (p-value)	3	0.14635	0.57686	0.03341	Cpg00033	Opsin long wave sensitive
Cpg00032 (t-stat. value)	3	-1.13637	-0.5546	1.83018	Cpg00032 (p-value)	3	0.27631	0.58858	0.09024	Cpg00032	Opsin SWS1 ultraviolet
Cpg00039 (t-stat. value)	3	1.92321	0.1776	-2.19402	Cpg00039 (p-value)	3	0.07663	0.86178	0.04701	Cpg00039	Opsin SWS2 blue
Tgg00005 (t-stat. value)	1	1.35208	-1.31646	-0.02938	Tgg00005 (p-value)	1	0.19941	0.21076	0.97701	Tgg00005	ORL1-like opioid receptor
Nvg00336 (t-stat. value)	2	-0.20108	4.66068	-3.91135	Nvg00336 (p-value)	2	0.84375	0.00045	0.00179	Nvg00336	Ornithine decarboxylase antizyme
Cpg00007 (t-stat. value)	1	2.08455	-0.20706	-1.78255	Cpg00007 (p-value)	1	0.0574	0.83917	0.09802	Cpg00007	OTX2
Tcg00001 (t-stat. value)	3	-0.94899	-2.35248	4.82366	Tcg00001 (p-value)	3	0.35993	0.03506	0.00033	Tcg00001	Ovary ribozyme associated protein
Nvg00337 (t-stat. value)	3	2.59899	1.29179	-8.58775	Nvg00337 (p-value)	3	0.02205	0.21892	1.02046e-06	Nvg00337	Pallidin
Nvg00056 (t-stat. value)	2	0.45257	-2.28857	1.6272	Nvg00056 (p-value)	2	0.65832	0.03949	0.12768	Nvg00056	parvalbumin
Nvg00430 (t-stat. value)	1	3.31025	-3.06908	-0.10141	Nvg00430 (p-value)	1	0.00564	0.00896	0.92077	Nvg00430	pax-6
Nvg00065 (t-stat. value)	2	0.49057	-2.29747	1.58562	Nvg00065 (p-value)	2	0.63191	0.03884	0.13684	Nvg00065	PDZ and LIM domain 5 isoform e
Cpg00019 (t-stat. value)	2	1.99654	-5.4015	1.33532	Cpg00019 (p-value)	2	0.06726	0.00012	0.20468	Cpg00019	Period 1
Nvg00340 (t-stat. value)	3	0.66229	3.00095	-5.17295	Nvg00340 (p-value)	3	0.51935	0.01022	0.00018	Nvg00340	phosphatidylserine decarboxylase
Nvg00341 (t-stat. value)	3	-0.69217	-3.01061	5.35429	Nvg00341 (p-value)	3	0.50101	0.01003	0.00013	Nvg00341	Phosphatidylserine synthase II locuslink 81490
Nvg00647 (t-stat. value)	3	0.95955	2.49156	-5.27717	Nvg00647 (p-value)	3	0.35479	0.02702	0.00015	Nvg00647	Phosphofructokinase, platelet
Nvg00628 (t-stat. value)	2	1.62415	-3.23052	0.95723	Nvg00628 (p-value)	2	0.12833	0.00657	0.35591	Nvg00628	phosphoglucomutase 1
Nvg00474 (t-stat. value)	1	1.76265	-0.2282	-1.4632	Nvg00474 (p-value)	1	0.10144	0.82304	0.16717	Nvg00474	phospholipase A2, group IVC
Nvg00322 (t-stat. value)	1	1.02549	-0.44742	-0.54861	Nvg00322 (p-value)	1	0.32383	0.66194	0.59257	Nvg00322	piggyBac transposable element derived 4
Nvg00342 (t-stat. value)	1	-1.43166	0.0944	1.31601	Nvg00342 (p-value)	1	0.17584	0.92623	0.21091	Nvg00342	Plasma retinol binding protein
Nvg00114 (t-stat. value)	3	1.70922	2.18304	-10.5526	Nvg00114 (p-value)	3	0.11116	0.04797	9.60623e-08	Nvg00114	Plasma retinol-binding protein precursor
Nvg00697 (t-stat. value)	3	0.97796	0.84312	-2.02384	Nvg00697 (p-value)	3	0.34595	0.41441	0.06404	Nvg00697	pol [Feline Foamy Virus]
Nvg00988 (t-stat. value)	3	1.96622	0.83949	-3.58958	Nvg00988 (p-value)	3	0.071	0.41637	0.0033	Nvg00988	pol protein
Nvg00568 (t-stat. value)	3	2.80977	0.92345	-6.15335	Nvg00568 (p-value)	3	0.01475	0.37259	3e-05	Nvg00568	polymerase (DNA-directed), delta 3, accessory subunit
Nvg00017 (t-stat. value)	1	-1.67655	0.13388	1.50192	Nvg00017 (p-value)	1	0.1175	0.89554	0.15701	Nvg00017	Polyubiquitin C
Nvg00645 (t-stat. value)	3	-0.71746	-1.82636	3.05973	Nvg00645 (p-value)	3	0.48578	0.09084	0.00913	Nvg00645	potassium channel tetramerisation domain containing 16 isoform 2
Nvg00146 (t-stat. value)	3	2.4862	0.7631	-4.4178	Nvg00146 (p-value)	3	0.02729	0.45903	0.00069	Nvg00146	Potassium channel tetramerisation domain containing 5
Nvg00305 (t-stat. value)	3	-0.2271	-0.41741	0.65168	Nvg00305 (p-value)	3	0.82388	0.68319	0.52596	Nvg00305	POU domain, class 2, transcription factor 1
Nvg00445 (t-stat. value)	3	0.53687	2.55201	-3.79536	Nvg00445 (p-value)	3	0.60043	0.0241	0.00223	Nvg00445	Prod-1
Tgg00007 (t-stat. value)	1	-1.49681	1.14846	0.28905	Tgg00007 (p-value)	1	0.15832	0.27147	0.7771	Tgg00007	proenkephalin
Nvg00005 (t-stat. value)	2	-1.0935	1.31356	-0.18803	Nvg00005 (p-value)	2	0.29402	0.2117	0.85376	Nvg00005	profilin 2
Nvg00234 (t-stat. value)	3	1.75529	0.57583	-2.67215	Nvg00234 (p-value)	3	0.10273	0.57456	0.01919	Nvg00234	programmed cell death 2
Cpg00040 (t-stat. value)	3	-1.38221	-0.96042	2.81469	Cpg00040 (p-value)	3	0.1902	0.35437	0.01461	Cpg00040	prolactin receptor
Cpg00076 (t-stat. value)	1	-1.60195	0.25272	1.28672	Cpg00076 (p-value)	1	0.13318	0.80444	0.22063	Cpg00076	protamine 1
Cpg00075 (t-stat. value)	1	2.08911	-1.62319	-0.32885	Cpg00075 (p-value)	1	0.05693	0.12854	0.74751	Cpg00075	protamine 2
Nvg00345 (t-stat. value)	2	-0.86907	1.64089	-0.65938	Nvg00345 (p-value)	2	0.40057	0.12478	0.52116	Nvg00345	Proteaosome subunit c3
Nvg00389 (t-stat. value)	2	0.81856	-1.33459	0.45699	Nvg00389 (p-value)	2	0.42779	0.20491	0.65522	Nvg00389	protein for MGC:115337
Nvg00019 (t-stat. value)	3	0.75089	2.62413	-4.68264	Nvg00019 (p-value)	3	0.4661	0.02102	0.00043	Nvg00019	protein LOC548748 (human HSPC300)
Nvg00020 (t-stat. value)	2	-0.68732	4.04581	-2.43266	Nvg00020 (p-value)	2	0.50396	0.00139	0.03018	Nvg00020	protein XP_679884
Pxg00001 (t-stat. value)	2	0.8722	-1.68973	0.69485	Pxg00001 (p-value)	2	0.39892	0.1149	0.49938	Pxg00001	proteolipid protein PLP (DM20)
Nvg00297 (t-stat. value)	2	-0.09572	1.88681	-1.75234	Nvg00297 (p-value)	2	0.92521	0.08172	0.10325	Nvg00297	Proteosome subunit, beta type 4
Nvg00431 (t-stat. value)	1	2.13083	-1.34269	-0.58366	Nvg00431 (p-value)	1	0.05277	0.20235	0.56944	Nvg00431	Prox-1
Cpg00070 (t-stat. value)	1	-1.38071	0.6648	0.64574	Cpg00070 (p-value)	1	0.19065	0.5178	0.52968	Cpg00070	PTC-1
Cpg00066 (t-stat. value)	1	-1.22409	0.01061	1.21161	Cpg00066 (p-value)	1	0.24264	0.9917	0.24722	Cpg00066	PTC-2
Nvg00659 (t-stat. value)	2	-2.34725	4.16122	-0.77513	Nvg00659 (p-value)	2	0.03541	0.00112	0.45213	Nvg00659	putative DNA-directed RNA polymerase II
Pwg00024 (t-stat. value)	2	-2.24872	3.6587	-0.6714	Pwg00024 (p-value)	2	0.04251	0.00289	0.51372	Pwg00024	putative nuclear movement protein
Tcg00002 (t-stat. value)	1	2.99151	-2.13469	-0.4693	Tcg00002 (p-value)	1	0.01041	0.0524	0.64663	Tcg00002	putative nucleolin
Nvg00346 (t-stat. value)	3	2.19426	0.85011	-4.08035	Nvg00346 (p-value)	3	0.04699	0.41065	0.0013	Nvg00346	pyridoxal (pyridoxine, vitamin B6) kinase
Cpg00042 (t-stat. value)	3	-1.11885	-0.33753	1.52513	Cpg00042 (p-value)	3	0.28345	0.74111	0.15118	Cpg00042	Rad51
Nvg00432 (t-stat. value)	3	-1.42017	-1.72105	4.76199	Nvg00432 (p-value)	3	0.1791	0.10894	0.00037	Nvg00432	radical fringe
Nvg00335 (t-stat. value)	3	-0.48138	-3.76449	5.93178	Nvg00335 (p-value)	3	0.63825	0.00236	5e-05	Nvg00335	Ras like G protein Rad
Nvg00208 (t-stat. value)	3	-2.31608	-0.1161	2.51855	Nvg00208 (p-value)	3	0.03752	0.90935	0.02567	Nvg00208	Ras-related protein Rab 11a
Nvg00192 (t-stat. value)	2	-0.10149	0.90586	-0.79581	Nvg00192 (p-value)	2	0.92071	0.3815	0.44044	Nvg00192	Receptor interacting protein 140
Cpg00028 (t-stat. value)	3	-0.73264	-2.38825	4.10523	Cpg00028 (p-value)	3	0.47678	0.0328	0.00124	Cpg00028	receptor protein Notch 1
Nvg00452 (t-stat. value)	2	-0.24559	0.98036	-0.71463	Nvg00452 (p-value)	2	0.80984	0.3448	0.48747	Nvg00452	recombination activating protein 1
Nvg00444 (t-stat. value)	3	-1.22692	-1.73005	4.14827	Nvg00444 (p-value)	3	0.24161	0.10727	0.00114	Nvg00444	retinoblastoma
Nvg00448 (t-stat. value)	3	1.48607	1.10636	-3.2933	Nvg00448 (p-value)	3	0.16111	0.28862	0.00582	Nvg00448	retinoic acid receptor alpha
Nvg00449 (t-stat. value)	3	1.69769	1.61169	-5.4516	Nvg00449 (p-value)	3	0.11336	0.13103	0.00011	Nvg00449	retinoic acid receptor alpha 2
Nvg00454 (t-stat. value)	1	0.99345	-0.90669	-0.07846	Nvg00454 (p-value)	1	0.33862	0.38107	0.93866	Nvg00454	retinoic acid receptor beta-2
Nvg00447 (t-stat. value)	1	-6.02614	0.56432	3.56902	Nvg00447 (p-value)	1	4e-05	0.58214	0.00343	Nvg00447	retinoic acid receptor delta 1a
Nvg00446 (t-stat. value)	3	1.13818	0.94106	-2.39665	Nvg00446 (p-value)	3	0.27559	0.36383	0.03229	Nvg00446	retinoic acid receptor delta 2
Nvg01010 (t-stat. value)	3	-1.64956	-0.8912	3.13366	Nvg01010 (p-value)	3	0.12297	0.38902	0.00792	Nvg01010	retrotransposon protein
Nvg00926 (t-stat. value)	3	2.33933	1.1513	-5.78036	Nvg00926 (p-value)	3	0.03593	0.27034	6e-05	Nvg00926	reverse transcriptase
Nvg00939 (t-stat. value)	1	2.05869	-0.64154	-1.22063	Nvg00939 (p-value)	1	0.06015	0.53232	0.2439	Nvg00939	reverse transcriptase
Nvg00915 (t-stat. value)	3	1.52139	1.82532	-5.59177	Nvg00915 (p-value)	3	0.15211	0.09101	9e-05	Nvg00915	reverse transcriptase
Nvg00585 (t-stat. value)	2	-0.39015	1.70524	-1.21766	Nvg00585 (p-value)	2	0.70274	0.11191	0.24499	Nvg00585	reverse transcriptase
Nvg00197 (t-stat. value)	3	-0.32662	-0.97143	1.34876	Nvg00197 (p-value)	3	0.74916	0.34906	0.20044	Nvg00197	reverse transcriptase
Nvg00623 (t-stat. value)	1	3.13817	-0.01877	-3.09482	Nvg00623 (p-value)	1	0.00785	0.9853	0.00853	Nvg00623	reverse transcriptase family member (1O840)
Nvg00688 (t-stat. value)	3	1.69453	2.08841	-8.88144	Nvg00688 (p-value)	3	0.11397	0.057	6.99494e-07	Nvg00688	reverse transcriptase like family member (4D351)
Nvg00660 (t-stat. value)	3	1.33809	0.43559	-1.90872	Nvg00660 (p-value)	3	0.2038	0.67028	0.07862	Nvg00660	reverse transcriptase like family member (4D351)
Nvg00501 (t-stat. value)	3	0.67482	1.81223	-2.94856	Nvg00501 (p-value)	3	0.51161	0.0931	0.0113	Nvg00501	reverse transcriptase like family member (4D351)
Nvg00522 (t-stat. value)	2	-0.19863	3.69262	-3.17166	Nvg00522 (p-value)	2	0.84562	0.00271	0.00736	Nvg00522	reverse transcriptase like family member (4D351)
Nvg00951 (t-stat. value)	2	-0.127	1.94314	-1.76275	Nvg00951 (p-value)	2	0.90088	0.07397	0.10142	Nvg00951	reverse transcriptase like family member (4D351)
Nvg00896 (t-stat. value)	2	-0.29164	1.49652	-1.14524	Nvg00896 (p-value)	2	0.77517	0.1584	0.27276	Nvg00896	reverse transcriptase/ribonuclease H/putative methyltransferase
Nvg00763 (t-stat. value)	3	3.27111	0.51606	-5.04548	Nvg00763 (p-value)	3	0.00608	0.61448	0.00022	Nvg00763	reverse transcriptase-like protein
Nvg00668 (t-stat. value)	3	1.90875	1.89399	-9.3409	Nvg00668 (p-value)	3	0.07862	0.08069	3.94526e-07	Nvg00668	reverse transcriptase-like protein
Nvg00667 (t-stat. value)	3	1.53994	1.4887	-4.41335	Nvg00667 (p-value)	3	0.14755	0.16042	0.0007	Nvg00667	reverse transcriptase-like protein
Nvg00631 (t-stat. value)	3	1.33077	1.49903	-3.85289	Nvg00631 (p-value)	3	0.20614	0.15775	0.002	Nvg00631	reverse transcriptase-like protein
Nvg00898 (t-stat. value)	3	1.17055	1.68098	-3.86631	Nvg00898 (p-value)	3	0.26279	0.11662	0.00195	Nvg00898	reverse transcriptase-like protein
Nvg00753 (t-stat. value)	1	-1.14179	0.90433	0.21172	Nvg00753 (p-value)	1	0.27414	0.38227	0.83561	Nvg00753	reverse transcriptase-like protein
Nvg00570 (t-stat. value)	1	0.82857	-0.24844	-0.56654	Nvg00570 (p-value)	1	0.4223	0.80768	0.58068	Nvg00570	reverse transcriptase-like protein
Nvg00878 (t-stat. value)	2	0.49181	-2.14908	1.46688	Nvg00878 (p-value)	2	0.63105	0.05104	0.16618	Nvg00878	reverse transcriptase-like protein
Nvg00417 (t-stat. value)	3	0.79316	1.56671	-2.80017	Nvg00417 (p-value)	3	0.44192	0.14119	0.01502	Nvg00417	rhodopsin
Nvg00202 (t-stat. value)	2	-0.09113	0.27385	-0.18219	Nvg00202 (p-value)	2	0.92878	0.78851	0.85824	Nvg00202	Ribophorin 2
Nvg00347 (t-stat. value)	3	0.79121	2.83434	-5.41472	Nvg00347 (p-value)	3	0.44302	0.01407	0.00012	Nvg00347	ribosomal protein L10
Nvg00601 (t-stat. value)	3	1.3936	1.85003	-5.10923	Nvg00601 (p-value)	3	0.18681	0.08716	0.0002	Nvg00601	ribosomal protein L10a
Nvg00922 (t-stat. value)	2	-0.54641	2.1678	-1.41552	Nvg00922 (p-value)	2	0.59404	0.04932	0.18042	Nvg00922	ribosomal protein L18a
Nvg00390 (t-stat. value)	2	1.20378	-2.6197	1.01557	Nvg00390 (p-value)	2	0.25014	0.0212	0.32836	Nvg00390	Ribosomal protein L23a
Nvg00200 (t-stat. value)	3	0.00494	3.05447	-3.06561	Nvg00200 (p-value)	3	0.99616	0.00922	0.00902	Nvg00200	Ribosomal protein L27
Nvg00348 (t-stat. value)	2	-0.55703	5.19531	-3.24407	Nvg00348 (p-value)	2	0.58697	0.00017	0.0064	Nvg00348	ribosomal protein L27A
Nvg00038 (t-stat. value)	3	2.08862	1.42299	-6.31323	Nvg00038 (p-value)	3	0.05698	0.17829	3e-05	Nvg00038	ribosomal protein L37
Nvg00201 (t-stat. value)	2	-0.15126	2.89266	-2.59302	Nvg00201 (p-value)	2	0.88209	0.01258	0.0223	Nvg00201	ribosomal protein L37a
Nvg00521 (t-stat. value)	3	1.45763	0.10473	-1.59162	Nvg00521 (p-value)	3	0.16867	0.91819	0.13548	Nvg00521	Ribosomal protein L4
Nvg00397 (t-stat. value)	2	-0.11053	2.39312	-2.20871	Nvg00397 (p-value)	2	0.91368	0.0325	0.04576	Nvg00397	ribosomal protein L41
Nvg00349 (t-stat. value)	2	-1.13099	1.7292	-0.48432	Nvg00349 (p-value)	2	0.27849	0.10743	0.63622	Nvg00349	ribosomal protein s2
Nvg01049 (t-stat. value)	3	0.61301	3.63109	-6.58778	Nvg01049 (p-value)	3	0.55044	0.00305	2e-05	Nvg01049	ribosomal protein S23
Nvg00350 (t-stat. value)	3	0.64419	2.95998	-4.9873	Nvg00350 (p-value)	3	0.53065	0.01106	0.00025	Nvg00350	ribosomal protein s24
Nvg00194 (t-stat. value)	3	0.5278	2.64249	-3.9196	Nvg00194 (p-value)	3	0.60653	0.0203	0.00176	Nvg00194	ribosomal protein S27 (metallopanstimulin 1)
Nvg00351 (t-stat. value)	1	3.56465	-0.03769	-3.46207	Nvg00351 (p-value)	1	0.00346	0.97051	0.00421	Nvg00351	ribosomal protein s3
Nvg00352 (t-stat. value)	1	-3.4599	2.38601	0.51172	Nvg00352 (p-value)	1	0.00423	0.03294	0.61743	Nvg00352	ribosomal protein s8
Nvg00058 (t-stat. value)	3	0.14962	0.47204	-0.62679	Nvg00058 (p-value)	3	0.88336	0.64473	0.54165	Nvg00058	ribosomal protein s9
Tcg00004 (t-stat. value)	2	0.0531	-0.91721	0.85921	Tcg00004 (p-value)	2	0.95846	0.37574	0.40579	Tcg00004	ribozyme binding protein 1
Tcg00003 (t-stat. value)	1	1.9354	-0.36304	-1.44844	Tcg00003 (p-value)	1	0.075	0.72241	0.17118	Tcg00003	ribozyme binding protein 2
Nvg00093 (t-stat. value)	2	-0.53617	4.50281	-2.95204	Nvg00093 (p-value)	2	0.60089	0.00059	0.01123	Nvg00093	Riddle 4
Nvg00398 (t-stat. value)	3	2.22486	1.45715	-7.43723	Nvg00398 (p-value)	3	0.04442	0.1688	4.92332e-06	Nvg00398	Ring-box 1
Nvg00007 (t-stat. value)	2	-0.51909	0.7582	-0.22863	Nvg00007 (p-value)	2	0.61242	0.46186	0.82271	Nvg00007	RNA binding motif protein 4B
Cpg00022 (t-stat. value)	3	2.12749	0.51412	-3.07863	Cpg00022 (p-value)	3	0.05309	0.6158	0.0088	Cpg00022	RNA-binding protein Musashi-1
Nvg00525 (t-stat. value)	3	0.3878	2.57659	-3.42155	Nvg00525 (p-value)	3	0.70444	0.023	0.00455	Nvg00525	RNA-directed DNA polymerase family member (1J119)
Pwg00029 (t-stat. value)	3	-2.67118	-0.66954	4.46283	Pwg00029 (p-value)	3	0.01922	0.51487	0.00064	Pwg00029	rnp associated protein 55
Cpg00027 (t-stat. value)	3	-0.10314	-4.14834	4.54395	Cpg00027 (p-value)	3	0.91943	0.00114	0.00055	Cpg00027	RPE65 retinal pigment epithelium abundant protein
Nvg00009 (t-stat. value)	3	-1.27267	-0.90604	2.54429	Nvg00009 (p-value)	3	0.22543	0.3814	0.02446	Nvg00009	Secreted protein, acidic, cysteine-rich (osteonectin)
Nvg00071 (t-stat. value)	2	-0.33465	2.17148	-1.68557	Nvg00071 (p-value)	2	0.74323	0.04899	0.11572	Nvg00071	serine/threonine kinase 17a (apoptosis-inducing)
Nvg00162 (t-stat. value)	3	-0.52622	-1.29235	1.98259	Nvg00162 (p-value)	3	0.60759	0.21874	0.06895	Nvg00162	SERPIN B2
Nvg00466 (t-stat. value)	2	0.5172	-4.00059	2.71008	Nvg00466 (p-value)	2	0.6137	0.00151	0.01785	Nvg00466	seventh in absentia
Nvg00011 (t-stat. value)	2	-1.23802	2.25371	-0.75627	Nvg00011 (p-value)	2	0.2376	0.04212	0.46297	Nvg00011	SH3 domain binding glutamic acid-rich protein-like 3
Tgg00010 (t-stat. value)	3	1.01961	1.71148	-3.54345	Tgg00010 (p-value)	3	0.32652	0.11073	0.0036	Tgg00010	sigma receptor
Nvg00051 (t-stat. value)	3	1.32998	2.09162	-5.76564	Nvg00051 (p-value)	3	0.20639	0.05667	7e-05	Nvg00051	Signal sequence receptor, delta (translocon-associated)
Nvg00999 (t-stat. value)	3	-1.16442	-1.84147	4.24485	Nvg00999 (p-value)	3	0.26518	0.08848	0.00096	Nvg00999	similar to CXXC finger 6
Nvg00963 (t-stat. value)	2	1.80922	-4.16446	1.16527	Nvg00963 (p-value)	2	0.09359	0.00111	0.26485	Nvg00963	similar to expressed sequence AI604832
Nvg00865 (t-stat. value)	3	-0.46492	-1.04617	1.6044	Nvg00865 (p-value)	3	0.64968	0.31455	0.13263	Nvg00865	similar to Golgi autoantigen, golgin subfamily A member 4
Nvg00892 (t-stat. value)	1	2.39057	-0.90066	-1.17666	Nvg00892 (p-value)	1	0.03266	0.38415	0.26043	Nvg00892	similar to LINE-1 reverse transcriptase homolog
Nvg00711 (t-stat. value)	3	1.86635	0.31554	-2.3552	Nvg00711 (p-value)	3	0.08471	0.75736	0.03489	Nvg00711	similar to LINE-1 reverse transcriptase homolog
Nvg00159 (t-stat. value)	3	1.24976	1.50963	-3.67391	Nvg00159 (p-value)	3	0.23342	0.15505	0.00281	Nvg00159	Similar to LINE-1 reverse transcriptase homolog
Nvg00548 (t-stat. value)	2	-0.24486	1.43604	-1.14329	Nvg00548 (p-value)	2	0.81039	0.17462	0.27353	Nvg00548	similar to Mblk1-related protein-1 isoform 1
Nvg00108 (t-stat. value)	3	2.31435	1.12766	-5.55223	Nvg00108 (p-value)	3	0.03764	0.27985	9e-05	Nvg00108	similar to methyltransferase 24 v.1
Nvg00109 (t-stat. value)	1	-3.72949	0.66735	2.29491	Nvg00109 (p-value)	1	0.00252	0.51622	0.03903	Nvg00109	similar to methyltransferase 24 v.2
Nvg00110 (t-stat. value)	1	-1.66967	1.06023	0.50275	Nvg00110 (p-value)	1	0.11887	0.30834	0.62355	Nvg00110	similar to methyltransferase 24 v.3
Nvg00694 (t-stat. value)	2	2.77774	-7.95392	1.13595	Nvg00694 (p-value)	2	0.01568	2.38202e-06	0.27648	Nvg00694	similar to PHD zinc finger protein Jade1
Nvg00067 (t-stat. value)	3	1.85984	1.22096	-4.48198	Nvg00067 (p-value)	3	0.08568	0.24379	0.00062	Nvg00067	small EDRK-rich factor 1A (telomeric)/ w/ unspliced intron
Nvg00244 (t-stat. value)	1	2.41084	-0.18736	-2.10365	Nvg00244 (p-value)	1	0.03144	0.85427	0.05544	Nvg00244	small proline-rich protein 2B
Nvg00981 (t-stat. value)	2	0.04316	-1.73174	1.67337	Nvg00981 (p-value)	2	0.96623	0.10696	0.11813	Nvg00981	SMC1 structural maintenance of chromosomes 1-like 1
Nvg00978 (t-stat. value)	3	0.25287	1.94561	-2.34275	Nvg00978 (p-value)	3	0.80432	0.07365	0.03571	Nvg00978	snail protein
Cpg00004 (t-stat. value)	3	1.72471	0.01336	-1.74295	Cpg00004 (p-value)	3	0.10826	0.98955	0.10493	Cpg00004	SNAP25 synaptosomal-associated protein, 25kDa
Cpg00048 (t-stat. value)	1	1.0827	-0.41498	-0.63429	Cpg00048 (p-value)	1	0.29862	0.68492	0.5369	Cpg00048	sodefrin precursor
Nvg00055 (t-stat. value)	3	0.40125	1.30783	-1.82493	Nvg00055 (p-value)	3	0.69475	0.21359	0.09107	Nvg00055	Solute carrier family 25, member 5
Cpg00049 (t-stat. value)	3	-0.86476	-0.19531	1.08154	Cpg00049 (p-value)	3	0.40285	0.84817	0.29911	Cpg00049	sonic hedgehog
Cpg00011 (t-stat. value)	3	1.25889	0.78359	-2.32546	Cpg00011 (p-value)	3	0.23021	0.44732	0.03687	Cpg00011	Sox1
Nvg00462 (t-stat. value)	3	-0.87782	-0.19079	1.09008	Nvg00462 (p-value)	3	0.39597	0.85164	0.29547	Nvg00462	Sox2 transcription factor
Nvg00385 (t-stat. value)	1	2.02534	-0.05287	-1.94668	Nvg00385 (p-value)	1	0.06387	0.95864	0.07351	Nvg00385	spectrin repeat containing, nuclear envelope 1
Nvg00044 (t-stat. value)	3	0.31263	3.08473	-3.92542	Nvg00044 (p-value)	3	0.75952	0.0087	0.00174	Nvg00044	SRB7 suppressor of RNA polymerase B
Nvg01007 (t-stat. value)	3	-0.70572	-2.6438	4.54485	Nvg01007 (p-value)	3	0.49281	0.02025	0.00055	Nvg01007	Steel factor
Pwg00004 (t-stat. value)	3	1.10179	0.58597	-1.83031	Pwg00004 (p-value)	3	0.29054	0.56793	0.09022	Pwg00004	steroidogenic factor
Nvg00080 (t-stat. value)	2	-0.41039	3.8281	-2.81105	Nvg00080 (p-value)	2	0.6882	0.00209	0.01472	Nvg00080	Stromal cell-derived factor 2-like 1 (MGC79547 protein)
Cpg00005 (t-stat. value)	3	-0.99112	-0.90228	2.1254	Cpg00005 (p-value)	3	0.33972	0.38332	0.05329	Cpg00005	synaptophysin
Nvg00843 (t-stat. value)	1	-4.59438	0.19592	3.87862	Nvg00843 (p-value)	1	0.0005	0.8477	0.0019	Nvg00843	syndecan 2 highly conserved 3'UTR
Nvg00745 (t-stat. value)	3	0.9115	3.38052	-9.0559	Nvg00745 (p-value)	3	0.37862	0.00492	5.61354e-07	Nvg00745	Syntaxin-7 (MGC53161 protein)
Pwg00014 (t-stat. value)	2	0.32085	-4.41927	3.40123	Pwg00014 (p-value)	2	0.75342	0.00069	0.00473	Pwg00014	TAFII70 protein
Nvg00373 (t-stat. value)	3	1.48076	0.46489	-2.12518	Nvg00373 (p-value)	3	0.1625	0.6497	0.05332	Nvg00373	tapasin
Nvg00433 (t-stat. value)	2	0.07984	-3.9638	3.71508	Nvg00433 (p-value)	2	0.93758	0.00162	0.00259	Nvg00433	Tbox-2
Nvg00434 (t-stat. value)	3	-0.33043	-1.01576	1.40208	Nvg00434 (p-value)	3	0.74634	0.32828	0.18432	Nvg00434	Tbox-3
Cpg00016 (t-stat. value)	1	1.5325	-0.44481	-1.00593	Cpg00016 (p-value)	1	0.14937	0.66378	0.3328	Cpg00016	Tbx2
Cpg00015 (t-stat. value)	2	1.35305	-2.61891	0.87699	Cpg00015 (p-value)	2	0.1991	0.02123	0.39641	Cpg00015	Tbx3
Nvg00435 (t-stat. value)	1	2.29907	-0.74063	-1.28811	Nvg00435 (p-value)	1	0.03873	0.47208	0.22016	Nvg00435	Tbx-4
Nvg00436 (t-stat. value)	1	-3.43078	1.66093	1.01481	Nvg00436 (p-value)	1	0.00447	0.12064	0.32871	Nvg00436	Tbx-5
Cpg00051 (t-stat. value)	2	-0.13744	0.92606	-0.77705	Cpg00051 (p-value)	2	0.89279	0.37129	0.45104	Cpg00051	Tbx6R
Nvg00437 (t-stat. value)	3	-0.65533	-0.57145	1.28349	Nvg00437 (p-value)	3	0.52368	0.57744	0.22173	Nvg00437	tenascin
Nvg00402 (t-stat. value)	2	0.27093	-2.24927	1.83899	Nvg00402 (p-value)	2	0.7907	0.04246	0.08886	Nvg00402	tetraspanin 4
Cpg00078 (t-stat. value)	3	-1.07082	-1.84331	3.96567	Cpg00078 (p-value)	3	0.30373	0.0882	0.00161	Cpg00078	thrombin
Nvg00396 (t-stat. value)	3	0.52541	2.18539	-3.18921	Nvg00396 (p-value)	3	0.60814	0.04776	0.00711	Nvg00396	Thymosin beta-4
Nvg00001 (t-stat. value)	2	-1.75675	2.89784	-0.69187	Nvg00001 (p-value)	2	0.10247	0.01246	0.50119	Nvg00001	TiMP I
Nvg00884 (t-stat. value)	2	0.75755	-4.62684	2.58832	Nvg00884 (p-value)	2	0.46223	0.00047	0.0225	Nvg00884	Titin
Nvg00860 (t-stat. value)	2	0.6929	-4.51072	2.65121	Nvg00860 (p-value)	2	0.50056	0.00059	0.01997	Nvg00860	Titin
Nvg01005 (t-stat. value)	2	0.63673	-3.90048	2.43973	Nvg01005 (p-value)	2	0.53535	0.00182	0.02978	Nvg01005	Titin
Nvg00832 (t-stat. value)	2	0.47441	-4.7713	3.23101	Nvg00832 (p-value)	2	0.64307	0.00037	0.00656	Nvg00832	Titin
Nvg00920 (t-stat. value)	2	0.32364	-4.15536	3.21829	Nvg00920 (p-value)	2	0.75136	0.00113	0.00673	Nvg00920	Titin, similar to
Nvg00164 (t-stat. value)	2	0.10168	-2.57645	2.39436	Nvg00164 (p-value)	2	0.92056	0.02301	0.03243	Nvg00164	Titin-cap (telethonin)
Nvg00780 (t-stat. value)	3	0.73524	0.86601	-1.73372	Nvg00780 (p-value)	3	0.47525	0.40218	0.1066	Nvg00780	Tolloid-like 1 protein
Nvg00132 (t-stat. value)	3	1.07125	0.50661	-1.68774	Nvg00132 (p-value)	3	0.30354	0.62091	0.11529	Nvg00132	TRAF-type zinc finger domain containing 1 (FLN29)
Nvg00050 (t-stat. value)	3	-1.29134	-1.98828	5.16692	Nvg00050 (p-value)	3	0.21907	0.06826	0.00018	Nvg00050	transcription factor BMP2/4
Pwg00018 (t-stat. value)	2	-2.79809	4.23812	-0.54169	Pwg00018 (p-value)	2	0.01508	0.00097	0.59719	Pwg00018	transcription factor HoxA4
Pwg00017 (t-stat. value)	3	-0.80853	-1.95501	3.48973	Pwg00017 (p-value)	3	0.43333	0.07243	0.00399	Pwg00017	transcription factor HoxA9
Pwg00019 (t-stat. value)	2	0.14017	-0.44726	0.30488	Pwg00019 (p-value)	2	0.89068	0.66205	0.76528	Pwg00019	transcription factor HoxB3
Pwg00020 (t-stat. value)	3	-0.17639	-0.98423	1.1849	Pwg00020 (p-value)	3	0.86271	0.34297	0.25727	Pwg00020	transcription factor HoxB9
Pwg00015 (t-stat. value)	2	0.44335	-1.24767	0.75507	Pwg00015 (p-value)	2	0.6648	0.23416	0.46367	Pwg00015	transcription factor HoxC12
Pwg00016 (t-stat. value)	2	-0.02987	4.92597	-4.78503	Pwg00016 (p-value)	2	0.97663	0.00028	0.00036	Pwg00016	transcription factor HoxC13
Pwg00021 (t-stat. value)	1	2.03809	-1.60895	-0.30605	Pwg00021 (p-value)	1	0.06242	0.13163	0.76441	Pwg00021	transcription factor HoxD13
Nvg00237 (t-stat. value)	3	-1.15608	-0.41641	1.66891	Nvg00237 (p-value)	3	0.26845	0.68391	0.11903	Nvg00237	transcription factor Oct4
Pwg00022 (t-stat. value)	3	1.66041	0.19581	-1.93312	Pwg00022 (p-value)	3	0.12075	0.84778	0.0753	Pwg00022	transcription factor Otx5
Nvg00439 (t-stat. value)	2	0.94723	-6.64419	2.88549	Nvg00439 (p-value)	2	0.3608	2e-05	0.01276	Nvg00439	transcription factor Six-3
Nvg00412 (t-stat. value)	3	1.19268	1.40563	-3.31911	Nvg00412 (p-value)	3	0.25431	0.18328	0.00554	Nvg00412	Transgelin
Nvg00355 (t-stat. value)	2	-0.29965	3.10185	-2.49704	Nvg00355 (p-value)	2	0.76918	0.00842	0.02674	Nvg00355	Transketolase
Nvg00356 (t-stat. value)	1	1.44491	-1.37103	-0.05973	Nvg00356 (p-value)	1	0.17215	0.19357	0.95328	Nvg00356	translocase of inner mitochondrial membrane 17 homolog A
Nvg00149 (t-stat. value)	3	-1.38633	-2.52654	9.32838	Nvg00149 (p-value)	3	0.18896	0.02529	4.00617e-07	Nvg00149	Transmembrane protein 61 (TMEM61)
Nvg00891 (t-stat. value)	3	2.42442	0.48226	-3.44257	Nvg00891 (p-value)	3	0.03065	0.63764	0.00437	Nvg00891	transposase
Nvg00925 (t-stat. value)	3	0.38242	2.46791	-3.2568	Nvg00925 (p-value)	3	0.70833	0.02825	0.00625	Nvg00925	transposase
Nvg00480 (t-stat. value)	3	1.61519	1.68091	-5.39387	Nvg00480 (p-value)	3	0.13027	0.11663	0.00012	Nvg00480	transposase (Putative Ac-like transposable element)
Nvg00473 (t-stat. value)	3	-2.17992	-1.55076	8.04242	Nvg00473 (p-value)	3	0.04824	0.14495	2.11028e-06	Nvg00473	transposon reverse transcriptase
Nvg00187 (t-stat. value)	3	2.02445	1.42427	-5.9958	Nvg00187 (p-value)	3	0.06397	0.17793	4e-05	Nvg00187	transposon reverse transcriptase
Nvg00476 (t-stat. value)	3	-0.54469	-0.81869	1.43957	Nvg00476 (p-value)	3	0.59519	0.42772	0.17363	Nvg00476	transposon reverse transcriptase
Nvg00491 (t-stat. value)	3	-0.19706	-2.24843	2.59205	Nvg00491 (p-value)	3	0.84683	0.04253	0.02234	Nvg00491	transposon reverse transcriptase
Nvg00475 (t-stat. value)	3	0.14146	1.3348	-1.51043	Nvg00475 (p-value)	3	0.88967	0.20485	0.15485	Nvg00475	transposon reverse transcriptase
Nvg00357 (t-stat. value)	3	0.50249	0.79828	-1.36562	Nvg00357 (p-value)	3	0.62373	0.43905	0.19522	Nvg00357	tripartite motif-containing 6 isoform 2
Nvg00027 (t-stat. value)	2	0.1381	-3.85955	3.46072	Nvg00027 (p-value)	2	0.89228	0.00197	0.00422	Nvg00027	troponin C2, fast
Nvg00358 (t-stat. value)	2	2.01386	-4.95749	1.22244	Nvg00358 (p-value)	2	0.0652	0.00026	0.24324	Nvg00358	Troponin I, skeletal, slow 1
Nvg00219 (t-stat. value)	2	0.5239	-4.74032	3.10156	Nvg00219 (p-value)	2	0.60917	0.00039	0.00842	Nvg00219	Troponin T3
Nvg00471 (t-stat. value)	2	0.82471	-2.75766	1.50197	Nvg00471 (p-value)	2	0.42441	0.0163	0.157	Nvg00471	truncated envelope glycoprotein
Nvg00924 (t-stat. value)	3	-0.93178	-1.47134	2.90988	Nvg00924 (p-value)	3	0.36843	0.16499	0.01217	Nvg00924	Tubulin tyrosine ligase-like family, member 12
Nvg00116 (t-stat. value)	1	-2.50662	0.82606	1.33619	Nvg00116 (p-value)	1	0.02626	0.42367	0.20441	Nvg00116	Type 1 cytoskeletal 12 keratin (LOC398464)
Nvg00464 (t-stat. value)	3	-1.35181	-0.29356	1.7281	Nvg00464 (p-value)	3	0.19949	0.77373	0.10763	Nvg00464	type XII collagen alpha-1 chain
Cpg00006 (t-stat. value)	3	0.03083	1.05751	-1.09255	Cpg00006 (p-value)	3	0.97587	0.30953	0.29443	Cpg00006	tyrosinase
Cpg00052 (t-stat. value)	3	0.73418	1.30519	-2.31272	Cpg00052 (p-value)	3	0.47588	0.21446	0.03776	Cpg00052	UbiqT
Nvg00021 (t-stat. value)	1	1.67032	-1.32009	-0.27679	Nvg00021 (p-value)	1	0.11874	0.20958	0.78629	Nvg00021	ubiquinol-cytochrome c reductase binding protein MGC85256
Nvg00703 (t-stat. value)	3	-0.43739	-0.88645	1.38761	Nvg00703 (p-value)	3	0.66901	0.39148	0.18858	Nvg00703	Ubiquinol-cytochrome c reductase core protein II
Nvg00359 (t-stat. value)	3	1.73719	1.47313	-5.02116	Nvg00359 (p-value)	3	0.10597	0.16451	0.00023	Nvg00359	Ubiquitin fusion degradation 1-like
Nvg00033 (t-stat. value)	2	-1.92184	2.97848	-0.60884	Nvg00033 (p-value)	2	0.07682	0.01067	0.55312	Nvg00033	ubiquitin-conjugating enzyme E2D 2
Nvg00775 (t-stat. value)	1	-1.44636	0.11128	1.30988	Nvg00775 (p-value)	1	0.17175	0.9131	0.21291	Nvg00775	ubiquitin-like 3
Nvg00382 (t-stat. value)	3	2.43416	1.36565	-8.10892	Nvg00382 (p-value)	3	0.03009	0.19521	1.92783e-06	Nvg00382	Uncoupling protein 2
Nvg00477 (t-stat. value)	3	0.92379	2.30293	-4.5914	Nvg00477 (p-value)	3	0.37243	0.03845	0.00051	Nvg00477	UPF0197 protein C11orf10 homolog
Nvg00362 (t-stat. value)	2	-0.27343	2.51203	-2.05972	Nvg00362 (p-value)	2	0.78882	0.02599	0.06003	Nvg00362	urokinase-type plasminogen activator receptor
Nvg00597 (t-stat. value)	2	0.09133	-1.59193	1.47478	Nvg00597 (p-value)	2	0.92863	0.13541	0.16408	Nvg00597	vacuolar protein sorting 13A isoform B
Nvg00903 (t-stat. value)	1	-2.77447	0.19913	2.4037	Nvg00903 (p-value)	1	0.01578	0.84524	0.03186	Nvg00903	vacuolar protein sorting 4a
Nvg00158 (t-stat. value)	3	0.13997	1.38672	-1.56313	Nvg00158 (p-value)	3	0.89083	0.18885	0.14203	Nvg00158	variable lymphocyte receptor A
Pwg00006 (t-stat. value)	1	-1.49179	0.35624	1.06791	Pwg00006 (p-value)	1	0.15962	0.72737	0.30499	Pwg00006	VASA-like protein
Nvg00785 (t-stat. value)	3	-1.82474	-1.63563	6.20635	Nvg00785 (p-value)	3	0.0911	0.12589	3e-05	Nvg00785	vasodilator-stimulated phosphoprotein isoform 1
Cpg00071 (t-stat. value)	3	-0.90846	-0.42848	1.40166	Cpg00071 (p-value)	3	0.38017	0.67532	0.18444	Cpg00071	Vg-1
Nvg00363 (t-stat. value)	2	-0.45586	0.92443	-0.44659	Nvg00363 (p-value)	2	0.65601	0.3721	0.66252	Nvg00363	vimentin 4
Nvg00043 (t-stat. value)	2	2.90513	-4.28034	0.50015	Nvg00043 (p-value)	2	0.01229	0.0009	0.62533	Nvg00043	voltage-dependent anion channel 2
Cpg00060 (t-stat. value)	3	0.46203	0.96213	-1.50376	Cpg00060 (p-value)	3	0.6517	0.35354	0.15654	Cpg00060	voltage-dependent sodium channel
Nvg00370 (t-stat. value)	2	3.50888	-3.91462	0.13752	Nvg00370 (p-value)	2	0.00385	0.00178	0.89273	Nvg00370	WD repeat domain 5
Cpg00043 (t-stat. value)	3	-0.68821	-1.55963	2.59734	Cpg00043 (p-value)	3	0.50341	0.14285	0.02212	Cpg00043	Wilms Tumor 1
Pwg00027 (t-stat. value)	2	-0.262	3.46356	-2.85131	Pwg00027 (p-value)	2	0.79743	0.0042	0.01362	Pwg00027	Wnt-10a
Pwg00031 (t-stat. value)	1	-0.34234	0.29742	0.0444	Pwg00031 (p-value)	1	0.73757	0.77085	0.96527	Pwg00031	Wnt-5b
Nvg00962 (t-stat. value)	2	1.15287	-4.01785	1.76517	Nvg00962 (p-value)	2	0.26972	0.00146	0.101	Nvg00962	zinc finger protein 106 homolog
Nvg00821 (t-stat. value)	3	-2.81783	-0.16989	3.19185	Nvg00821 (p-value)	3	0.01453	0.86771	0.00708	Nvg00821	zinc finger, DHHC domain containing 6
Nvg00168 (t-stat. value)	2	0.94954	-2.98175	1.49319	Nvg00168 (p-value)	2	0.35967	0.0106	0.15926	Nvg00168	zinc finger, MYND domain containing 17
Pwg00001 (t-stat. value)	3	-1.24226	-2.09181	5.31544	Pwg00001 (p-value)	3	0.23608	0.05665	0.00014	Pwg00001	Zn-binding protein (PWa33)

## Sheet: Best 30 genes per Appendage
Row Name	Assigned Class	1_FL	2_HL	3_T	Row Name	Assigned Class	1_FL	2_HL	3_T	Probe Name	Gene Name/Homology
Nvg00214i (t-stat. value)	1	-6.47245	1.52855	1.99036	Nvg00214i (p-value)	1	2e-05	0.15034	0.068	Nvg00214i	no homology
Nvg00447 (t-stat. value)	1	-6.02614	0.56432	3.56902	Nvg00447 (p-value)	1	4e-05	0.58214	0.00343	Nvg00447	retinoic acid receptor delta 1a
Cpg00074 (t-stat. value)	1	-5.79737	0.76299	3.02021	Cpg00074 (p-value)	1	6e-05	0.45909	0.00985	Cpg00074	activin beta-A subunit
Nvg00871i (t-stat. value)	1	-5.37357	0.09978	4.8534	Nvg00871i (p-value)	1	0.00013	0.92204	0.00032	Nvg00871i	no homology
Nvg00972 (t-stat. value)	1	5.28309	-1.58975	-1.68089	Nvg00972 (p-value)	1	0.00015	0.13591	0.11664	Nvg00972	no homology
Nvg00891i (t-stat. value)	1	-5.26092	0.18373	4.40711	Nvg00891i (p-value)	1	0.00015	0.85706	0.00071	Nvg00891i	no homology
Nvg00857 (t-stat. value)	1	-5.20965	1.18158	2.14262	Nvg00857 (p-value)	1	0.00017	0.25854	0.05165	Nvg00857	Avidin, similar to
Nvg00956 (t-stat. value)	1	5.17884	-4.96256	-0.04211	Nvg00956 (p-value)	1	0.00018	0.00026	0.96705	Nvg00956	no homology
Nvg00176 (t-stat. value)	1	5.10395	-1.56906	-1.6577	Nvg00176 (p-value)	1	0.0002	0.14065	0.1213	Nvg00176	Na+-K+-ATPase alpha 1 subunit
Nvg00692 (t-stat. value)	1	5.05595	-2.44467	-0.94282	Nvg00692 (p-value)	1	0.00022	0.02951	0.36297	Nvg00692	no homology
Nvg00374i (t-stat. value)	1	4.99084	-0.56822	-3.12475	Nvg00374i (p-value)	1	0.00025	0.57957	0.00805	Nvg00374i	no homology
Nvg00287 (t-stat. value)	1	4.95494	-0.30182	-3.79716	Nvg00287 (p-value)	1	0.00026	0.76757	0.00222	Nvg00287	no homology
Nvg00873 (t-stat. value)	1	4.92473	-2.28387	-1.01815	Nvg00873 (p-value)	1	0.00028	0.03983	0.32718	Nvg00873	no homology
Nvg00529 (t-stat. value)	1	-4.86312	3.13291	0.53734	Nvg00529 (p-value)	1	0.00031	0.00793	0.60011	Nvg00529	no homology
Nvg00546i (t-stat. value)	1	4.8588	-2.14459	-1.10014	Nvg00546i (p-value)	1	0.00031	0.05146	0.29123	Nvg00546i	no homology
Nvg00795 (t-stat. value)	1	4.78523	-2.56638	-0.8084	Nvg00795 (p-value)	1	0.00036	0.02345	0.43341	Nvg00795	myosin, heavy polypeptide 13, skeletal muscle
Nvg00814i (t-stat. value)	1	4.77561	-2.16355	-1.06611	Nvg00814i (p-value)	1	0.00036	0.04971	0.30578	Nvg00814i	no homology
Nvg00655 (t-stat. value)	1	4.78645	-2.0462	-1.15542	Nvg00655 (p-value)	1	0.00036	0.06152	0.26872	Nvg00655	no homology
Nvg00313i (t-stat. value)	1	-4.67647	1.67292	1.44073	Nvg00313i (p-value)	1	0.00043	0.11822	0.17331	Nvg00313i	no homology
Nvg00766 (t-stat. value)	1	-4.66238	1.93427	1.21068	Nvg00766 (p-value)	1	0.00044	0.07515	0.24757	Nvg00766	no homology
Nvg00383i (t-stat. value)	1	4.64004	-2.89624	-0.5971	Nvg00383i (p-value)	1	0.00046	0.0125	0.5607	Nvg00383i	no homology
Nvg00311i (t-stat. value)	1	-4.61495	1.24098	1.88115	Nvg00311i (p-value)	1	0.00048	0.23654	0.08254	Nvg00311i	no homology
Nvg00321 (t-stat. value)	1	-4.59843	1.3273	1.77402	Nvg00321 (p-value)	1	0.0005	0.20725	0.09947	Nvg00321	no homology
Nvg00843 (t-stat. value)	1	-4.59438	0.19592	3.87862	Nvg00843 (p-value)	1	0.0005	0.8477	0.0019	Nvg00843	syndecan 2 highly conserved 3'UTR
Nvg00209 (t-stat. value)	1	4.51252	-2.36628	-0.86217	Nvg00209 (p-value)	1	0.00058	0.03417	0.40422	Nvg00209	no homology
Nvg00722i (t-stat. value)	1	-4.47822	0.79121	2.46625	Nvg00722i (p-value)	1	0.00062	0.44302	0.02833	Nvg00722i	no homology
Nvg00367 (t-stat. value)	1	4.47548	-0.69748	-2.62653	Nvg00367 (p-value)	1	0.00062	0.49779	0.02092	Nvg00367	aldehyde dehydrogenase 9 family, member A1
Nvg00537 (t-stat. value)	1	4.46006	-1.04269	-2.0809	Nvg00537 (p-value)	1	0.00064	0.31609	0.05778	Nvg00537	no homology
Nvg00652i (t-stat. value)	1	-4.43611	1.54737	1.48866	Nvg00652i (p-value)	1	0.00067	0.14576	0.16043	Nvg00652i	no homology
Nvg00101 (t-stat. value)	1	-4.40664	1.20834	1.84832	Nvg00101 (p-value)	1	0.00071	0.24844	0.08743	Nvg00101	EP-Cadherin
Nvg00694 (t-stat. value)	2	2.77774	-7.95392	1.13595	Nvg00694 (p-value)	2	0.01568	2.38202e-06	0.27648	Nvg00694	similar to PHD zinc finger protein Jade1
Nvg00977 (t-stat. value)	2	1.0305	-7.74491	2.93861	Nvg00977 (p-value)	2	0.32157	3.18271e-06	0.01152	Nvg00977	no homology
Cpg00026 (t-stat. value)	2	-1.77631	7.46603	-1.86047	Cpg00026 (p-value)	2	0.09908	4.72398e-06	0.08559	Cpg00026	ABP-25 animal blastomere protein
Pwg00012 (t-stat. value)	2	2.24737	-7.30139	1.42549	Pwg00012 (p-value)	2	0.04261	1e-05	0.17758	Pwg00012	fibroblast growth factor receptor 4
Nvg00743 (t-stat. value)	2	1.1822	-6.62242	2.47995	Nvg00743 (p-value)	2	0.2583	2e-05	0.02761	Nvg00743	no homology
Nvg00977i (t-stat. value)	2	1.12506	-6.54253	2.55342	Nvg00977i (p-value)	2	0.28091	2e-05	0.02404	Nvg00977i	no homology
Nvg00439 (t-stat. value)	2	0.94723	-6.64419	2.88549	Nvg00439 (p-value)	2	0.3608	2e-05	0.01276	Nvg00439	transcription factor Six-3
Nvg00689 (t-stat. value)	2	0.86878	-5.89489	2.84041	Nvg00689 (p-value)	2	0.40072	5e-05	0.01391	Nvg00689	no homology
Nvg00676 (t-stat. value)	2	0.63995	-5.92662	3.33991	Nvg00676 (p-value)	2	0.53332	5e-05	0.00532	Nvg00676	no homology
Nvg00003 (t-stat. value)	2	1.22242	-5.84561	2.25369	Nvg00003 (p-value)	2	0.24325	6e-05	0.04212	Nvg00003	Histone acetyltransferase I
Nvg00616 (t-stat. value)	2	0.94001	-5.83598	2.69331	Nvg00616 (p-value)	2	0.36435	6e-05	0.01843	Nvg00616	no homology
Nvg00808 (t-stat. value)	2	0.68659	-5.68776	3.14666	Nvg00808 (p-value)	2	0.50441	7e-05	0.00772	Nvg00808	no homology
Nvg00450 (t-stat. value)	2	2.44989	-5.59192	1.04522	Nvg00450 (p-value)	2	0.02922	9e-05	0.31497	Nvg00450	homeobox 1
Nvg00604 (t-stat. value)	2	0.34135	-5.56489	4.0267	Nvg00604 (p-value)	2	0.73829	9e-05	0.00144	Nvg00604	no homology
Nvg00832i (t-stat. value)	2	0.46994	-5.45964	3.58629	Nvg00832i (p-value)	2	0.64618	0.00011	0.00332	Nvg00832i	no homology
Cpg00019 (t-stat. value)	2	1.99654	-5.4015	1.33532	Cpg00019 (p-value)	2	0.06726	0.00012	0.20468	Cpg00019	Period 1
Nvg00689i (t-stat. value)	2	1.26055	-5.33736	2.07401	Nvg00689i (p-value)	2	0.22963	0.00013	0.0585	Nvg00689i	no homology
Nvg00741 (t-stat. value)	2	1.19065	-5.37223	2.1763	Nvg00741 (p-value)	2	0.25508	0.00013	0.04856	Nvg00741	myosin alpha heavy chain, cardiac
Nvg00348 (t-stat. value)	2	-0.55703	5.19531	-3.24407	Nvg00348 (p-value)	2	0.58697	0.00017	0.0064	Nvg00348	ribosomal protein L27A
Nvg00358 (t-stat. value)	2	2.01386	-4.95749	1.22244	Nvg00358 (p-value)	2	0.0652	0.00026	0.24324	Nvg00358	Troponin I, skeletal, slow 1
Pwg00016 (t-stat. value)	2	-0.02987	4.92597	-4.78503	Pwg00016 (p-value)	2	0.97663	0.00028	0.00036	Pwg00016	transcription factor HoxC13
Nvg00817 (t-stat. value)	2	1.74165	-4.88968	1.43546	Nvg00817 (p-value)	2	0.10516	0.0003	0.17478	Nvg00817	myosin, heavy polypeptide 4, skeletal muscle
Nvg00832 (t-stat. value)	2	0.47441	-4.7713	3.23101	Nvg00832 (p-value)	2	0.64307	0.00037	0.00656	Nvg00832	Titin
Nvg00972i (t-stat. value)	2	4.17037	-4.74278	0.1429	Nvg00972i (p-value)	2	0.0011	0.00038	0.88856	Nvg00972i	no homology
Nvg00219 (t-stat. value)	2	0.5239	-4.74032	3.10156	Nvg00219 (p-value)	2	0.60917	0.00039	0.00842	Nvg00219	Troponin T3
Nvg00120 (t-stat. value)	2	-0.97704	4.66408	-2.25119	Nvg00120 (p-value)	2	0.34638	0.00044	0.04231	Nvg00120	Discs, large homolog 3
Nvg00991 (t-stat. value)	2	0.21916	-4.67239	3.86266	Nvg00991 (p-value)	2	0.82993	0.00044	0.00196	Nvg00991	no homology
Nvg00336 (t-stat. value)	2	-0.20108	4.66068	-3.91135	Nvg00336 (p-value)	2	0.84375	0.00045	0.00179	Nvg00336	Ornithine decarboxylase antizyme
Nvg00884 (t-stat. value)	2	0.75755	-4.62684	2.58832	Nvg00884 (p-value)	2	0.46223	0.00047	0.0225	Nvg00884	Titin
Nvg00428 (t-stat. value)	2	1.6406	-4.60332	1.44992	Nvg00428 (p-value)	2	0.12484	0.00049	0.17078	Nvg00428	myogenic regulatory factor 5, Myf-5
Cpg00038 (t-stat. value)	3	-2.30453	-1.72342	14.3384	Cpg00038 (p-value)	3	0.03834	0.1085	2.40516e-09	Cpg00038	Fibroblast growth factor-2
Nvg00418 (t-stat. value)	3	-2.27621	-1.72196	13.2252	Nvg00418 (p-value)	3	0.0404	0.10877	6.45788e-09	Nvg00418	connective tissue growth factor
Nvg00742 (t-stat. value)	3	-1.19331	-3.06608	12.7064	Nvg00742 (p-value)	3	0.25407	0.00902	1.04923e-08	Nvg00742	no homology
Nvg00633 (t-stat. value)	3	2.39157	1.61453	-12.6058	Nvg00633 (p-value)	3	0.03259	0.13041	1.15509e-08	Nvg00633	no homology
Nvg00540 (t-stat. value)	3	-1.50886	-2.50465	11.8301	Nvg00540 (p-value)	3	0.15525	0.02636	2.47902e-08	Nvg00540	no homology
Nvg00278i (t-stat. value)	3	-2.1295	-1.79964	11.6276	Nvg00278i (p-value)	3	0.0529	0.09516	3.04732e-08	Nvg00278i	no homology
Nvg00933i (t-stat. value)	3	-2.16194	-1.75762	11.2691	Nvg00933i (p-value)	3	0.04986	0.10232	4.42388e-08	Nvg00933i	no homology
Nvg01053 (t-stat. value)	3	-2.52655	-1.46675	11.0517	Nvg01053 (p-value)	3	0.02529	0.16621	5.57288e-08	Nvg01053	no homology
Nvg00665 (t-stat. value)	3	-1.98655	-1.90335	10.9003	Nvg00665 (p-value)	3	0.06847	0.07937	6.55971e-08	Nvg00665	no homology
Nvg01012 (t-stat. value)	3	-1.30525	-2.75298	10.6575	Nvg01012 (p-value)	3	0.21444	0.01644	8.55297e-08	Nvg01012	no homology
Nvg00682 (t-stat. value)	3	1.22737	2.88349	-10.6098	Nvg00682 (p-value)	3	0.24145	0.01281	9.01593e-08	Nvg00682	no homology
Nvg00114 (t-stat. value)	3	1.70922	2.18304	-10.5526	Nvg00114 (p-value)	3	0.11116	0.04797	9.60623e-08	Nvg00114	Plasma retinol-binding protein precursor
Nvg00642i (t-stat. value)	3	-1.80042	-2.07329	10.4419	Nvg00642i (p-value)	3	0.09503	0.05858	1.087e-07	Nvg00642i	no homology
Nvg00621 (t-stat. value)	3	-2.42189	-1.4975	10.0409	Nvg00621 (p-value)	3	0.0308	0.15815	1.71609e-07	Nvg00621	no homology
Nvg00798i (t-stat. value)	3	-1.38962	-2.55898	9.79181	Nvg00798i (p-value)	3	0.18798	0.02378	2.29543e-07	Nvg00798i	no homology
Nvg00855 (t-stat. value)	3	2.08017	1.75218	-9.65576	Nvg00855 (p-value)	3	0.05785	0.10328	2.69733e-07	Nvg00855	no homology
Nvg00290 (t-stat. value)	3	-1.55583	-2.31287	9.59835	Nvg00290 (p-value)	3	0.14375	0.03775	2.88893e-07	Nvg00290	no homology
Nvg00668 (t-stat. value)	3	1.90875	1.89399	-9.3409	Nvg00668 (p-value)	3	0.07862	0.08069	3.94526e-07	Nvg00668	reverse transcriptase-like protein
Nvg00149 (t-stat. value)	3	-1.38633	-2.52654	9.32838	Nvg00149 (p-value)	3	0.18896	0.02529	4.00617e-07	Nvg00149	Transmembrane protein 61 (TMEM61)
Nvg00503 (t-stat. value)	3	-2.59949	-1.32904	9.17278	Nvg00503 (p-value)	3	0.02203	0.20669	4.85281e-07	Nvg00503	no homology
Nvg00745 (t-stat. value)	3	0.9115	3.38052	-9.0559	Nvg00745 (p-value)	3	0.37862	0.00492	5.61354e-07	Nvg00745	Syntaxin-7 (MGC53161 protein)
Nvg00138 (t-stat. value)	3	-1.90622	-1.87577	9.04472	Nvg00138 (p-value)	3	0.07897	0.08332	5.69275e-07	Nvg00138	golgi-specific brefeldin A resistance factor I
Nvg00713 (t-stat. value)	3	1.22222	2.74771	-8.92309	Nvg00713 (p-value)	3	0.24332	0.01661	6.6351e-07	Nvg00713	no homology
Nvg00688 (t-stat. value)	3	1.69453	2.08841	-8.88144	Nvg00688 (p-value)	3	0.11397	0.057	6.99494e-07	Nvg00688	reverse transcriptase like family member (4D351)
Nvg00582i (t-stat. value)	3	-3.35729	-0.89989	8.68785	Nvg00582i (p-value)	3	0.00515	0.38454	8.96276e-07	Nvg00582i	no homology
Nvg00337 (t-stat. value)	3	2.59899	1.29179	-8.58775	Nvg00337 (p-value)	3	0.02205	0.21892	1.02046e-06	Nvg00337	Pallidin
Nvg00582 (t-stat. value)	3	-2.10281	-1.65276	8.49355	Nvg00582 (p-value)	3	0.05553	0.12231	1.15415e-06	Nvg00582	no homology
Nvg00295 (t-stat. value)	3	1.78568	1.94467	-8.37634	Nvg00295 (p-value)	3	0.09749	0.07377	1.34707e-06	Nvg00295	no homology
Nvg00928i (t-stat. value)	3	-1.44139	-2.35517	8.35079	Nvg00928i (p-value)	3	0.17313	0.03489	1.39351e-06	Nvg00928i	no homology
Nvg00629 (t-stat. value)	3	2.03168	1.69685	-8.27386	Nvg00629 (p-value)	3	0.06315	0.11352	1.54394e-06	Nvg00629	no homology

## Sheet: Total Genes for Internal Organs
Row Name	Assigned Class	1_SC	2_B	3_H	Row Name	Assigned Class	1_SC	2_B	3_H	Probe Name	Gene Name/Homology
Nvg00086 (t-stat. value)	1	9.72549	-1.41924	-2.18877	Nvg00086 (p-value)	1	2.05029e-06	0.18624	0.05345	Nvg00086	12S/tRNA-val/16S ribosomal RNA - mitochondrial
Nvg00024 (t-stat. value)	1	9.3979	-2.58379	-1.03637	Nvg00024 (p-value)	1	2.79995e-06	0.02724	0.32444	Nvg00024	18S ribosomal RNA
Nvg00339 (t-stat. value)	3	2.27587	0.11662	-2.91592	Nvg00339 (p-value)	3	0.04611	0.90947	0.01541	Nvg00339	2-peptidylprolyl isomerase A (Cyclophilin A)
Nvg00411 (t-stat. value)	1	-2.70375	2.49816	0.00535	Nvg00411 (p-value)	1	0.02217	0.03155	0.99584	Nvg00411	40S ribosomal protein S14
Nvg00302 (t-stat. value)	1	2.97803	-0.3556	-2.49322	Nvg00302 (p-value)	1	0.01385	0.72952	0.03181	Nvg00302	40S ribosomal protein S20
Nvg00369 (t-stat. value)	1	2.55018	-1.19345	-0.9273	Nvg00369 (p-value)	1	0.02886	0.26024	0.37561	Nvg00369	40S ribosomal protein S28e
Nvg00386 (t-stat. value)	1	-2.66258	0.68006	1.64644	Nvg00386 (p-value)	1	0.02379	0.5119	0.1307	Nvg00386	40S ribosomal protein S30
Nvg00384 (t-stat. value)	1	0.33337	-0.25512	-0.07142	Nvg00384 (p-value)	1	0.74574	0.8038	0.94447	Nvg00384	40S ribosomal protein S7
Nvg00472 (t-stat. value)	1	5.4935	-1.18257	-2.05397	Nvg00472 (p-value)	1	0.00026	0.26433	0.06706	Nvg00472	60S ribosomal protein L3
Nvg00392 (t-stat. value)	1	2.41663	-2.11537	-0.08856	Nvg00392 (p-value)	1	0.03627	0.06049	0.93118	Nvg00392	60S ribosomal protein L7a
Nvg00380 (t-stat. value)	1	1.37185	-0.72917	-0.57019	Nvg00380 (p-value)	1	0.2001	0.48262	0.58113	Nvg00380	60S ribosomal protein L8
Cpg00026 (t-stat. value)	3	-0.7995	-0.14208	1.06046	Cpg00026 (p-value)	3	0.44258	0.88984	0.31388	Cpg00026	ABP-25 animal blastomere protein
Nvg00372 (t-stat. value)	1	2.78396	-2.76962	0.09736	Nvg00372 (p-value)	1	0.01932	0.0198	0.92436	Nvg00372	Acidic ribosomal phosphoprotein P0
Nvg00018 (t-stat. value)	2	-2.42448	2.71142	-0.24968	Nvg00018 (p-value)	2	0.03579	0.02188	0.80789	Nvg00018	Actin, alpha 2, smooth muscle, aorta
Nvg00088 (t-stat. value)	1	4.05415	-2.52743	-0.47183	Nvg00088 (p-value)	1	0.00231	0.03	0.64718	Nvg00088	Actin-related protein 2/3 complex subunit 1b
Nvg00049 (t-stat. value)	3	-0.46571	-0.02013	0.53187	Nvg00049 (p-value)	3	0.6514	0.98433	0.60643	Nvg00049	Activating transcription factor 4 ATF-4
Cpg00074 (t-stat. value)	1	6.65061	-4.31187	-0.20621	Cpg00074 (p-value)	1	6e-05	0.00153	0.84077	Cpg00074	activin beta-A subunit
Cpg00073 (t-stat. value)	1	3.7326	-1.80295	-0.87514	Cpg00073 (p-value)	1	0.00389	0.10156	0.40203	Cpg00073	activin beta-B subunit
Nvg00144 (t-stat. value)	2	4.29726	-4.58583	0.19157	Nvg00144 (p-value)	2	0.00157	0.001	0.85192	Nvg00144	ADP-ribosylation factor-like 11
Nvg00013 (t-stat. value)	2	-0.64536	2.48848	-1.76042	Nvg00013 (p-value)	2	0.53322	0.03207	0.10883	Nvg00013	Adult Keratin, type 1 XAK-C
Nvg00579 (t-stat. value)	3	0.70986	0.47053	-1.40492	Nvg00579 (p-value)	3	0.49401	0.64807	0.19034	Nvg00579	A-kinase anchor protein 9 isoform 1
Nvg00367 (t-stat. value)	1	3.81715	-2.84032	-0.24596	Nvg00367 (p-value)	1	0.00339	0.01754	0.81069	Nvg00367	aldehyde dehydrogenase 9 family, member A1
Nvg00089 (t-stat. value)	1	-1.82766	0.46237	1.29927	Nvg00089 (p-value)	1	0.09755	0.65371	0.22301	Nvg00089	alpha 1 tubulin
Cpg00055 (t-stat. value)	1	3.2788	-1.03339	-1.50587	Cpg00055 (p-value)	1	0.00831	0.32576	0.16302	Cpg00055	alpha 1 type I collagen
Nvg00807 (t-stat. value)	2	-0.98728	2.25311	-1.12897	Nvg00807 (p-value)	2	0.34679	0.04793	0.28527	Nvg00807	alpha 1 type I collagen, 3' UTR
Cpg00054 (t-stat. value)	3	-0.99368	-0.77985	2.36533	Cpg00054 (p-value)	3	0.34382	0.45354	0.03959	Cpg00054	alpha 1 type II collagen
Nvg00031 (t-stat. value)	2	1.35992	-3.51396	1.44756	Nvg00031 (p-value)	2	0.20372	0.00559	0.17835	Nvg00031	Alpha 6 Tubulin
Cpg00025 (t-stat. value)	3	0.82108	0.72121	-1.95969	Cpg00025 (p-value)	3	0.43074	0.4873	0.07848	Cpg00025	alpha A-crystallin
Nvg00853 (t-stat. value)	1	3.38503	-2.02937	-0.58068	Nvg00853 (p-value)	1	0.00694	0.06988	0.57431	Nvg00853	Alpha-2-macroglobulin precursor
Nvg00671 (t-stat. value)	3	0.72633	1.04299	-2.37374	Nvg00671 (p-value)	3	0.48429	0.32151	0.03903	Nvg00671	aminolevulinate, delta-, synthase 1
Nvg00090 (t-stat. value)	2	0.30913	-1.00096	0.77374	Nvg00090 (p-value)	2	0.76357	0.34045	0.45699	Nvg00090	aminopeptidase-like 1
Nvg00032 (t-stat. value)	1	-1.76322	0.35154	1.39817	Nvg00032 (p-value)	1	0.10834	0.73248	0.1923	Nvg00032	Annexin A1-1
Nvg00091 (t-stat. value)	1	-1.70472	1.28551	0.27883	Nvg00091 (p-value)	1	0.11906	0.22759	0.78606	Nvg00091	Annexin A1-2
Nvg00092 (t-stat. value)	2	-3.72931	4.36964	-0.29224	Nvg00092 (p-value)	2	0.00391	0.0014	0.77608	Nvg00092	Annexin A1-3
Nvg00023 (t-stat. value)	1	-1.28568	0.46748	0.79398	Nvg00023 (p-value)	1	0.22753	0.65018	0.44564	Nvg00023	Annexin A1-4
Cpg00072 (t-stat. value)	2	-0.0893	0.3881	-0.34341	Cpg00072 (p-value)	2	0.9306	0.70607	0.7384	Cpg00072	Annexin V
Nvg00094 (t-stat. value)	3	0.21864	1.90781	-2.80237	Nvg00094 (p-value)	3	0.83133	0.08551	0.01872	Nvg00094	anterior gradient 2 homolog
Nvg00592 (t-stat. value)	3	1.92246	0.63665	-4.07798	Nvg00592 (p-value)	3	0.08347	0.53865	0.00222	Nvg00592	Arachidonate 5-lipoxygenase
Nvg00095 (t-stat. value)	3	-1.06664	-0.96667	2.93907	Nvg00095 (p-value)	3	0.31121	0.35651	0.01481	Nvg00095	Arginase I (liver)
Nvg00353 (t-stat. value)	2	-0.25844	1.40287	-1.27136	Nvg00353 (p-value)	2	0.80131	0.19093	0.23237	Nvg00353	arginine/serine-rich splicing factor 6
Nvg00068 (t-stat. value)	2	1.80566	-2.88784	0.74032	Nvg00068 (p-value)	2	0.10112	0.01617	0.47613	Nvg00068	Arylsulfatase A (MGC86251 protein)
Nvg00097 (t-stat. value)	3	-1.8532	0.08974	1.9157	Nvg00097 (p-value)	3	0.09355	0.93026	0.08441	Nvg00097	ATP synthase, H+ transporting, mito F0, subunit C iso 3
Nvg00096 (t-stat. value)	2	-1.85677	1.95364	-0.14936	Nvg00096 (p-value)	2	0.09301	0.07927	0.88424	Nvg00096	ATP synthase, H+ transporting, mitochondrial F0 complex, subunit f, isoform 2
Nvg00387 (t-stat. value)	3	0.39513	-0.00501	-0.42492	Nvg00387 (p-value)	3	0.70105	0.99611	0.67989	Nvg00387	ATP synthase, H+ transporting, mitochondrial F1 complex, O subunit
Nvg00098 (t-stat. value)	3	-0.83652	-0.87473	2.26294	Nvg00098 (p-value)	3	0.4224	0.40224	0.04713	Nvg00098	ATPase, H+ transporting, lysosomal subunit C (MGC64475)
Nvg00010 (t-stat. value)	2	-1.08396	2.63467	-1.28232	Nvg00010 (p-value)	2	0.30383	0.02496	0.22866	Nvg00010	ATPase, H+ transporting, lysosomal, V1 subunit H
Nvg00099 (t-stat. value)	3	0.58521	2.37372	-5.90664	Nvg00099 (p-value)	3	0.57138	0.03903	0.00015	Nvg00099	Avidin
Nvg00857 (t-stat. value)	3	-2.84175	-0.15734	3.99713	Nvg00857 (p-value)	3	0.0175	0.87811	0.00253	Nvg00857	Avidin, similar to
Nvg00100 (t-stat. value)	1	5.91442	-1.62846	-1.54418	Nvg00100 (p-value)	1	0.00015	0.13448	0.15358	Nvg00100	Baculoviral IAP-repeat containing protein 2
Nvg00793 (t-stat. value)	1	1.74428	-0.5195	-1.14801	Nvg00793 (p-value)	1	0.11171	0.61471	0.27768	Nvg00793	B-cell linker
Cpg00024 (t-stat. value)	2	1.83532	-1.94417	0.15778	Cpg00024 (p-value)	2	0.09633	0.08052	0.87777	Cpg00024	beta B1-crystallin
Nvg00531 (t-stat. value)	1	-1.42733	0.89506	0.43995	Nvg00531 (p-value)	1	0.18396	0.39179	0.66933	Nvg00531	beta-globin
Cpg00059 (t-stat. value)	1	4.9605	-3.20695	-0.34125	Cpg00059 (p-value)	1	0.00057	0.00938	0.73998	Cpg00059	beta-tubulin
Nvg00561 (t-stat. value)	1	-1.71627	0.17556	1.6211	Nvg00561 (p-value)	1	0.11687	0.86414	0.13606	Nvg00561	Bombina orientalis mitochondrion, complete genome
Cpg00023 (t-stat. value)	1	2.56468	-1.60808	-0.54444	Cpg00023 (p-value)	1	0.02815	0.1389	0.59807	Cpg00023	bone morphogenetic protein
Nvg00416 (t-stat. value)	2	1.51689	-1.73653	0.24481	Nvg00416 (p-value)	2	0.16025	0.11312	0.81156	Nvg00416	bone morphogenetic protein receptor IA
Cpg00064 (t-stat. value)	3	1.49693	0.42736	-2.48757	Cpg00064 (p-value)	3	0.16529	0.67818	0.03212	Cpg00064	brachyury
Nvg00971 (t-stat. value)	3	-1.04682	-0.32658	1.63413	Nvg00971 (p-value)	3	0.31983	0.75072	0.13328	Nvg00971	Calcium/calmodulin-dependent 3,5-cyclic nucleotide phosphodiesterase 1A (Cam-PDE 1A)
Nvg00102 (t-stat. value)	1	2.55161	-0.57037	-1.73746	Nvg00102 (p-value)	1	0.02878	0.58101	0.11295	Nvg00102	Calponin I, basic
Nvg00399 (t-stat. value)	1	3.88545	-1.76541	-0.95595	Nvg00399 (p-value)	1	0.00303	0.10795	0.36163	Nvg00399	carbohydrate (N-acetylglucosamine-6-O) sulfotransferase 2
Nvg00079 (t-stat. value)	1	-3.02667	2.06145	0.41783	Nvg00079 (p-value)	1	0.01275	0.06623	0.6849	Nvg00079	carbonic anhydrase 3
Nvg00104 (t-stat. value)	3	-0.48763	-1.52282	2.77736	Nvg00104 (p-value)	3	0.63632	0.15878	0.01954	Nvg00104	Cathepsin L (MGC69486)
Tgg00011 (t-stat. value)	1	2.04359	-1.80635	-0.08278	Tgg00011 (p-value)	1	0.06824	0.101	0.93566	Tgg00011	CB1 cannabinoid receptor
Pwg00023 (t-stat. value)	2	-1.62654	2.03189	-0.3742	Pwg00023 (p-value)	2	0.13489	0.06959	0.71607	Pwg00023	CD3 gamma/delta chain protein
Nvg00670 (t-stat. value)	2	-2.15423	2.3607	-0.21609	Nvg00670 (p-value)	2	0.05666	0.03991	0.83326	Nvg00670	CDC-like kinase 1 isoform 1 isoform 2
Nvg00105 (t-stat. value)	1	1.94091	-0.63988	-1.15727	Nvg00105 (p-value)	1	0.08096	0.53663	0.27406	Nvg00105	chaperonin containing TCP-1 complex gamma chain
Nvg00106 (t-stat. value)	1	1.71466	-1.18887	-0.37661	Nvg00106 (p-value)	1	0.11718	0.26196	0.71433	Nvg00106	chloride channel, nucleotide-sensitive, 1A
Nvg00578 (t-stat. value)	3	-0.03456	3.45741	-4.67388	Nvg00578 (p-value)	3	0.97311	0.00615	0.00088	Nvg00578	chromogranin B
Nvg00042 (t-stat. value)	1	1.89085	-1.22548	-0.47089	Nvg00042 (p-value)	1	0.08794	0.24847	0.64782	Nvg00042	chromosome 14 orf 133
Nvg00148 (t-stat. value)	3	0.60828	1.63138	-3.35438	Nvg00148 (p-value)	3	0.55656	0.13386	0.00731	Nvg00148	chromosome 9 open reading frame 80
Nvg00054b (t-stat. value)	2	0.63933	-0.65245	0.04532	Nvg00054b (p-value)	2	0.53698	0.52882	0.96475	Nvg00054b	cold inducible RNA-binding protein beta
Nvg00054a (t-stat. value)	2	1.16499	-2.22633	0.91908	Nvg00054a (p-value)	2	0.27106	0.05015	0.37969	Nvg00054a	cold-inducible RNA binding protein
Nvg00107 (t-stat. value)	3	0.12938	0.5015	-0.72285	Nvg00107 (p-value)	3	0.89962	0.62687	0.48634	Nvg00107	Complement component C1q alpha
Nvg00456 (t-stat. value)	3	1.91605	0.6563	-4.15172	Nvg00456 (p-value)	3	0.08436	0.52644	0.00197	Nvg00456	complement component C3
Nvg00455 (t-stat. value)	1	4.61995	-1.35694	-1.59082	Nvg00455 (p-value)	1	0.00095	0.20464	0.14274	Nvg00455	complement component C5
Nvg00418 (t-stat. value)	1	7.01327	-2.39505	-1.01286	Nvg00418 (p-value)	1	4e-05	0.03763	0.33501	Nvg00418	connective tissue growth factor
Cpg00030 (t-stat. value)	1	3.6097	-3.25128	-0.00855	Cpg00030 (p-value)	1	0.00477	0.0087	0.99334	Cpg00030	connexin-35
Cpg00029 (t-stat. value)	1	7.89372	-1.87087	-1.50981	Cpg00029 (p-value)	1	1e-05	0.09088	0.16202	Cpg00029	connexin-43
Nvg00710 (t-stat. value)	2	1.45652	-1.60967	0.1934	Nvg00710 (p-value)	2	0.17592	0.13855	0.85052	Nvg00710	conserved hypothetical protein - bacterial protein
Nvg00061 (t-stat. value)	2	2.38	-3.98983	0.77358	Nvg00061 (p-value)	2	0.03861	0.00256	0.45708	Nvg00061	Copine I (or maybe III)
Nvg00752 (t-stat. value)	1	2.2962	-1.94513	-0.13655	Nvg00752 (p-value)	1	0.04454	0.08039	0.89409	Nvg00752	CR1 Danio rerio 2 reverse transcriptase
Nvg00656 (t-stat. value)	2	0.48774	-1.23126	0.80656	Nvg00656 (p-value)	2	0.63625	0.2464	0.43868	Nvg00656	CR1 Danio rerio 2 reverse transcriptase
Nvg01051 (t-stat. value)	3	-1.78829	0.04959	1.91521	Nvg01051 (p-value)	3	0.10402	0.96143	0.08447	Nvg01051	CR1 reverse transcriptase 1
Nvg01052 (t-stat. value)	1	1.35211	-1.02784	-0.24123	Nvg01052 (p-value)	1	0.20613	0.32824	0.81425	Nvg01052	CR1 reverse transcriptase 2
Nvg00111 (t-stat. value)	2	-2.02092	2.4151	-0.33327	Nvg00111 (p-value)	2	0.07087	0.03636	0.74581	Nvg00111	CXC chemokine ligand 10
Cpg00061 (t-stat. value)	1	-1.18693	0.37019	0.81712	Cpg00061 (p-value)	1	0.26268	0.71896	0.4329	Cpg00061	cyclin B1
Nvg00378 (t-stat. value)	2	-3.81492	5.79329	-0.51656	Nvg00378 (p-value)	2	0.0034	0.00017	0.6167	Nvg00378	Cystatin A?
Nvg00006 (t-stat. value)	2	0.35467	-1.31562	1.05325	Nvg00006 (p-value)	2	0.7302	0.21767	0.31701	Nvg00006	Cytochrome B
Nvg00443 (t-stat. value)	3	0.74762	1.52945	-3.5446	Nvg00443 (p-value)	3	0.4719	0.15715	0.00532	Nvg00443	cytochrome b, mitochondrial
Nvg00112 (t-stat. value)	1	1.57727	-1.49476	0.00205	Nvg00112 (p-value)	1	0.14581	0.16585	0.99841	Nvg00112	Cytochrome C oxidase II
Nvg00470 (t-stat. value)	2	-1.41921	5.09579	-1.93357	Nvg00470 (p-value)	2	0.18625	0.00047	0.08195	Nvg00470	Cytochrome C oxidase subunit 1
Nvg00113 (t-stat. value)	1	0.60291	-0.34307	-0.25727	Nvg00113 (p-value)	1	0.55999	0.73865	0.80218	Nvg00113	Cytochrome C oxidase subunit 1
Nvg00484 (t-stat. value)	2	-0.41658	2.89274	-2.54046	Nvg00484 (p-value)	2	0.68579	0.01603	0.02934	Nvg00484	cytochrome c oxidase subunit III
Nvg00507 (t-stat. value)	1	-2.963	2.72677	0.0027	Nvg00507 (p-value)	1	0.01421	0.02131	0.99792	Nvg00507	cytochrome c oxidase subunit IV isoform 1
Nvg00115 (t-stat. value)	1	2.95023	-0.52334	-2.11949	Nvg00115 (p-value)	1	0.01453	0.61214	0.06008	Nvg00115	Cytochrome C oxidase subunit Va
Cpg00013 (t-stat. value)	3	-0.0059	-0.11713	0.13983	Cpg00013 (p-value)	3	0.99542	0.90908	0.89157	Cpg00013	cytochrome P450 aromatase
Nvg00453 (t-stat. value)	2	2.40226	-2.81701	0.31391	Nvg00453 (p-value)	2	0.03717	0.01825	0.76004	Nvg00453	cytokeratin 8
Cpg00009 (t-stat. value)	1	-11.7196	2.25439	1.33997	Cpg00009 (p-value)	1	3.6476e-07	0.04782	0.20991	Cpg00009	Daz1 DAZ-like protein
Nvg00117 (t-stat. value)	3	-0.26669	-0.31943	0.66541	Nvg00117 (p-value)	3	0.79513	0.75598	0.52084	Nvg00117	DAZAP2-like protein (MGC76067)
Nvg00118 (t-stat. value)	3	1.31027	1.17581	-4.42381	Nvg00118 (p-value)	3	0.2194	0.2669	0.00129	Nvg00118	DEAD (Asp-Glu-Ala-Asp) box polypeptide 1
Nvg00119 (t-stat. value)	2	0.25094	-2.06313	2.00775	Nvg00119 (p-value)	2	0.80694	0.06604	0.07245	Nvg00119	death-associated protein
Nvg00534 (t-stat. value)	1	-4.18649	1.45801	1.34737	Nvg00534 (p-value)	1	0.00187	0.17552	0.2076	Nvg00534	DEK
Tgg00002 (t-stat. value)	1	2.67215	-0.62048	-1.74641	Tgg00002 (p-value)	1	0.02341	0.54882	0.11133	Tgg00002	delta opioid receptor
Cpg00017 (t-stat. value)	2	-1.17079	1.57748	-0.41541	Cpg00017 (p-value)	2	0.26883	0.14576	0.68662	Cpg00017	deoxyribonuclease I
Nvg00120 (t-stat. value)	1	3.02032	-0.54665	-2.1263	Nvg00120 (p-value)	1	0.01289	0.5966	0.05939	Nvg00120	Discs, large homolog 3
Nvg00121 (t-stat. value)	1	2.36288	-2.31915	0.0686	Nvg00121 (p-value)	1	0.03976	0.04283	0.94666	Nvg00121	Distal-less homeobox 5
Nvg00441 (t-stat. value)	3	-1.96876	-0.71606	4.64855	Nvg00441 (p-value)	3	0.0773	0.49034	0.00091	Nvg00441	distal-less like protein 3
Cpg00014 (t-stat. value)	1	-0.48661	0.21592	0.2794	Cpg00014 (p-value)	1	0.63703	0.83339	0.78563	Cpg00014	DMC1
Nvg00575 (t-stat. value)	1	-3.24676	2.26011	0.37529	Nvg00575 (p-value)	1	0.00877	0.04736	0.71528	Nvg00575	DnaJ (Hsp40) homolog, subfamily A, member 1
Nvg00122 (t-stat. value)	3	-0.01202	-1.94659	2.37774	Nvg00122 (p-value)	3	0.99065	0.0802	0.03876	Nvg00122	DnaJ (Hsp40) homolog, subfamily B, member 6
Pwg00005 (t-stat. value)	2	1.4016	-5.03696	1.94109	Pwg00005 (p-value)	2	0.1913	0.00051	0.08094	Pwg00005	doublesex- and Mab-3-related transcription factor 1
Cpg00041 (t-stat. value)	2	-2.13645	4.91147	-1.17322	Cpg00041 (p-value)	2	0.05838	0.00061	0.2679	Cpg00041	dynein intermediate chain
Nvg00800 (t-stat. value)	1	5.42804	-1.05878	-2.24678	Nvg00800 (p-value)	1	0.00029	0.3146	0.04844	Nvg00800	dystonin
Nvg00062 (t-stat. value)	3	-0.73269	-1.3079	2.93983	Nvg00062 (p-value)	3	0.48057	0.22018	0.01479	Nvg00062	Elafin-like #1
Nvg00124 (t-stat. value)	3	0.58162	0.22307	-0.91179	Nvg00124 (p-value)	3	0.5737	0.82797	0.38334	Nvg00124	elongation factor 1 alpha
Nvg00123 (t-stat. value)	2	-0.35275	0.75885	-0.46338	Nvg00123 (p-value)	2	0.7316	0.46545	0.65302	Nvg00123	Elongation factor RNA polymerase II
Nvg00126 (t-stat. value)	1	-1.10933	0.56475	0.51325	Nvg00126 (p-value)	1	0.29325	0.58469	0.61893	Nvg00126	Embryonic serine protease 1
Cpg00063 (t-stat. value)	1	2.38373	-1.31908	-0.70294	Cpg00063 (p-value)	1	0.03837	0.21655	0.49813	Cpg00063	engrailed 2
Nvg00127 (t-stat. value)	1	-1.00346	0.88051	0.07552	Nvg00127 (p-value)	1	0.3393	0.39925	0.94129	Nvg00127	Enolase III
Cpg00053 (t-stat. value)	2	1.21542	-4.20365	1.92147	Cpg00053 (p-value)	2	0.25212	0.00182	0.08361	Cpg00053	Eomesodermin
Cpg00069 (t-stat. value)	3	1.00082	0.23582	-1.43471	Cpg00069 (p-value)	3	0.34051	0.81833	0.1819	Cpg00069	ep37-A1
Cpg00068 (t-stat. value)	2	0.88538	-3.75324	2.23509	Cpg00068 (p-value)	2	0.39674	0.00376	0.04941	Cpg00068	ep37-A2
Cpg00067 (t-stat. value)	3	0.56746	1.88242	-3.8738	Cpg00067 (p-value)	3	0.58292	0.08917	0.00309	Cpg00067	ep37-L2
Nvg00101 (t-stat. value)	3	-0.04969	1.22375	-1.35478	Nvg00101 (p-value)	3	0.96135	0.2491	0.2053	Nvg00101	EP-Cadherin
Nvg00128 (t-stat. value)	1	-2.77914	1.78659	0.50803	Nvg00128 (p-value)	1	0.01948	0.1043	0.62245	Nvg00128	Epidermal differentiation-specific protein
Nvg00125 (t-stat. value)	2	-2.66619	3.17983	-0.33569	Nvg00125 (p-value)	2	0.02365	0.00982	0.74404	Nvg00125	Eukaryotic translation elongation factor 1 beta 2
Nvg00718 (t-stat. value)	1	-0.79115	0.59114	0.17423	Nvg00718 (p-value)	1	0.44721	0.56755	0.86516	Nvg00718	eukaryotic translation initiation factor 3, subunit 3 gamma, 40kDa variant
Nvg00577 (t-stat. value)	2	-0.47809	1.58354	-1.17022	Nvg00577 (p-value)	2	0.64287	0.14438	0.26905	Nvg00577	eukaryotic translation initiation factor 5B
Nvg00087 (t-stat. value)	2	2.33289	-4.83589	1.01864	Nvg00087 (p-value)	2	0.04184	0.00069	0.33239	Nvg00087	factor XI
Nvg00130 (t-stat. value)	1	0.38974	-0.2232	-0.16785	Nvg00130 (p-value)	1	0.7049	0.82787	0.87005	Nvg00130	Fc fragment of IgG binding protein
Nvg00131 (t-stat. value)	2	-2.11995	2.64635	-0.39674	Nvg00131 (p-value)	2	0.06003	0.02447	0.69989	Nvg00131	Ferritin, heavy polypeptide 1
Cpg00010 (t-stat. value)	2	-0.79838	1.21142	-0.44975	Cpg00010 (p-value)	2	0.4432	0.25358	0.66248	Cpg00010	fibroblast growth factor 1
Nvg00420 (t-stat. value)	1	5.65563	-2.5761	-0.7512	Nvg00420 (p-value)	1	0.00021	0.0276	0.46984	Nvg00420	fibroblast growth factor receptor 1
Nvg00421 (t-stat. value)	1	3.12761	-2.78447	-0.04154	Nvg00421 (p-value)	1	0.01073	0.0193	0.96769	Nvg00421	fibroblast growth factor receptor 2
Pwg00012 (t-stat. value)	1	5.69678	-2.52835	-0.78474	Pwg00012 (p-value)	1	0.0002	0.02996	0.45079	Pwg00012	fibroblast growth factor receptor 4
Cpg00038 (t-stat. value)	3	2.47598	0.17613	-3.42234	Cpg00038 (p-value)	3	0.03277	0.86371	0.00652	Cpg00038	Fibroblast growth factor-2
Nvg00419 (t-stat. value)	3	-0.02643	-1.87637	2.31134	Nvg00419 (p-value)	3	0.97943	0.09006	0.04341	Nvg00419	fibroblast growth factor-4
Nvg00422 (t-stat. value)	2	3.59296	-7.23199	0.73353	Nvg00422 (p-value)	2	0.0049	3e-05	0.48008	Nvg00422	fibronectin
Nvg00894 (t-stat. value)	3	0.37536	1.90036	-3.23207	Nvg00894 (p-value)	3	0.71523	0.08657	0.00899	Nvg00894	Fibrosin-1
Nvg00360 (t-stat. value)	3	-0.3921	-2.01604	3.54259	Nvg00360 (p-value)	3	0.70321	0.07145	0.00533	Nvg00360	Fibulin 2
Nvg00403 (t-stat. value)	3	-0.17604	-2.44758	3.668	Nvg00403 (p-value)	3	0.86377	0.0344	0.00433	Nvg00403	Fibulin-2 slightly different from 128d7 Fibulin-2
Cpg00035 (t-stat. value)	2	-1.74069	3.57352	-1.0967	Cpg00035 (p-value)	2	0.11236	0.00507	0.29848	Cpg00035	follicle-stimulating hormone beta-subunit
Cpg00046 (t-stat. value)	1	-3.29377	0.98587	1.57775	Cpg00046 (p-value)	1	0.0081	0.34745	0.1457	Cpg00046	follicle-stimulating hormone receptor
Cpg00077 (t-stat. value)	2	3.10181	-4.02602	0.42448	Cpg00077 (p-value)	2	0.01122	0.00241	0.6802	Cpg00077	fork head
Nvg00069 (t-stat. value)	1	-3.37012	1.73782	0.80102	Nvg00069 (p-value)	1	0.00712	0.11288	0.44174	Nvg00069	formin binding protein 3
Nvg00133 (t-stat. value)	2	2.58241	-6.17379	1.08582	Nvg00133 (p-value)	2	0.0273	0.0001	0.30304	Nvg00133	Fructose-bisphosphate aldolase A
Nvg00129 (t-stat. value)	1	3.99333	-2.44868	-0.50073	Nvg00129 (p-value)	1	0.00255	0.03434	0.6274	Nvg00129	G patch domain containing 4 (MGC75931)
Nvg00989 (t-stat. value)	1	7.16081	-1.17831	-2.36148	Nvg00989 (p-value)	1	3e-05	0.26595	0.03985	Nvg00989	G protein-coupled receptor 75 (MGC84081 protein)
Nvg00648 (t-stat. value)	1	8.46711	-2.7516	-0.89557	Nvg00648 (p-value)	1	1e-05	0.02042	0.39153	Nvg00648	gag-protease
Nvg00060 (t-stat. value)	3	-0.38826	-0.73477	1.34076	Nvg00060 (p-value)	3	0.70596	0.47936	0.20966	Nvg00060	Galectin 9 aka Xenopus galectin IIIb
Nvg00134 (t-stat. value)	1	-6.18077	4.55063	0.10825	Nvg00134 (p-value)	1	0.0001	0.00106	0.91594	Nvg00134	Galectin-3
Cpg00003 (t-stat. value)	1	-1.82383	1.27623	0.37513	Cpg00003 (p-value)	1	0.09816	0.23072	0.7154	Cpg00003	gamma crystallin
Nvg00414 (t-stat. value)	1	-0.39873	0.19736	0.20684	Nvg00414 (p-value)	1	0.69847	0.8475	0.84028	Nvg00414	Genghis Khan
Cpg00050 (t-stat. value)	3	1.4136	0.96762	-3.90857	Cpg00050 (p-value)	3	0.18785	0.35605	0.00292	Cpg00050	GEP protein
Nvg00408 (t-stat. value)	1	-2.82064	1.71712	0.58317	Nvg00408 (p-value)	1	0.01814	0.11671	0.57269	Nvg00408	germinal histone H4 gene
Nvg00423 (t-stat. value)	1	1.74306	-1.01612	-0.56944	Nvg00423 (p-value)	1	0.11193	0.33353	0.58162	Nvg00423	GLI3 protein
Nvg00366 (t-stat. value)	3	-1.44452	-0.04509	1.67727	Nvg00366 (p-value)	3	0.17919	0.96492	0.12442	Nvg00366	Globin Y
Nvg00135 (t-stat. value)	1	2.56054	-2.41887	0.02103	Nvg00135 (p-value)	1	0.02835	0.03613	0.98363	Nvg00135	Glucosamine (N-acetyl)-6-sulfatase
Nvg00028 (t-stat. value)	1	-5.88915	1.65618	1.51001	Nvg00028 (p-value)	1	0.00015	0.12868	0.16197	Nvg00028	glutamic pyruvate transaminase 2
Nvg00034 (t-stat. value)	3	-0.10704	-1.80104	2.37356	Nvg00034 (p-value)	3	0.91687	0.10188	0.03904	Nvg00034	Glutaredoxin
Nvg00169 (t-stat. value)	1	-1.00684	0.1267	0.93918	Nvg00169 (p-value)	1	0.33775	0.90169	0.36977	Nvg00169	glutaredoxin 5
Nvg00720 (t-stat. value)	1	-2.87931	0.29356	2.54988	Nvg00720 (p-value)	1	0.0164	0.7751	0.02887	Nvg00720	glutathione S-transferase omega 2
Nvg00136 (t-stat. value)	1	3.54091	-2.40463	-0.3914	Nvg00136 (p-value)	1	0.00535	0.03702	0.70371	Nvg00136	Glyceraldehyde 3-phosphate dehydrogenase
Nvg00137 (t-stat. value)	3	0.72396	0.32507	-1.21779	Nvg00137 (p-value)	3	0.48568	0.75183	0.25126	Nvg00137	Glycerol 3-phosphate dehydrogenase
Nvg00139 (t-stat. value)	2	1.65749	-1.79415	0.17877	Nvg00139 (p-value)	2	0.12842	0.10303	0.86169	Nvg00139	Golgi peripheral membrane protein p65 (MGC69226)
Nvg00138 (t-stat. value)	1	1.98469	-1.2022	-0.55919	Nvg00138 (p-value)	1	0.07528	0.25698	0.58833	Nvg00138	golgi-specific brefeldin A resistance factor I
Cpg00065 (t-stat. value)	1	1.03699	-0.43465	-0.5926	Cpg00065 (p-value)	1	0.32417	0.67305	0.56661	Cpg00065	goosecoid
Nvg00438 (t-stat. value)	3	0.05341	2.4792	-3.28893	Nvg00438 (p-value)	3	0.95846	0.03259	0.00816	Nvg00438	growth arrest-specific 6
Cpg00008 (t-stat. value)	2	-0.46681	4.32306	-3.69735	Cpg00008 (p-value)	2	0.65064	0.00151	0.00413	Cpg00008	growth horomone GH001
Nvg00014 (t-stat. value)	1	3.18536	-1.40051	-1.03679	Nvg00014 (p-value)	1	0.00973	0.19162	0.32425	Nvg00014	guanine nucleotide binding protein, beta 2, related sequence 1
Nvg00140a (t-stat. value)	3	-1.35728	-0.48233	2.37823	Nvg00140a (p-value)	3	0.20453	0.63996	0.03873	Nvg00140a	Guanylate nucleotide binding protein 4
Nvg00046 (t-stat. value)	2	-1.76347	5.3152	-1.5857	Nvg00046 (p-value)	2	0.10829	0.00034	0.14389	Nvg00046	H+ transporting F1 ATP synthase epsilon subunit
Nvg00142 (t-stat. value)	3	0.46753	0.2696	-0.83724	Nvg00142 (p-value)	3	0.65014	0.79295	0.42201	Nvg00142	H2A histone family, member X
Nvg00400 (t-stat. value)	1	5.9099	-1.93667	-1.24078	Nvg00400 (p-value)	1	0.00015	0.08153	0.24301	Nvg00400	heat shock 90kDa protein 1, beta
Pwg00009 (t-stat. value)	2	1.95129	-2.82029	0.59907	Pwg00009 (p-value)	2	0.07958	0.01815	0.56245	Pwg00009	Heat shock protein 70
Nvg00469 (t-stat. value)	3	2.3336	0.19045	-3.23287	Nvg00469 (p-value)	3	0.04179	0.85277	0.00898	Nvg00469	heat shock protein 90kDa alpha
Pwg00007 (t-stat. value)	2	2.19665	-3.96557	0.8835	Pwg00007 (p-value)	2	0.05274	0.00266	0.39771	Pwg00007	heat shock protein cognate 70
Cpg00001 (t-stat. value)	2	1.49315	-5.08411	1.83533	Cpg00001 (p-value)	2	0.16626	0.00047	0.09633	Cpg00001	hematopoietic- and neurologic-expressed sequence 1
Nvg00371 (t-stat. value)	1	-3.20483	0.30479	2.82102	Nvg00371 (p-value)	1	0.00941	0.76677	0.01813	Nvg00371	Hemoglobin alpha-1 subunit
Nvg00141 (t-stat. value)	3	0.08783	-2.68812	3.16297	Nvg00141 (p-value)	3	0.93175	0.02277	0.01011	Nvg00141	Hemoglobin beta-2 chain
Cpg00056 (t-stat. value)	1	3.16442	-1.92406	-0.57287	Cpg00056 (p-value)	1	0.01008	0.08325	0.57939	Cpg00056	HES I protein
Cpg00020 (t-stat. value)	3	0.05542	-0.8476	0.90696	Cpg00020 (p-value)	3	0.95689	0.41648	0.38576	Cpg00020	HES1 gene
Nvg00196 (t-stat. value)	2	1.94274	-2.40099	0.37779	Nvg00196 (p-value)	2	0.08071	0.03725	0.71348	Nvg00196	heterogeneous nuclear ribonucleoprotein M
Nvg00198 (t-stat. value)	1	11.632	-2.02865	-1.53101	Nvg00198 (p-value)	1	3.91336e-07	0.06996	0.15677	Nvg00198	High density lipoprotein binding protein (Vigilin)
Nvg00730 (t-stat. value)	1	1.84461	-1.23478	-0.42894	Nvg00730 (p-value)	1	0.09488	0.24514	0.67706	Nvg00730	highly conserved repetitive zinc finger protein domain
Nvg00003 (t-stat. value)	2	0.72105	-1.86243	1.12724	Nvg00003 (p-value)	2	0.48739	0.09215	0.28596	Nvg00003	Histone acetyltransferase I
Nvg00502 (t-stat. value)	1	-2.38538	1.82783	0.27244	Nvg00502 (p-value)	1	0.03826	0.09752	0.79083	Nvg00502	histone gene h4
Nvg00467 (t-stat. value)	1	4.59171	-1.95461	-0.98715	Nvg00467 (p-value)	1	0.00099	0.07914	0.34685	Nvg00467	histone H3a
Pwg00028 (t-stat. value)	3	0.72895	1.36209	-3.05619	Pwg00028 (p-value)	3	0.48276	0.20306	0.01212	Pwg00028	Hlx-1 transcription factor
Nvg00463 (t-stat. value)	2	-1.59538	2.35761	-0.61251	Nvg00463 (p-value)	2	0.14171	0.04012	0.55387	Nvg00463	homeobox "X" (unclassified)
Nvg00450 (t-stat. value)	2	1.34618	-2.16953	0.70533	Nvg00450 (p-value)	2	0.20797	0.05521	0.49671	Nvg00450	homeobox 1
Nvg00458 (t-stat. value)	2	2.35962	-2.52135	0.18604	Nvg00458 (p-value)	2	0.03998	0.03032	0.85613	Nvg00458	homeobox 2 (NvHbox 2)
Nvg00451 (t-stat. value)	2	2.88737	-3.29235	0.27639	Nvg00451 (p-value)	2	0.01618	0.00812	0.78787	Nvg00451	homeobox 2.8
Nvg00465 (t-stat. value)	3	-0.48364	-0.82329	1.5999	Nvg00465 (p-value)	3	0.63905	0.42954	0.1407	Nvg00465	homeobox 3.4
Nvg00460 (t-stat. value)	1	2.78552	-2.75894	0.09145	Nvg00460 (p-value)	1	0.01927	0.02017	0.92894	Nvg00460	homeobox 7
Nvg00461 (t-stat. value)	1	2.17313	-0.8536	-1.0676	Nvg00461 (p-value)	1	0.05488	0.41331	0.3108	Nvg00461	homeobox B1 (NvHoxB1)
Nvg00459 (t-stat. value)	1	-2.74294	2.11435	0.25542	Nvg00459 (p-value)	1	0.02073	0.0606	0.80357	Nvg00459	homeobox C10
Nvg00424 (t-stat. value)	1	3.36812	-0.83833	-1.83509	Nvg00424 (p-value)	1	0.00714	0.42143	0.09637	Nvg00424	homeobox C6
Nvg00440 (t-stat. value)	1	-2.42852	1.18149	0.86767	Nvg00440 (p-value)	1	0.03554	0.26474	0.40591	Nvg00440	homeobox D10
Cpg00021 (t-stat. value)	3	-1.50711	0.09766	1.52004	Cpg00021 (p-value)	3	0.1627	0.92413	0.15947	Cpg00021	homeobox protein Chx10-1
Nvg00820 (t-stat. value)	1	4.08074	-0.24714	-3.8385	Nvg00820 (p-value)	1	0.00221	0.8098	0.00327	Nvg00820	homeodomain interacting protein kinase 3
Pwg00026 (t-stat. value)	2	3.0102	-4.67024	0.61919	Pwg00026 (p-value)	2	0.01311	0.00088	0.54964	Pwg00026	homeodomain protein Nkx-3.2
Pwg00025 (t-stat. value)	2	2.76502	-4.23606	0.63128	Pwg00025 (p-value)	2	0.01996	0.00173	0.54202	Pwg00025	homeodomain protein Nkx-3.3
Pwg00030 (t-stat. value)	2	-1.26844	2.74074	-1.1448	Pwg00030 (p-value)	2	0.23337	0.02081	0.27895	Pwg00030	homeodomain-containing protein (PANF)
Nvg00496 (t-stat. value)	3	0.24101	1.74059	-2.57715	Nvg00496 (p-value)	3	0.81442	0.11238	0.02755	Nvg00496	Homo sapiens clone BAC_22608
Nvg00344 (t-stat. value)	1	1.42629	-0.67137	-0.68312	Nvg00344 (p-value)	1	0.18425	0.5172	0.51004	Nvg00344	homologue of proline/arginine rich antibacterial peptides
Nvg00949 (t-stat. value)	1	1.61873	-1.01528	-0.47328	Nvg00949 (p-value)	1	0.13657	0.33391	0.64618	Nvg00949	hypothetical protein LOC418951
Nvg00329 (t-stat. value)	2	0.81263	-2.2105	1.30451	Nvg00329 (p-value)	2	0.43535	0.05152	0.22128	Nvg00329	hypothetical protein XP_429703
Cpg00058 (t-stat. value)	1	6.44223	-3.47011	-0.43325	Cpg00058 (p-value)	1	7e-05	0.00602	0.67403	Cpg00058	Id2 protein
Cpg00057 (t-stat. value)	2	0.46318	-0.55167	0.11992	Cpg00057 (p-value)	2	0.65315	0.59329	0.90692	Cpg00057	Id3 protein
Pwg00013 (t-stat. value)	1	2.85737	-2.15302	-0.28292	Pwg00013 (p-value)	1	0.01703	0.05677	0.78301	Pwg00013	Ikaros transcription factor
Nvg00151 (t-stat. value)	1	-1.77283	1.62854	0.03509	Nvg00151 (p-value)	1	0.10666	0.13447	0.9727	Nvg00151	Immune responsive protein 1
Pwg00003 (t-stat. value)	1	3.29286	-1.79429	-0.72457	Pwg00003 (p-value)	1	0.00811	0.10301	0.48533	Pwg00003	immunoglobulin M heavy chain constant region
Pwg00002 (t-stat. value)	2	1.77853	-2.39952	0.49468	Pwg00002 (p-value)	2	0.10568	0.03735	0.63151	Pwg00002	immunoglobulin Y heavy chain constant region
Nvg00425 (t-stat. value)	2	-0.45221	0.78567	-0.38357	Nvg00425 (p-value)	2	0.66077	0.45028	0.70932	Nvg00425	Indian hedgehog
Nvg00004 (t-stat. value)	3	0.34158	0.94721	-1.56525	Nvg00004 (p-value)	3	0.73974	0.36586	0.14859	Nvg00004	Inositol 1,3,4,5,6-pentakisphosphate 2-kinase
Cpg00045 (t-stat. value)	3	-0.76348	-0.66853	1.78227	Cpg00045 (p-value)	3	0.46281	0.51893	0.10504	Cpg00045	insulin like growth factor I
Cpg00044 (t-stat. value)	1	3.96211	-2.1768	-0.66337	Cpg00044 (p-value)	1	0.00268	0.05454	0.52209	Cpg00044	insulin-like growth factor I receptor
Pwg00008 (t-stat. value)	2	2.16802	-2.31834	0.18239	Pwg00008 (p-value)	2	0.05535	0.04289	0.85892	Pwg00008	Integrin
Nvg00152 (t-stat. value)	1	-2.40623	1.59789	0.46591	Nvg00152 (p-value)	1	0.03692	0.14115	0.65127	Nvg00152	Interferon regulatory factor I
Nvg00379 (t-stat. value)	1	2.39714	-1.35711	-0.67463	Nvg00379 (p-value)	1	0.0375	0.20459	0.51521	Nvg00379	Jagunal homolog 1
Nvg00154 (t-stat. value)	1	6.74188	-4.9041	-0.09098	Nvg00154 (p-value)	1	5e-05	0.00062	0.92931	Nvg00154	junb
Tgg00006 (t-stat. value)	1	2.24889	-1.53519	-0.42664	Tgg00006 (p-value)	1	0.04827	0.15575	0.67868	Tgg00006	kappa opioid receptor
Nvg01023 (t-stat. value)	3	0.03096	-1.22611	1.38398	Nvg01023 (p-value)	3	0.97591	0.24825	0.19647	Nvg01023	Kazal-type serine peptidase inhibitor domain 1
Nvg00156 (t-stat. value)	3	-3.31699	0.12662	3.50427	Nvg00156 (p-value)	3	0.00779	0.90175	0.00569	Nvg00156	Keratin 12
Nvg01015 (t-stat. value)	1	-2.88396	1.55683	0.74978	Nvg01015 (p-value)	1	0.01627	0.15057	0.47066	Nvg01015	keratin 15
Nvg00085 (t-stat. value)	3	0.15599	-3.60858	4.25548	Nvg00085 (p-value)	3	0.87914	0.00478	0.00167	Nvg00085	Keratin 17
Nvg00889 (t-stat. value)	1	2.72659	-0.96073	-1.29887	Nvg00889 (p-value)	1	0.02132	0.35934	0.22314	Nvg00889	keratin complex 1, acidic, gene 12
Nvg00082 (t-stat. value)	1	-3.48617	0.63297	2.26846	Nvg00082 (p-value)	1	0.00586	0.54096	0.04669	Nvg00082	keratin complex 2, basic, gene 5
Nvg00155 (t-stat. value)	2	0.45506	-2.88409	2.44813	Nvg00155 (p-value)	2	0.65879	0.01627	0.03437	Nvg00155	Keratin type II cytoskeletal 5
Nvg00911 (t-stat. value)	1	4.44297	-0.77645	-2.4693	Nvg00911 (p-value)	1	0.00125	0.45545	0.03314	Nvg00911	Kinectin (KTN1)
Nvg00584 (t-stat. value)	2	-2.36477	2.23056	-0.01356	Nvg00584 (p-value)	2	0.03963	0.0498	0.98946	Nvg00584	lambda-recombinase-like protein
Pwg00011 (t-stat. value)	2	1.01984	-2.18905	1.04542	Pwg00011 (p-value)	2	0.33184	0.05342	0.32044	Pwg00011	larval alpha-globin
Pwg00010 (t-stat. value)	2	-0.52219	1.1917	-0.72726	Pwg00010 (p-value)	2	0.61291	0.26089	0.48375	Pwg00010	lectin
Nvg00945 (t-stat. value)	2	-1.56455	3.63497	-1.28406	Nvg00945 (p-value)	2	0.14875	0.00457	0.22807	Nvg00945	leucyl-tRNA synthetase isoform 1
Cpg00018 (t-stat. value)	1	-3.2607	1.2562	1.22481	Cpg00018 (p-value)	1	0.00856	0.2376	0.24872	Cpg00018	Ligand Delta-1 for receptor protein Notch
Nvg00263 (t-stat. value)	1	-0.42046	0.26923	0.14848	Nvg00263 (p-value)	1	0.68304	0.79323	0.88491	Nvg00263	LINE-1 reverse transcriptase homolog
Nvg00143 (t-stat. value)	2	-0.80666	2.79956	-1.75668	Nvg00143 (p-value)	2	0.43863	0.01881	0.10949	Nvg00143	LOC428168 protein
Nvg00266 (t-stat. value)	2	-0.80562	2.44135	-1.49329	Nvg00266 (p-value)	2	0.4392	0.03477	0.16623	Nvg00266	LOC496297 protein
Nvg00205 (t-stat. value)	1	-2.78427	2.54282	0.0188	Nvg00205 (p-value)	1	0.01931	0.02922	0.98537	Nvg00205	LOC569198 protein
Cpg00034 (t-stat. value)	2	-0.22123	0.29217	-0.09102	Cpg00034 (p-value)	2	0.82936	0.77613	0.92927	Cpg00034	luteinizing hormone beta-subunit
Nvg00328 (t-stat. value)	3	1.8842	0.92925	-5.80754	Nvg00328 (p-value)	3	0.08891	0.37465	0.00017	Nvg00328	Ly-6/urokinase-type plasminogen activator receptor (uPAR) superfamily
Nvg00157 (t-stat. value)	2	-0.37316	1.55421	-1.27771	Nvg00157 (p-value)	2	0.71682	0.15119	0.23022	Nvg00157	lysosomal-associated membrane protein 2
Cpg00012 (t-stat. value)	1	3.35655	-0.85926	-1.79596	Cpg00012 (p-value)	1	0.00728	0.41032	0.10273	Cpg00012	mafB
Pwg00032 (t-stat. value)	3	-2.83519	-0.10602	3.75494	Pwg00032 (p-value)	3	0.01769	0.91766	0.00375	Pwg00032	major adult alpha-globin chain
Cpg00036 (t-stat. value)	3	-0.73486	-1.40375	3.17353	Cpg00036 (p-value)	3	0.4793	0.19068	0.00993	Cpg00036	matrix metalloproteinase-21
Nvg00581 (t-stat. value)	2	1.06687	-1.46906	0.42005	Nvg00581 (p-value)	2	0.31111	0.17256	0.68333	Nvg00581	megakaryoblastic leukemia 2 protein 3' UTR DNA match
Tgg00004 (t-stat. value)	3	-0.21206	-1.01049	1.46094	Tgg00004 (p-value)	3	0.83632	0.33608	0.17473	Tgg00004	melanocortin 1 receptor
Tgg00009 (t-stat. value)	1	-2.25142	1.78941	0.22411	Tgg00009 (p-value)	1	0.04806	0.10383	0.82719	Tgg00009	melanocortin 3 receptor
Tgg00008 (t-stat. value)	2	-1.76163	2.65203	-0.65158	Tgg00008 (p-value)	2	0.10862	0.02423	0.52936	Tgg00008	melanocortin 5 receptor
Tgg00003 (t-stat. value)	1	2.20035	-1.43944	-0.4801	Tgg00003 (p-value)	1	0.05241	0.18058	0.64148	Tgg00003	mesotocin receptor
Nvg00070 (t-stat. value)	2	1.04376	-2.0102	0.88522	Nvg00070 (p-value)	2	0.32117	0.07215	0.39682	Nvg00070	methyl-CpG binding domain protein 6
Nvg00338 (t-stat. value)	1	-4.23995	1.35321	1.48366	Nvg00338 (p-value)	1	0.00172	0.20579	0.16872	Nvg00338	MGC108330 protein
Nvg00409 (t-stat. value)	1	-6.08385	2.09893	1.12938	Nvg00409 (p-value)	1	0.00012	0.06219	0.2851	Nvg00409	MGC52838 protein
Nvg00172 (t-stat. value)	3	0.61019	0.48315	-1.29201	Nvg00172 (p-value)	3	0.55535	0.6394	0.22541	Nvg00172	MGC79746 protein
Nvg00040 (t-stat. value)	1	3.70987	-1.00027	-1.75446	Nvg00040 (p-value)	1	0.00404	0.34077	0.10989	Nvg00040	MGC80307 protein
Nvg00150 (t-stat. value)	1	3.41407	-0.66487	-2.16224	Nvg00150 (p-value)	1	0.00661	0.52117	0.0559	Nvg00150	MGC81854 protein (HIG domain containing 1)
Nvg00008 (t-stat. value)	1	-3.60826	1.73915	0.88699	Nvg00008 (p-value)	1	0.00478	0.11264	0.39591	Nvg00008	MGC83110 protein
Nvg00045 (t-stat. value)	2	-1.38229	1.90308	-0.48317	Nvg00045 (p-value)	2	0.19698	0.08618	0.63938	Nvg00045	MGC84798 protein
Nvg00147 (t-stat. value)	2	-2.3609	2.82966	-0.34331	Nvg00147 (p-value)	2	0.03989	0.01786	0.73848	Nvg00147	MGC85228 protein
Nvg00332 (t-stat. value)	1	2.65069	-1.51603	-0.6696	Nvg00332 (p-value)	1	0.02428	0.16046	0.51827	Nvg00332	MGC88898 protein
Nvg00145a (t-stat. value)	2	0.34091	-0.392	0.07395	Nvg00145a (p-value)	2	0.74023	0.70328	0.94251	Nvg00145a	MGC89596 protein
Nvg00160 (t-stat. value)	1	3.63403	-1.66014	-0.96559	Nvg00160 (p-value)	1	0.00458	0.12787	0.35702	Nvg00160	Mitogen-activated protein kinase 6
Nvg00354 (t-stat. value)	2	-0.92506	1.30302	-0.40846	Nvg00354 (p-value)	2	0.37672	0.22177	0.69154	Nvg00354	mmp 3/10a
Nvg00163 (t-stat. value)	1	-2.93402	1.06472	1.28777	Nvg00163 (p-value)	1	0.01494	0.31203	0.22683	Nvg00163	mmp 3/10b
Nvg00167 (t-stat. value)	1	3.88465	-2.44377	-0.47352	Nvg00167 (p-value)	1	0.00304	0.03462	0.64601	Nvg00167	MMP 9
Nvg00368 (t-stat. value)	3	0.0876	0.30914	-0.45013	Nvg00368 (p-value)	3	0.93192	0.76356	0.66222	Nvg00368	mmp e
Nvg00375 (t-stat. value)	1	4.47412	-2.61406	-0.52445	Nvg00375 (p-value)	1	0.00119	0.02586	0.61139	Nvg00375	MMP13 gene 3' utr
Nvg00171 (t-stat. value)	3	-2.17909	-0.40303	3.71719	Nvg00171 (p-value)	3	0.05433	0.69541	0.00399	Nvg00171	Msx1
Nvg00170 (t-stat. value)	1	4.55029	-1.84196	-1.07152	Nvg00170 (p-value)	1	0.00106	0.09529	0.30911	Nvg00170	Msx2
Tgg00001 (t-stat. value)	2	3.39997	-3.56319	0.17227	Tgg00001 (p-value)	2	0.00677	0.00515	0.86666	Tgg00001	mu opioid receptor
Cpg00047 (t-stat. value)	3	0.84096	-0.05732	-0.84851	Cpg00047 (p-value)	3	0.42002	0.95542	0.416	Cpg00047	muscarinic acetylcholine receptor M4
Nvg00218 (t-stat. value)	1	2.62306	-1.47711	-0.69004	Nvg00218 (p-value)	1	0.02546	0.17043	0.50587	Nvg00218	musculoskeletal, embryonic nuclear protein 1
Nvg01058 (t-stat. value)	1	8.55122	-1.47052	-2.03418	Nvg01058 (p-value)	1	1e-05	0.17217	0.06932	Nvg01058	MYC binding protein 2
Nvg00173 (t-stat. value)	2	-1.69054	4.8183	-1.54336	Nvg00173 (p-value)	2	0.1218	0.0007	0.15377	Nvg00173	Myelin P2 (FABP)
Nvg00427 (t-stat. value)	1	-4.77162	3.14768	0.3315	Nvg00427 (p-value)	1	0.00076	0.01037	0.74711	Nvg00427	myogenic regulatory factor 4, Mrf-4
Nvg00428 (t-stat. value)	1	4.59337	-1.9047	-1.0284	Nvg00428 (p-value)	1	0.00099	0.08595	0.32799	Nvg00428	myogenic regulatory factor 5, Myf-5
Nvg00741 (t-stat. value)	2	3.94017	-4.4392	0.24833	Nvg00741 (p-value)	2	0.00277	0.00126	0.8089	Nvg00741	myosin alpha heavy chain, cardiac
Nvg00829 (t-stat. value)	1	-4.4322	3.74153	0.05266	Nvg00829 (p-value)	1	0.00127	0.00384	0.95904	Nvg00829	myosin heavy chain
Nvg00429 (t-stat. value)	1	-3.33342	2.50903	0.26064	Nvg00429 (p-value)	1	0.00757	0.03096	0.79966	Nvg00429	myosin heavy chain
Nvg00890 (t-stat. value)	2	-0.52873	1.03006	-0.55577	Nvg00890 (p-value)	2	0.60853	0.32725	0.59058	Nvg00890	myosin heavy chain
Nvg00827 (t-stat. value)	1	-7.03174	2.86123	0.74391	Nvg00827 (p-value)	1	4e-05	0.01692	0.47405	Nvg00827	myosin heavy chain, 3' UTR
Nvg00175 (t-stat. value)	2	0.55149	-1.44128	0.94079	Nvg00175 (p-value)	2	0.5934	0.18008	0.36898	Nvg00175	Myosin light chain 1av
Nvg00795 (t-stat. value)	2	1.15168	-2.18962	0.90663	Nvg00795 (p-value)	2	0.27624	0.05337	0.38593	Nvg00795	myosin, heavy polypeptide 13, skeletal muscle
Nvg00817 (t-stat. value)	1	-3.95192	0.81549	2.16948	Nvg00817 (p-value)	1	0.00272	0.43379	0.05522	Nvg00817	myosin, heavy polypeptide 4, skeletal muscle
Nvg00174 (t-stat. value)	1	2.05369	-0.17663	-1.97358	Nvg00174 (p-value)	1	0.06709	0.86333	0.07669	Nvg00174	myosin, light polypeptide 6, alkali, smooth muscle and non-muscle
Nvg00048 (t-stat. value)	1	1.98381	-1.13714	-0.62292	Nvg00048 (p-value)	1	0.07539	0.28199	0.54728	Nvg00048	Myozenin I
Nvg00176 (t-stat. value)	1	5.34396	-2.87706	-0.54788	Nvg00176 (p-value)	1	0.00033	0.01647	0.59579	Nvg00176	Na+-K+-ATPase alpha 1 subunit
Nvg00066 (t-stat. value)	2	-1.12634	2.81513	-1.34651	Nvg00066 (p-value)	2	0.28633	0.01831	0.20786	Nvg00066	NADH dehydrogenase (ubiquinone) 1 alpha subcomplex, 2
Nvg00600 (t-stat. value)	1	-2.77094	2.31609	0.14156	Nvg00600 (p-value)	1	0.01976	0.04306	0.89024	Nvg00600	NADH dehydrogenase (ubiquinone) 1 beta subcomplex
Nvg00381 (t-stat. value)	1	-3.219	1.91839	0.5989	Nvg00381 (p-value)	1	0.00919	0.08403	0.56256	Nvg00381	NADH dehydrogenase (ubiquinone) Fe-S protein 6, 13kDa (NADH-coenzyme Q reductase)
Nvg00442 (t-stat. value)	2	-2.04653	4.61395	-1.17252	Nvg00442 (p-value)	2	0.0679	0.00096	0.26816	Nvg00442	NADH dehydrogenase subunit 4, mitochondrial
Cpg00062 (t-stat. value)	3	1.33899	0.5987	-2.60816	Cpg00062 (p-value)	3	0.21021	0.56269	0.02612	Cpg00062	NCAM - 180
Nvg00166 (t-stat. value)	1	2.43409	-1.38181	-0.67298	Nvg00166 (p-value)	1	0.0352	0.19712	0.51621	Nvg00166	nCol (mmp 18)
Nvg00779 (t-stat. value)	1	-4.05554	0.94858	1.98366	Nvg00779 (p-value)	1	0.0023	0.36519	0.07541	Nvg00779	Nebulin
Nvg00961 (t-stat. value)	1	-2.27017	0.39279	1.7993	Nvg00961 (p-value)	1	0.04656	0.70272	0.10217	Nvg00961	nebulin, similar to
Nvg00602 (t-stat. value)	1	-4.27978	0.57602	2.866	Nvg00602 (p-value)	1	0.00161	0.57733	0.01678	Nvg00602	neurofilament 3
Cpg00031 (t-stat. value)	2	0.47328	-1.65932	1.25107	Cpg00031 (p-value)	2	0.64618	0.12804	0.23939	Cpg00031	neurogenin related protein
Nvg00923 (t-stat. value)	2	0.20126	-0.79119	0.66975	Nvg00923 (p-value)	2	0.84453	0.44719	0.51818	Nvg00923	NME1-NME2 protein
Nvg00887 (t-stat. value)	1	17.3856	-2.09858	-1.55614	Nvg00887 (p-value)	1	8.40246e-09	0.06223	0.15073	Nvg00887	no homology
Nvg00797 (t-stat. value)	1	-11.6802	1.76316	1.80818	Nvg00797 (p-value)	1	3.76462e-07	0.10835	0.1007	Nvg00797	no homology
Nvg00621 (t-stat. value)	1	11.5295	-1.76339	-1.80335	Nvg00621 (p-value)	1	4.25158e-07	0.10831	0.1015	Nvg00621	no homology
Nvg00318 (t-stat. value)	1	11.1794	-1.62488	-1.962	Nvg00318 (p-value)	1	5.67036e-07	0.13525	0.07818	Nvg00318	no homology
Nvg00756 (t-stat. value)	1	-10.2848	2.52483	1.10621	Nvg00756 (p-value)	1	1.22811e-06	0.03014	0.29454	Nvg00756	no homology
Nvg00550 (t-stat. value)	1	10.1625	-1.31061	-2.39394	Nvg00550 (p-value)	1	1.37095e-06	0.21929	0.0377	Nvg00550	no homology
Nvg00610 (t-stat. value)	1	8.89001	-2.94541	-0.81546	Nvg00610 (p-value)	1	4.62114e-06	0.01465	0.4338	Nvg00610	no homology
Nvg00498 (t-stat. value)	1	8.34042	-1.47255	-2.01473	Nvg00498 (p-value)	1	1e-05	0.17163	0.07161	Nvg00498	no homology
Nvg00766 (t-stat. value)	1	-8.63676	1.70196	1.74295	Nvg00766 (p-value)	1	1e-05	0.11959	0.11195	Nvg00766	no homology
Nvg00913 (t-stat. value)	1	7.87678	-2.53136	-0.99003	Nvg00913 (p-value)	1	1e-05	0.0298	0.34551	Nvg00913	no homology
Nvg00316 (t-stat. value)	1	7.63158	-1.29911	-2.21147	Nvg00316 (p-value)	1	2e-05	0.22306	0.05143	Nvg00316	no homology
Nvg00037 (t-stat. value)	1	-7.48271	1.60053	1.77103	Nvg00037 (p-value)	1	2e-05	0.14056	0.10697	Nvg00037	no homology
Nvg00672 (t-stat. value)	1	7.54855	-2.71002	-0.86284	Nvg00672 (p-value)	1	2e-05	0.02193	0.40844	Nvg00672	no homology
Nvg00078 (t-stat. value)	1	-7.27295	1.91729	1.41356	Nvg00078 (p-value)	1	3e-05	0.08419	0.18786	Nvg00078	no homology
Nvg01011 (t-stat. value)	1	6.47073	-1.9518	-1.29956	Nvg01011 (p-value)	1	7e-05	0.07951	0.22291	Nvg01011	no homology
Nvg00286 (t-stat. value)	1	6.30356	-3.15598	-0.54159	Nvg00286 (p-value)	1	9e-05	0.01023	0.59996	Nvg00286	no homology
Nvg00622 (t-stat. value)	1	-6.29111	3.67399	0.34923	Nvg00622 (p-value)	1	9e-05	0.00429	0.73416	Nvg00622	no homology
Nvg00257 (t-stat. value)	1	6.22934	-0.96379	-2.62568	Nvg00257 (p-value)	1	0.0001	0.35788	0.02535	Nvg00257	no homology
Nvg00207 (t-stat. value)	1	6.19332	-1.51432	-1.72016	Nvg00207 (p-value)	1	0.0001	0.16089	0.11614	Nvg00207	no homology
Nvg00812 (t-stat. value)	1	6.20595	-1.7925	-1.41545	Nvg00812 (p-value)	1	0.0001	0.10331	0.18732	Nvg00812	no homology
Nvg00794 (t-stat. value)	1	6.22633	-3.90799	-0.27158	Nvg00794 (p-value)	1	0.0001	0.00292	0.79147	Nvg00794	no homology
Nvg00557 (t-stat. value)	1	6.16178	-2.51664	-0.84999	Nvg00557 (p-value)	1	0.00011	0.03056	0.41522	Nvg00557	no homology
Nvg00726 (t-stat. value)	1	6.13574	-3.3938	-0.42992	Nvg00726 (p-value)	1	0.00011	0.00684	0.67637	Nvg00726	no homology
Nvg00264 (t-stat. value)	1	6.17287	-3.86691	-0.27795	Nvg00264 (p-value)	1	0.00011	0.00312	0.78671	Nvg00264	no homology
Nvg00777 (t-stat. value)	1	-6.0869	1.96058	1.24419	Nvg00777 (p-value)	1	0.00012	0.07836	0.2418	Nvg00777	no homology
Nvg00906 (t-stat. value)	1	-6.05537	3.12643	0.52746	Nvg00906 (p-value)	1	0.00012	0.01076	0.60938	Nvg00906	no homology
Nvg00265 (t-stat. value)	1	-5.83096	3.46417	0.36966	Nvg00265 (p-value)	1	0.00017	0.00608	0.71935	Nvg00265	no homology
Nvg00916 (t-stat. value)	1	5.68693	-1.35139	-1.84551	Nvg00916 (p-value)	1	0.0002	0.20635	0.09474	Nvg00916	no homology
Nvg00803 (t-stat. value)	1	5.67918	-2.01239	-1.14285	Nvg00803 (p-value)	1	0.0002	0.07189	0.27973	Nvg00803	no homology
Nvg01024 (t-stat. value)	1	-5.63993	2.00705	1.14128	Nvg01024 (p-value)	1	0.00022	0.07253	0.28035	Nvg01024	no homology
Nvg00691 (t-stat. value)	1	5.53289	-3.26937	-0.40427	Nvg00691 (p-value)	1	0.00025	0.00844	0.69453	Nvg00691	no homology
Nvg00279 (t-stat. value)	1	-5.41394	3.93083	0.16763	Nvg00279 (p-value)	1	0.0003	0.00282	0.87022	Nvg00279	no homology
Nvg00818 (t-stat. value)	1	-5.34727	1.8205	1.25554	Nvg00818 (p-value)	1	0.00032	0.0987	0.23783	Nvg00818	no homology
Nvg00690 (t-stat. value)	1	5.34718	-2.30332	-0.8752	Nvg00690 (p-value)	1	0.00032	0.044	0.402	Nvg00690	no homology
Nvg00243 (t-stat. value)	1	-5.29487	2.63266	0.66637	Nvg00243 (p-value)	1	0.00035	0.02505	0.52025	Nvg00243	no homology
Nvg00212 (t-stat. value)	1	5.16212	-1.97397	-1.08835	Nvg00212 (p-value)	1	0.00042	0.07664	0.30197	Nvg00212	no homology
Nvg00230 (t-stat. value)	1	5.1688	-3.44654	-0.28487	Nvg00230 (p-value)	1	0.00042	0.00626	0.78155	Nvg00230	no homology
Nvg00841 (t-stat. value)	1	5.15294	-0.73498	-2.85496	Nvg00841 (p-value)	1	0.00043	0.47923	0.0171	Nvg00841	no homology
Nvg00977 (t-stat. value)	1	-5.11153	2.34777	0.80648	Nvg00977 (p-value)	1	0.00046	0.0408	0.43873	Nvg00977	no homology
Nvg00232 (t-stat. value)	1	5.07816	-0.56761	-3.30925	Nvg00232 (p-value)	1	0.00048	0.58282	0.00789	Nvg00232	no homology
Nvg00997 (t-stat. value)	1	5.0727	-2.62081	-0.63653	Nvg00997 (p-value)	1	0.00048	0.02556	0.53873	Nvg00997	no homology
Nvg00751 (t-stat. value)	1	5.03423	-2.50862	-0.69373	Nvg00751 (p-value)	1	0.00051	0.03099	0.50365	Nvg00751	no homology
Nvg00760 (t-stat. value)	1	4.96701	-1.90019	-1.11271	Nvg00760 (p-value)	1	0.00056	0.0866	0.29187	Nvg00760	no homology
Nvg00805 (t-stat. value)	1	4.96189	-2.73796	-0.55483	Nvg00805 (p-value)	1	0.00057	0.02091	0.5912	Nvg00805	no homology
Nvg00700 (t-stat. value)	1	-4.94501	1.853	1.14917	Nvg00700 (p-value)	1	0.00058	0.09358	0.27723	Nvg00700	no homology
Nvg00223 (t-stat. value)	1	-4.94435	4.24977	0.01173	Nvg00223 (p-value)	1	0.00058	0.00169	0.99087	Nvg00223	no homology
Nvg00204 (t-stat. value)	1	-4.90525	2.86749	0.48042	Nvg00204 (p-value)	1	0.00062	0.01674	0.64126	Nvg00204	no homology
Nvg00262 (t-stat. value)	1	4.85745	-1.72629	-1.2469	Nvg00262 (p-value)	1	0.00066	0.115	0.24085	Nvg00262	no homology
Nvg00847 (t-stat. value)	1	4.85601	-3.33984	-0.27144	Nvg00847 (p-value)	1	0.00067	0.00749	0.79157	Nvg00847	no homology
Nvg00295 (t-stat. value)	1	4.82905	-2.42872	-0.70384	Nvg00295 (p-value)	1	0.00069	0.03553	0.4976	Nvg00295	no homology
Nvg00606 (t-stat. value)	1	4.77342	-2.27344	-0.79206	Nvg00606 (p-value)	1	0.00075	0.0463	0.4467	Nvg00606	no homology
Nvg00771 (t-stat. value)	1	4.73578	-1.05421	-2.05713	Nvg00771 (p-value)	1	0.0008	0.31659	0.06671	Nvg00771	no homology
Nvg01045 (t-stat. value)	1	4.73228	-1.3491	-1.63102	Nvg01045 (p-value)	1	0.0008	0.20706	0.13394	Nvg01045	no homology
Nvg00747 (t-stat. value)	1	4.73642	-2.29935	-0.76744	Nvg00747 (p-value)	1	0.0008	0.0443	0.46056	Nvg00747	no homology
Nvg00764 (t-stat. value)	1	-4.67287	0.45707	3.46608	Nvg00764 (p-value)	1	0.00088	0.65739	0.00606	Nvg00764	no homology
Nvg00103 (t-stat. value)	1	4.67349	-2.61683	-0.56467	Nvg00103 (p-value)	1	0.00088	0.02574	0.58474	Nvg00103	no homology
Nvg00608 (t-stat. value)	1	4.63956	-2.2802	-0.75997	Nvg00608 (p-value)	1	0.00092	0.04577	0.46481	Nvg00608	no homology
Nvg00190 (t-stat. value)	1	-4.61578	1.41138	1.5237	Nvg00190 (p-value)	1	0.00096	0.18848	0.15856	Nvg00190	no homology
Nvg00609 (t-stat. value)	1	-4.59592	1.18714	1.8098	Nvg00609 (p-value)	1	0.00099	0.26261	0.10043	Nvg00609	no homology
Nvg01034 (t-stat. value)	1	4.58905	-2.96304	-0.37564	Nvg01034 (p-value)	1	0.001	0.01421	0.71503	Nvg01034	no homology
Nvg00856 (t-stat. value)	1	4.52443	-2.0931	-0.86519	Nvg00856 (p-value)	1	0.0011	0.0628	0.40721	Nvg00856	no homology
Nvg00931 (t-stat. value)	1	4.50664	-1.29279	-1.63968	Nvg00931 (p-value)	1	0.00113	0.22515	0.13211	Nvg00931	no homology
Nvg00826 (t-stat. value)	1	4.50301	-2.40324	-0.65229	Nvg00826 (p-value)	1	0.00114	0.03711	0.52892	Nvg00826	no homology
Nvg00859 (t-stat. value)	1	4.49056	-2.98504	-0.34535	Nvg00859 (p-value)	1	0.00116	0.01369	0.73698	Nvg00859	no homology
Nvg00270 (t-stat. value)	1	4.48157	-2.65716	-0.50294	Nvg00270 (p-value)	1	0.00118	0.02402	0.6259	Nvg00270	no homology
Nvg00569 (t-stat. value)	1	-4.46373	2.02919	0.89897	Nvg00569 (p-value)	1	0.00121	0.0699	0.3898	Nvg00569	no homology
Nvg00969 (t-stat. value)	1	-4.44043	2.36313	0.6631	Nvg00969 (p-value)	1	0.00125	0.03974	0.52226	Nvg00969	no homology
Nvg00404 (t-stat. value)	1	-4.43544	1.43517	1.44624	Nvg00404 (p-value)	1	0.00126	0.18177	0.17871	Nvg00404	no homology
Nvg00180 (t-stat. value)	1	-4.40928	0.81891	2.36701	Nvg00180 (p-value)	1	0.00132	0.43192	0.03948	Nvg00180	no homology
Nvg00072 (t-stat. value)	1	4.39506	-1.13805	-1.81678	Nvg00072 (p-value)	1	0.00135	0.28163	0.0993	Nvg00072	no homology
Nvg00287 (t-stat. value)	1	4.35218	-3.03361	-0.29388	Nvg00287 (p-value)	1	0.00144	0.0126	0.77486	Nvg00287	no homology
Nvg00869 (t-stat. value)	1	4.33872	-2.4897	-0.56365	Nvg00869 (p-value)	1	0.00147	0.03201	0.58541	Nvg00869	no homology
Nvg00221 (t-stat. value)	1	-4.31223	2.60054	0.49527	Nvg00221 (p-value)	1	0.00153	0.02647	0.63111	Nvg00221	no homology
Nvg00907 (t-stat. value)	1	4.2776	-1.1022	-1.82912	Nvg00907 (p-value)	1	0.00162	0.2962	0.09732	Nvg00907	no homology
Nvg00296 (t-stat. value)	1	4.24983	-2.15363	-0.75599	Nvg00296 (p-value)	1	0.00169	0.05672	0.46709	Nvg00296	no homology
Nvg00191 (t-stat. value)	1	4.2052	-1.17888	-1.69485	Nvg00191 (p-value)	1	0.00181	0.26573	0.12097	Nvg00191	no homology
Nvg00291 (t-stat. value)	1	4.18719	-1.28783	-1.54648	Nvg00291 (p-value)	1	0.00187	0.22681	0.15303	Nvg00291	no homology
Nvg00533 (t-stat. value)	1	4.16769	-1.17713	-1.68421	Nvg00533 (p-value)	1	0.00193	0.2664	0.12305	Nvg00533	no homology
Nvg00300 (t-stat. value)	1	-4.16388	2.81919	0.3478	Nvg00300 (p-value)	1	0.00194	0.01819	0.7352	Nvg00300	no homology
Nvg01044 (t-stat. value)	1	4.16102	-2.93219	-0.29419	Nvg01044 (p-value)	1	0.00195	0.01498	0.77463	Nvg01044	no homology
Nvg00872 (t-stat. value)	1	4.15877	-3.3085	-0.13779	Nvg00872 (p-value)	1	0.00195	0.0079	0.89314	Nvg00872	no homology
Nvg01002 (t-stat. value)	1	4.15006	-2.67565	-0.41625	Nvg01002 (p-value)	1	0.00198	0.02327	0.68602	Nvg01002	no homology
Nvg00255 (t-stat. value)	1	-4.13295	3.36678	0.10986	Nvg00255 (p-value)	1	0.00203	0.00716	0.91469	Nvg00255	no homology
Nvg00607 (t-stat. value)	2	4.11941	-5.04493	0.32148	Nvg00607 (p-value)	2	0.00208	0.0005	0.75447	Nvg00607	no homology
Nvg00934 (t-stat. value)	1	4.11643	-1.1573	-1.6932	Nvg00934 (p-value)	1	0.00209	0.27404	0.12129	Nvg00934	no homology
Nvg00611 (t-stat. value)	1	-4.08958	2.5076	0.49223	Nvg00611 (p-value)	1	0.00218	0.03104	0.63318	Nvg00611	no homology
Nvg00203 (t-stat. value)	1	-4.08364	1.18303	1.64649	Nvg00203 (p-value)	1	0.0022	0.26416	0.13068	Nvg00203	no homology
Nvg00552 (t-stat. value)	1	4.08488	-1.35209	-1.43505	Nvg00552 (p-value)	1	0.0022	0.20613	0.1818	Nvg00552	no homology
Nvg00835 (t-stat. value)	1	4.0765	-1.51895	-1.2485	Nvg00835 (p-value)	1	0.00223	0.15974	0.24029	Nvg00835	no homology
Nvg00053 (t-stat. value)	1	4.0732	-2.49679	-0.49414	Nvg00053 (p-value)	1	0.00224	0.03162	0.63188	Nvg00053	no homology
Nvg00251 (t-stat. value)	2	-4.01725	4.43169	-0.22626	Nvg00251 (p-value)	2	0.00245	0.00127	0.82556	Nvg00251	no homology
Nvg00678 (t-stat. value)	1	4.01575	-1.01303	-1.86481	Nvg00678 (p-value)	1	0.00246	0.33493	0.09179	Nvg00678	no homology
Nvg00701 (t-stat. value)	1	3.96918	-2.87153	-0.2732	Nvg00701 (p-value)	1	0.00265	0.01663	0.79026	Nvg00701	no homology
Nvg00245 (t-stat. value)	1	3.95893	-3.07816	-0.17883	Nvg00245 (p-value)	1	0.00269	0.01168	0.86164	Nvg00245	no homology
Nvg00022 (t-stat. value)	1	-3.93267	1.5368	1.18439	Nvg00022 (p-value)	1	0.00281	0.15536	0.26364	Nvg00022	no homology
Nvg00182 (t-stat. value)	1	-3.9075	2.8292	0.27651	Nvg00182 (p-value)	1	0.00293	0.01788	0.78779	Nvg00182	no homology
Nvg00692 (t-stat. value)	1	3.90501	-2.39875	-0.50586	Nvg00692 (p-value)	1	0.00294	0.0374	0.62392	Nvg00692	no homology
Nvg00979 (t-stat. value)	1	3.902	-0.69523	-2.37982	Nvg00979 (p-value)	1	0.00295	0.50274	0.03862	Nvg00979	no homology
Nvg01057 (t-stat. value)	1	3.89777	-1.81019	-0.92159	Nvg01057 (p-value)	1	0.00297	0.10037	0.37844	Nvg01057	no homology
Nvg00937 (t-stat. value)	1	3.89669	-1.09493	-1.69678	Nvg00937 (p-value)	1	0.00298	0.29922	0.12059	Nvg00937	no homology
Nvg00036 (t-stat. value)	1	3.88797	-1.75901	-0.96228	Nvg00036 (p-value)	1	0.00302	0.10908	0.3586	Nvg00036	no homology
Nvg00942 (t-stat. value)	1	3.87279	-2.63576	-0.3638	Nvg00942 (p-value)	1	0.0031	0.02491	0.72358	Nvg00942	no homology
Nvg00880 (t-stat. value)	1	-3.80042	0.94334	1.88178	Nvg00880 (p-value)	1	0.00348	0.36774	0.08926	Nvg00880	no homology
Nvg00406 (t-stat. value)	1	-3.78628	2.15679	0.6255	Nvg00406 (p-value)	1	0.00357	0.05641	0.54565	Nvg00406	no homology
Nvg00665 (t-stat. value)	1	3.7754	-1.91183	-0.80094	Nvg00665 (p-value)	1	0.00363	0.08495	0.44178	Nvg00665	no homology
Nvg01009 (t-stat. value)	2	-3.76786	3.85317	-0.1463	Nvg01009 (p-value)	2	0.00367	0.0032	0.88659	Nvg01009	no homology
Nvg00177 (t-stat. value)	1	3.75995	-1.03446	-1.72639	Nvg00177 (p-value)	1	0.00372	0.32529	0.11498	Nvg00177	no homology
Nvg00576 (t-stat. value)	1	3.74335	-2.36987	-0.47599	Nvg00576 (p-value)	1	0.00383	0.03929	0.64431	Nvg00576	no homology
Nvg00721 (t-stat. value)	2	-3.74273	3.9979	-0.19451	Nvg00721 (p-value)	2	0.00383	0.00253	0.84967	Nvg00721	no homology
Nvg00709 (t-stat. value)	1	-3.71205	2.47056	0.40739	Nvg00709 (p-value)	1	0.00403	0.03307	0.69231	Nvg00709	no homology
Nvg00957 (t-stat. value)	1	3.7087	-3.32622	-0.01028	Nvg00957 (p-value)	1	0.00405	0.00767	0.99201	Nvg00957	no homology
Nvg00410 (t-stat. value)	1	3.6983	-1.53139	-1.10994	Nvg00410 (p-value)	1	0.00412	0.15667	0.293	Nvg00410	no homology
Nvg00073 (t-stat. value)	1	3.67719	-1.22325	-1.44099	Nvg00073 (p-value)	1	0.00427	0.24928	0.18016	Nvg00073	no homology
Nvg00247 (t-stat. value)	1	-3.66701	1.51425	1.11573	Nvg00247 (p-value)	1	0.00434	0.16091	0.29063	Nvg00247	no homology
Nvg00532 (t-stat. value)	2	-3.66734	3.68776	-0.12602	Nvg00532 (p-value)	2	0.00434	0.00419	0.90222	Nvg00532	no homology
Nvg00716 (t-stat. value)	2	-3.66551	5.84241	-0.56866	Nvg00716 (p-value)	2	0.00435	0.00016	0.58213	Nvg00716	no homology
Nvg00834 (t-stat. value)	1	3.64	-1.40668	-1.21671	Nvg00834 (p-value)	1	0.00454	0.18983	0.25165	Nvg00834	no homology
Nvg00840 (t-stat. value)	1	3.63164	-2.80519	-0.2075	Nvg00840 (p-value)	1	0.0046	0.01863	0.83978	Nvg00840	no homology
Nvg01036 (t-stat. value)	1	3.62868	-2.4704	-0.38165	Nvg01036 (p-value)	1	0.00462	0.03308	0.7107	Nvg01036	no homology
Nvg00215 (t-stat. value)	1	-3.62081	2.86643	0.1752	Nvg00215 (p-value)	1	0.00468	0.01677	0.86442	Nvg00215	no homology
Nvg01056 (t-stat. value)	1	3.617	-1.74101	-0.88844	Nvg01056 (p-value)	1	0.00471	0.1123	0.39517	Nvg01056	no homology
Nvg00811 (t-stat. value)	2	3.60166	-3.93157	0.21903	Nvg00811 (p-value)	2	0.00483	0.00281	0.83103	Nvg00811	no homology
Nvg00765 (t-stat. value)	1	-3.57693	2.66936	0.25767	Nvg00765 (p-value)	1	0.00504	0.02352	0.80188	Nvg00765	no homology
Nvg00917 (t-stat. value)	2	3.55154	-3.74464	0.17992	Nvg00917 (p-value)	2	0.00525	0.00382	0.86081	Nvg00917	no homology
Nvg00778 (t-stat. value)	1	3.52943	-1.6298	-0.95544	Nvg00778 (p-value)	1	0.00545	0.1342	0.36188	Nvg00778	no homology
Nvg00767 (t-stat. value)	2	3.51501	-3.64878	0.16165	Nvg00767 (p-value)	2	0.00558	0.00447	0.8748	Nvg00767	no homology
Nvg00973 (t-stat. value)	1	3.47492	-1.42148	-1.13709	Nvg00973 (p-value)	1	0.00597	0.1856	0.28201	Nvg00973	no homology
Nvg00863 (t-stat. value)	1	3.45925	-1.93429	-0.67727	Nvg00863 (p-value)	1	0.00613	0.08185	0.5136	Nvg00863	no homology
Nvg00871 (t-stat. value)	2	3.4534	-4.69094	0.45094	Nvg00871 (p-value)	2	0.00619	0.00085	0.66166	Nvg00871	no homology
Nvg00029 (t-stat. value)	3	-3.4431	0.16435	3.5075	Nvg00029 (p-value)	3	0.0063	0.87273	0.00566	Nvg00029	no homology
Nvg00383 (t-stat. value)	2	3.4316	-5.41163	0.58679	Nvg00383 (p-value)	2	0.00642	0.0003	0.57035	Nvg00383	no homology
Nvg00781 (t-stat. value)	1	-3.43058	2.49119	0.30467	Nvg00781 (p-value)	1	0.00643	0.03192	0.76686	Nvg00781	no homology
Nvg00941 (t-stat. value)	1	3.4158	-2.20095	-0.47477	Nvg00941 (p-value)	1	0.00659	0.05236	0.64515	Nvg00941	no homology
Nvg00707 (t-stat. value)	1	-3.36365	0.42857	2.63584	Nvg00707 (p-value)	1	0.0072	0.67732	0.02491	Nvg00707	no homology
Nvg00985 (t-stat. value)	2	3.35333	-5.28059	0.5945	Nvg00985 (p-value)	2	0.00732	0.00036	0.56538	Nvg00985	no homology
Nvg00804 (t-stat. value)	1	3.34584	-0.8252	-1.84393	Nvg00804 (p-value)	1	0.00742	0.42851	0.09499	Nvg00804	no homology
Nvg00489 (t-stat. value)	1	3.34559	-1.38507	-1.12199	Nvg00489 (p-value)	1	0.00742	0.19615	0.28808	Nvg00489	no homology
Nvg00998 (t-stat. value)	1	-3.33841	1.27575	1.23743	Nvg00998 (p-value)	1	0.00751	0.23088	0.2442	Nvg00998	no homology
Nvg00495 (t-stat. value)	1	3.33158	-0.68394	-2.07667	Nvg00495 (p-value)	1	0.0076	0.50955	0.06456	Nvg00495	no homology
Nvg00799 (t-stat. value)	2	3.32816	-3.51531	0.18131	Nvg00799 (p-value)	2	0.00764	0.00558	0.85975	Nvg00799	no homology
Nvg00855 (t-stat. value)	1	3.32419	-1.37842	-1.11989	Nvg00855 (p-value)	1	0.00769	0.19813	0.28894	Nvg00855	no homology
Nvg01018 (t-stat. value)	1	3.29233	-2.3106	-0.36107	Nvg01018 (p-value)	1	0.00812	0.04346	0.72556	Nvg01018	no homology
Nvg00798 (t-stat. value)	1	3.28729	-1.82925	-0.6944	Nvg00798 (p-value)	1	0.00819	0.0973	0.50324	Nvg00798	no homology
Nvg00374 (t-stat. value)	1	3.2861	-2.34109	-0.34029	Nvg00374 (p-value)	1	0.0082	0.04126	0.74068	Nvg00374	no homology
Nvg00992 (t-stat. value)	1	3.28354	-2.75011	-0.1171	Nvg00992 (p-value)	1	0.00824	0.02047	0.9091	Nvg00992	no homology
Nvg00676 (t-stat. value)	1	3.24956	-2.50125	-0.23431	Nvg00676 (p-value)	1	0.00873	0.03138	0.81947	Nvg00676	no homology
Nvg00563 (t-stat. value)	1	-3.23913	0.9581	1.58839	Nvg00563 (p-value)	1	0.00888	0.3606	0.14328	Nvg00563	no homology
Nvg00883 (t-stat. value)	1	3.23812	-1.02422	-1.49776	Nvg00883 (p-value)	1	0.0089	0.32987	0.16508	Nvg00883	no homology
Nvg00675 (t-stat. value)	1	-3.23764	1.54874	0.91531	Nvg00675 (p-value)	1	0.0089	0.15249	0.38157	Nvg00675	no homology
Nvg01029 (t-stat. value)	1	-3.23467	0.74165	1.91749	Nvg01029 (p-value)	1	0.00895	0.47536	0.08416	Nvg01029	no homology
Nvg00986 (t-stat. value)	2	-3.21142	3.32042	-0.15437	Nvg00986 (p-value)	2	0.00931	0.00774	0.88039	Nvg00986	no homology
Nvg00505 (t-stat. value)	2	3.1679	-4.0244	0.39761	Nvg00505 (p-value)	2	0.01002	0.00242	0.69928	Nvg00505	no homology
Nvg00705 (t-stat. value)	2	-3.16708	4.96591	-0.61191	Nvg00705 (p-value)	2	0.01004	0.00057	0.55426	Nvg00705	no homology
Nvg00246 (t-stat. value)	1	3.1435	-0.31238	-2.7454	Nvg00246 (p-value)	1	0.01045	0.76117	0.02064	Nvg00246	no homology
Nvg00737 (t-stat. value)	1	-3.13832	2.6699	0.10243	Nvg00737 (p-value)	1	0.01054	0.0235	0.92044	Nvg00737	no homology
Nvg00830 (t-stat. value)	2	3.12964	-3.4282	0.22535	Nvg00830 (p-value)	2	0.0107	0.00646	0.82624	Nvg00830	no homology
Nvg00562 (t-stat. value)	1	-3.09412	0.90613	1.58349	Nvg00562 (p-value)	1	0.01136	0.38618	0.14439	Nvg00562	no homology
Nvg00317 (t-stat. value)	1	3.09383	-0.22931	-2.92467	Nvg00317 (p-value)	1	0.01137	0.82325	0.01518	Nvg00317	no homology
Nvg00483 (t-stat. value)	2	-3.06771	3.45468	-0.25956	Nvg00483 (p-value)	2	0.01189	0.00618	0.80047	Nvg00483	no homology
Nvg00846 (t-stat. value)	1	3.06763	-2.91143	0.04159	Nvg00846 (p-value)	1	0.01189	0.01553	0.96764	Nvg00846	no homology
Nvg00787 (t-stat. value)	1	-3.06342	0.78651	1.74282	Nvg00787 (p-value)	1	0.01197	0.44981	0.11197	Nvg00787	no homology
Nvg01004 (t-stat. value)	2	-3.06072	6.30712	-0.85376	Nvg01004 (p-value)	2	0.01203	9e-05	0.41322	Nvg01004	no homology
Nvg00075 (t-stat. value)	2	-3.06069	6.01533	-0.81875	Nvg00075 (p-value)	2	0.01203	0.00013	0.43201	Nvg00075	no homology
Nvg00485 (t-stat. value)	1	-3.04591	1.10896	1.29299	Nvg00485 (p-value)	1	0.01234	0.29341	0.22509	Nvg00485	no homology
Nvg00488 (t-stat. value)	1	3.03843	-1.23945	-1.13872	Nvg00488 (p-value)	1	0.0125	0.24348	0.28137	Nvg00488	no homology
Nvg00927 (t-stat. value)	1	-3.03485	2.25663	0.29364	Nvg00927 (p-value)	1	0.01257	0.04764	0.77504	Nvg00927	no homology
Nvg00682 (t-stat. value)	3	-3.02782	-0.10328	4.07557	Nvg00682 (p-value)	3	0.01272	0.91978	0.00223	Nvg00682	no homology
Nvg00633 (t-stat. value)	2	3.02585	-4.01135	0.45194	Nvg00633 (p-value)	2	0.01277	0.00247	0.66096	Nvg00633	no homology
Nvg00596 (t-stat. value)	2	-3.02458	4.44389	-0.56264	Nvg00596 (p-value)	2	0.0128	0.00125	0.58607	Nvg00596	no homology
Nvg00388 (t-stat. value)	2	-3.00954	5.33459	-0.74353	Nvg00388 (p-value)	2	0.01313	0.00033	0.47427	Nvg00388	no homology
Nvg00413 (t-stat. value)	3	-3.00757	0.03237	3.46473	Nvg00413 (p-value)	3	0.01317	0.97482	0.00607	Nvg00413	no homology
Nvg00699 (t-stat. value)	3	2.99855	-0.14155	-3.08379	Nvg00699 (p-value)	3	0.01338	0.89025	0.01157	Nvg00699	no homology
Nvg00510 (t-stat. value)	2	2.9985	-6.31715	0.88335	Nvg00510 (p-value)	2	0.01338	9e-05	0.39779	Nvg00510	no homology
Nvg00303 (t-stat. value)	1	2.98964	-0.80876	-1.66459	Nvg00303 (p-value)	1	0.01358	0.43747	0.12697	Nvg00303	no homology
Nvg00991 (t-stat. value)	2	-2.9889	6.24271	-0.8792	Nvg00991 (p-value)	2	0.0136	0.0001	0.39993	Nvg00991	no homology
Nvg00486 (t-stat. value)	1	-2.97226	0.33472	2.53688	Nvg00486 (p-value)	1	0.01399	0.74475	0.02952	Nvg00486	no homology
Nvg00993 (t-stat. value)	1	-2.9672	0.51213	2.15369	Nvg00993 (p-value)	1	0.01411	0.61968	0.05671	Nvg00993	no homology
Nvg00487 (t-stat. value)	2	-2.95672	3.10895	-0.17318	Nvg00487 (p-value)	2	0.01437	0.01108	0.86597	Nvg00487	no homology
Nvg00504 (t-stat. value)	2	-2.94532	2.71835	-0.00064	Nvg00504 (p-value)	2	0.01465	0.02162	0.9994	Nvg00504	no homology
Nvg00655 (t-stat. value)	1	-2.94516	1.28955	1.03864	Nvg00655 (p-value)	1	0.01466	0.22623	0.32344	Nvg00655	no homology
Nvg00539 (t-stat. value)	1	2.92269	-1.77019	-0.58792	Nvg00539 (p-value)	1	0.01523	0.10712	0.56963	Nvg00539	no homology
Nvg00955 (t-stat. value)	1	-2.89683	0.63832	1.87538	Nvg00955 (p-value)	1	0.01592	0.53761	0.09021	Nvg00955	no homology
Nvg00281 (t-stat. value)	1	2.89175	-1.73946	-0.59839	Nvg00281 (p-value)	1	0.01606	0.11258	0.56289	Nvg00281	no homology
Nvg00769 (t-stat. value)	1	2.88901	-2.52418	-0.07595	Nvg00769 (p-value)	1	0.01613	0.03017	0.94096	Nvg00769	no homology
Nvg00039 (t-stat. value)	2	2.88717	-4.57464	0.65401	Nvg00039 (p-value)	2	0.01619	0.00102	0.52786	Nvg00039	no homology
Nvg00620 (t-stat. value)	3	2.88566	-0.07807	-3.14995	Nvg00620 (p-value)	3	0.01623	0.93931	0.01033	Nvg00620	no homology
Nvg00304 (t-stat. value)	1	2.87492	-1.57429	-0.72997	Nvg00304 (p-value)	1	0.01653	0.1465	0.48216	Nvg00304	no homology
Nvg00910 (t-stat. value)	1	2.87058	-1.59243	-0.71197	Nvg00910 (p-value)	1	0.01665	0.14237	0.49276	Nvg00910	no homology
Nvg00258 (t-stat. value)	3	2.87012	-0.02679	-3.30003	Nvg00258 (p-value)	3	0.01667	0.97915	0.00801	Nvg00258	no homology
Nvg00308 (t-stat. value)	1	-2.86984	0.34772	2.4165	Nvg00308 (p-value)	1	0.01667	0.73526	0.03628	Nvg00308	no homology
Nvg00493 (t-stat. value)	1	2.8668	-0.74806	-1.67969	Nvg00493 (p-value)	1	0.01676	0.47165	0.12394	Nvg00493	no homology
Nvg00220 (t-stat. value)	1	2.82069	-1.82013	-0.50175	Nvg00220 (p-value)	1	0.01814	0.09876	0.6267	Nvg00220	no homology
Nvg00293 (t-stat. value)	2	-2.81449	3.03168	-0.20326	Nvg00293 (p-value)	2	0.01833	0.01264	0.843	Nvg00293	no homology
Nvg00509 (t-stat. value)	1	-2.77079	1.68686	0.58392	Nvg00509 (p-value)	1	0.01976	0.12253	0.57221	Nvg00509	no homology
Nvg00980 (t-stat. value)	1	2.76786	-0.34289	-2.33667	Nvg00980 (p-value)	1	0.01986	0.73878	0.04157	Nvg00980	no homology
Nvg00307 (t-stat. value)	1	2.76673	-0.42494	-2.16666	Nvg00307 (p-value)	1	0.0199	0.67988	0.05548	Nvg00307	no homology
Nvg01006 (t-stat. value)	2	2.76567	-2.85026	0.14427	Nvg01006 (p-value)	2	0.01993	0.01724	0.88815	Nvg01006	no homology
Nvg00888 (t-stat. value)	2	2.73654	-2.74992	0.10987	Nvg00888 (p-value)	2	0.02096	0.02048	0.91469	Nvg00888	no homology
Nvg00030 (t-stat. value)	2	-2.71241	4.58361	-0.74181	Nvg00030 (p-value)	2	0.02184	0.00101	0.47527	Nvg00030	no homology
Nvg00235 (t-stat. value)	2	2.70932	-4.04151	0.60655	Nvg00235 (p-value)	2	0.02196	0.00236	0.55767	Nvg00235	no homology
Nvg01008 (t-stat. value)	2	2.70545	-4.06011	0.61371	Nvg01008 (p-value)	2	0.02211	0.00229	0.55311	Nvg01008	no homology
Nvg00361 (t-stat. value)	1	-2.70372	1.22485	0.98081	Nvg00361 (p-value)	1	0.02217	0.2487	0.34982	Nvg00361	no homology
Nvg00376 (t-stat. value)	1	-2.69138	1.79808	0.45633	Nvg00376 (p-value)	1	0.02265	0.10237	0.6579	Nvg00376	no homology
Nvg00666 (t-stat. value)	2	-2.68862	6.15533	-1.02208	Nvg00666 (p-value)	2	0.02275	0.00011	0.33083	Nvg00666	no homology
Nvg00784 (t-stat. value)	1	2.66159	-2.1159	-0.21515	Nvg00784 (p-value)	1	0.02383	0.06044	0.83397	Nvg00784	no homology
Nvg00299 (t-stat. value)	2	-2.65727	3.87249	-0.58366	Nvg00299 (p-value)	2	0.02401	0.0031	0.57237	Nvg00299	no homology
Nvg00541 (t-stat. value)	1	2.64403	-2.05679	-0.24595	Nvg00541 (p-value)	1	0.02456	0.06674	0.8107	Nvg00541	no homology
Nvg00558 (t-stat. value)	2	-2.63226	4.99484	-0.87079	Nvg00558 (p-value)	2	0.02506	0.00054	0.40429	Nvg00558	no homology
Nvg00554 (t-stat. value)	3	2.61782	-0.12224	-2.70653	Nvg00554 (p-value)	3	0.02569	0.90513	0.02206	Nvg00554	no homology
Nvg00057 (t-stat. value)	1	2.60925	-2.01122	-0.25971	Nvg00057 (p-value)	1	0.02607	0.07203	0.80036	Nvg00057	no homology
Nvg00271 (t-stat. value)	2	-2.59546	5.54014	-0.98768	Nvg00271 (p-value)	2	0.0267	0.00025	0.3466	Nvg00271	no homology
Nvg00657 (t-stat. value)	2	2.5937	-4.46889	0.77834	Nvg00657 (p-value)	2	0.02678	0.0012	0.45439	Nvg00657	no homology
Nvg00588 (t-stat. value)	1	-2.56969	1.14246	0.99339	Nvg00588 (p-value)	1	0.02791	0.27988	0.34395	Nvg00588	no homology
Nvg00181 (t-stat. value)	1	2.56465	-0.18893	-2.48479	Nvg00181 (p-value)	1	0.02815	0.85393	0.03228	Nvg00181	no homology
Nvg00717 (t-stat. value)	2	-2.55035	2.44818	-0.04286	Nvg00717 (p-value)	2	0.02885	0.03436	0.96666	Nvg00717	no homology
Nvg00514 (t-stat. value)	1	-2.54711	1.2778	0.83868	Nvg00514 (p-value)	1	0.02901	0.23019	0.42124	Nvg00514	no homology
Nvg00972 (t-stat. value)	1	-2.54494	0.77251	1.43137	Nvg00972 (p-value)	1	0.02912	0.45768	0.18283	Nvg00972	no homology
Nvg00727 (t-stat. value)	2	-2.54255	3.24941	-0.42689	Nvg00727 (p-value)	2	0.02924	0.00873	0.67851	Nvg00727	no homology
Nvg00549 (t-stat. value)	1	-2.53819	1.86349	0.3288	Nvg00549 (p-value)	1	0.02945	0.09199	0.74909	Nvg00549	no homology
Nvg00658 (t-stat. value)	2	2.53496	-3.73176	0.6043	Nvg00658 (p-value)	2	0.02962	0.0039	0.55911	Nvg00658	no homology
Nvg00228 (t-stat. value)	2	-2.52338	3.03892	-0.34959	Nvg00228 (p-value)	2	0.03021	0.01249	0.7339	Nvg00228	no homology
Nvg00773 (t-stat. value)	1	2.51316	-2.39965	0.0345	Nvg00773 (p-value)	1	0.03075	0.03734	0.97316	Nvg00773	no homology
Nvg00905 (t-stat. value)	1	2.47548	-1.6933	-0.42632	Nvg00905 (p-value)	1	0.0328	0.12127	0.67891	Nvg00905	no homology
Nvg00948 (t-stat. value)	1	-2.47206	1.32725	0.74687	Nvg00948 (p-value)	1	0.03299	0.21393	0.47234	Nvg00948	no homology
Nvg00327 (t-stat. value)	1	-2.46541	1.3147	0.75521	Nvg00327 (p-value)	1	0.03337	0.21796	0.46754	Nvg00327	no homology
Nvg00405 (t-stat. value)	2	2.46296	-2.7781	0.26174	Nvg00405 (p-value)	2	0.03351	0.01951	0.79883	Nvg00405	no homology
Nvg00706 (t-stat. value)	1	2.45908	-2.054	-0.15232	Nvg00706 (p-value)	1	0.03373	0.06706	0.88196	Nvg00706	no homology
Nvg00272 (t-stat. value)	2	-2.45364	6.27285	-1.17883	Nvg00272 (p-value)	2	0.03405	9e-05	0.26576	Nvg00272	no homology
Nvg00415 (t-stat. value)	2	-2.44848	4.75433	-0.92771	Nvg00415 (p-value)	2	0.03435	0.00078	0.37541	Nvg00415	no homology
Nvg00288 (t-stat. value)	2	-2.44416	11.6313	-1.51867	Nvg00288 (p-value)	2	0.0346	3.91576e-07	0.15981	Nvg00288	no homology
Nvg00987 (t-stat. value)	2	-2.42678	5.167	-1.02496	Nvg00987 (p-value)	2	0.03565	0.00042	0.32954	Nvg00987	no homology
Nvg01025 (t-stat. value)	1	2.42343	-1.16983	-0.87678	Nvg01025 (p-value)	1	0.03585	0.2692	0.40118	Nvg01025	no homology
Nvg00619 (t-stat. value)	2	2.42324	-3.26922	0.50001	Nvg00619 (p-value)	2	0.03586	0.00844	0.62789	Nvg00619	no homology
Nvg00052 (t-stat. value)	2	-2.40163	2.93346	-0.36892	Nvg00052 (p-value)	2	0.03721	0.01495	0.71988	Nvg00052	no homology
Nvg00614 (t-stat. value)	2	2.38712	-4.5366	0.91562	Nvg00614 (p-value)	2	0.03815	0.00108	0.38141	Nvg00614	no homology
Nvg00831 (t-stat. value)	2	2.38462	-2.70313	0.26761	Nvg00831 (p-value)	2	0.03831	0.02219	0.79444	Nvg00831	no homology
Nvg00319 (t-stat. value)	1	2.37171	-1.99589	-0.14407	Nvg00319 (p-value)	1	0.03916	0.07389	0.88831	Nvg00319	no homology
Nvg00083 (t-stat. value)	2	-2.37044	2.39644	-0.10976	Nvg00083 (p-value)	2	0.03925	0.03754	0.91477	Nvg00083	no homology
Nvg00225 (t-stat. value)	3	2.36918	0.14721	-3.14969	Nvg00225 (p-value)	3	0.03933	0.88589	0.01034	Nvg00225	no homology
Nvg00494 (t-stat. value)	2	-2.35194	6.57887	-1.28502	Nvg00494 (p-value)	2	0.04051	6e-05	0.22775	Nvg00494	no homology
Nvg00933 (t-stat. value)	1	2.339	-2.07378	-0.07282	Nvg00933 (p-value)	1	0.04141	0.06487	0.94338	Nvg00933	no homology
Nvg00849 (t-stat. value)	2	2.33843	-3.95946	0.78993	Nvg00849 (p-value)	2	0.04145	0.00269	0.44789	Nvg00849	no homology
Nvg00301 (t-stat. value)	1	2.29188	-1.29866	-0.66689	Nvg00301 (p-value)	1	0.04487	0.22321	0.51993	Nvg00301	no homology
Nvg00586 (t-stat. value)	2	2.28839	-2.83736	0.38913	Nvg00586 (p-value)	2	0.04514	0.01763	0.70534	Nvg00586	no homology
Nvg00047 (t-stat. value)	2	-2.28775	2.94543	-0.44026	Nvg00047 (p-value)	2	0.04519	0.01465	0.66911	Nvg00047	no homology
Nvg00809 (t-stat. value)	1	2.28651	-1.22634	-0.73443	Nvg00809 (p-value)	1	0.04528	0.24816	0.47956	Nvg00809	no homology
Nvg01027 (t-stat. value)	2	-2.2749	2.44085	-0.18983	Nvg01027 (p-value)	2	0.04618	0.0348	0.85324	Nvg01027	no homology
Nvg00674 (t-stat. value)	2	2.26994	-4.12916	0.8835	Nvg00674 (p-value)	2	0.04658	0.00205	0.39771	Nvg00674	no homology
Nvg01043 (t-stat. value)	1	-2.26541	1.21926	0.72822	Nvg01043 (p-value)	1	0.04694	0.25072	0.48319	Nvg01043	no homology
Nvg00627 (t-stat. value)	1	2.25001	-0.98005	-0.97306	Nvg00627 (p-value)	1	0.04818	0.35018	0.35347	Nvg00627	no homology
Nvg00546 (t-stat. value)	2	2.22213	-6.71997	1.3977	Nvg00546 (p-value)	2	0.05051	5e-05	0.19243	Nvg00546	no homology
Nvg00810 (t-stat. value)	1	-2.21153	0.9437	0.98842	Nvg00810 (p-value)	1	0.05143	0.36756	0.34626	Nvg00810	no homology
Nvg00953 (t-stat. value)	2	2.19475	-7.15591	1.46634	Nvg00953 (p-value)	2	0.05291	3e-05	0.17328	Nvg00953	no homology
Nvg00618 (t-stat. value)	2	-2.18791	3.48193	-0.72483	Nvg00618 (p-value)	2	0.05353	0.0059	0.48517	Nvg00618	no homology
Nvg00858 (t-stat. value)	3	2.18253	0.1437	-2.85457	Nvg00858 (p-value)	3	0.05401	0.8886	0.01712	Nvg00858	no homology
Nvg00564 (t-stat. value)	2	2.17533	-2.54982	0.3103	Nvg00564 (p-value)	2	0.05468	0.02887	0.7627	Nvg00564	no homology
Nvg00704 (t-stat. value)	3	-2.16389	-0.09753	2.70402	Nvg00704 (p-value)	3	0.05574	0.92424	0.02216	Nvg00704	no homology
Nvg00819 (t-stat. value)	1	2.16273	-2.09124	0.04256	Nvg00819 (p-value)	1	0.05585	0.063	0.96689	Nvg00819	no homology
Nvg00996 (t-stat. value)	1	2.1549	-1.91262	-0.07535	Nvg00996 (p-value)	1	0.05659	0.08484	0.94143	Nvg00996	no homology
Nvg01016 (t-stat. value)	1	2.13351	-0.3022	-1.82849	Nvg01016 (p-value)	1	0.05867	0.76869	0.09742	Nvg01016	no homology
Nvg00567 (t-stat. value)	1	-2.12571	1.35303	0.51083	Nvg00567 (p-value)	1	0.05945	0.20584	0.62056	Nvg00567	no homology
Nvg00324 (t-stat. value)	1	-2.11699	0.81212	1.07709	Nvg00324 (p-value)	1	0.06033	0.43563	0.30674	Nvg00324	no homology
Nvg00590 (t-stat. value)	3	2.09939	0.56696	-4.2616	Nvg00590 (p-value)	3	0.06214	0.58324	0.00166	Nvg00590	no homology
Nvg00617 (t-stat. value)	2	-2.09251	2.87139	-0.52775	Nvg00617 (p-value)	2	0.06286	0.01663	0.60919	Nvg00617	no homology
Nvg00738 (t-stat. value)	2	-2.08389	4.37329	-1.08143	Nvg00738 (p-value)	2	0.06378	0.00139	0.30489	Nvg00738	no homology
Nvg00874 (t-stat. value)	1	-2.05806	0.96891	0.85249	Nvg00874 (p-value)	1	0.0666	0.35544	0.4139	Nvg00874	no homology
Nvg00928 (t-stat. value)	2	-2.05474	2.89154	-0.56256	Nvg00928 (p-value)	2	0.06698	0.01606	0.58612	Nvg00928	no homology
Nvg00222 (t-stat. value)	1	-2.05328	0.33752	1.69317	Nvg00222 (p-value)	1	0.06714	0.7427	0.12129	Nvg00222	no homology
Nvg00076 (t-stat. value)	2	-2.04949	7.16706	-1.59158	Nvg00076 (p-value)	2	0.06757	3e-05	0.14256	Nvg00076	no homology
Nvg00637 (t-stat. value)	1	2.04432	-0.34372	-1.67471	Nvg00637 (p-value)	1	0.06815	0.73818	0.12493	Nvg00637	no homology
Nvg00527 (t-stat. value)	2	-2.04334	4.63469	-1.18018	Nvg00527 (p-value)	2	0.06826	0.00093	0.26524	Nvg00527	no homology
Nvg00540 (t-stat. value)	1	2.04044	-1.77783	-0.10216	Nvg00540 (p-value)	1	0.0686	0.1058	0.92065	Nvg00540	no homology
Nvg00589 (t-stat. value)	1	2.03811	-1.3806	-0.42832	Nvg00589 (p-value)	1	0.06886	0.19748	0.6775	Nvg00589	no homology
Nvg00479 (t-stat. value)	3	2.03793	0.65768	-4.55699	Nvg00479 (p-value)	3	0.06889	0.52559	0.00105	Nvg00479	no homology
Nvg00938 (t-stat. value)	3	2.02832	0.63725	-4.41027	Nvg00938 (p-value)	3	0.07	0.53828	0.00131	Nvg00938	no homology
Nvg00248 (t-stat. value)	2	-2.02634	4.77688	-1.22809	Nvg00248 (p-value)	2	0.07023	0.00075	0.24753	Nvg00248	no homology
Nvg00646 (t-stat. value)	3	-2.02543	-0.36285	3.2523	Nvg00646 (p-value)	3	0.07034	0.72427	0.00869	Nvg00646	no homology
Nvg00975 (t-stat. value)	1	-2.02528	1.13086	0.65815	Nvg00975 (p-value)	1	0.07036	0.28451	0.5253	Nvg00975	no homology
Nvg00964 (t-stat. value)	2	2.02242	-8.96438	1.76397	Nvg00964 (p-value)	2	0.07069	4.2882e-06	0.1082	Nvg00964	no homology
Nvg00958 (t-stat. value)	1	2.02022	-0.57824	-1.30433	Nvg00958 (p-value)	1	0.07095	0.57589	0.22134	Nvg00958	no homology
Nvg00881 (t-stat. value)	1	2.02006	-0.35112	-1.64015	Nvg00881 (p-value)	1	0.07097	0.73278	0.13201	Nvg00881	no homology
Nvg01047 (t-stat. value)	1	2.0146	-0.68932	-1.15261	Nvg01047 (p-value)	1	0.07162	0.5063	0.27588	Nvg01047	no homology
Nvg00226 (t-stat. value)	2	-2.0031	5.048	-1.30834	Nvg00226 (p-value)	2	0.07301	0.0005	0.22003	Nvg00226	no homology
Nvg01035 (t-stat. value)	1	-2.00115	1.43378	0.35642	Nvg01035 (p-value)	1	0.07325	0.18215	0.72893	Nvg01035	no homology
Nvg00943 (t-stat. value)	2	1.98051	-3.42949	0.84859	Nvg00943 (p-value)	2	0.07581	0.00644	0.41596	Nvg00943	no homology
Nvg00825 (t-stat. value)	2	1.97807	-6.62243	1.59388	Nvg00825 (p-value)	2	0.07612	6e-05	0.14205	Nvg00825	no homology
Nvg00213 (t-stat. value)	3	-1.96299	-0.55035	3.80872	Nvg00213 (p-value)	3	0.07805	0.59416	0.00344	Nvg00213	no homology
Nvg00759 (t-stat. value)	1	1.962	-0.85484	-0.91105	Nvg00759 (p-value)	1	0.07818	0.41265	0.3837	Nvg00759	no homology
Nvg00739 (t-stat. value)	1	1.96098	-1.68422	-0.12192	Nvg00739 (p-value)	1	0.07831	0.12304	0.90538	Nvg00739	no homology
Nvg00790 (t-stat. value)	2	1.95612	-2.86034	0.61548	Nvg00790 (p-value)	2	0.07894	0.01695	0.55199	Nvg00790	no homology
Nvg00912 (t-stat. value)	2	-1.94697	4.0814	-1.10265	Nvg00912 (p-value)	2	0.08015	0.00221	0.29601	Nvg00912	no homology
Nvg00956 (t-stat. value)	1	1.93042	-1.03884	-0.68564	Nvg00956 (p-value)	1	0.08238	0.32334	0.50853	Nvg00956	no homology
Nvg00823 (t-stat. value)	1	1.92468	-1.60361	-0.1617	Nvg00823 (p-value)	1	0.08316	0.13988	0.87476	Nvg00823	no homology
Nvg00954 (t-stat. value)	3	-1.9225	-0.40975	3.20508	Nvg00954 (p-value)	3	0.08346	0.69063	0.00941	Nvg00954	no homology
Nvg00715 (t-stat. value)	1	1.90424	-1.68119	-0.08586	Nvg00715 (p-value)	1	0.08602	0.12364	0.93328	Nvg00715	no homology
Nvg00074 (t-stat. value)	2	1.86874	-2.63781	0.56354	Nvg00074 (p-value)	2	0.0912	0.02483	0.58548	Nvg00074	no homology
Nvg00792 (t-stat. value)	1	-1.86729	1.52379	0.18786	Nvg00792 (p-value)	1	0.09141	0.15854	0.85474	Nvg00792	no homology
Nvg00669 (t-stat. value)	3	-1.86433	-0.84074	5.00569	Nvg00669 (p-value)	3	0.09186	0.42014	0.00053	Nvg00669	no homology
Nvg00770 (t-stat. value)	1	1.83308	-1.31754	-0.34381	Nvg00770 (p-value)	1	0.09669	0.21704	0.73811	Nvg00770	no homology
Nvg00267 (t-stat. value)	2	-1.83249	1.90859	-0.13446	Nvg00267 (p-value)	2	0.09678	0.0854	0.89571	Nvg00267	no homology
Nvg00749 (t-stat. value)	2	-1.83182	2.1984	-0.33135	Nvg00749 (p-value)	2	0.09689	0.05258	0.74722	Nvg00749	no homology
Nvg00626 (t-stat. value)	1	-1.80828	1.41628	0.23796	Nvg00626 (p-value)	1	0.10068	0.18708	0.81672	Nvg00626	no homology
Nvg00268 (t-stat. value)	2	-1.80647	1.93052	-0.16863	Nvg00268 (p-value)	2	0.10098	0.08236	0.86945	Nvg00268	no homology
Nvg00736 (t-stat. value)	2	1.79892	-2.70924	0.65375	Nvg00736 (p-value)	2	0.10223	0.02196	0.52802	Nvg00736	no homology
Nvg01050 (t-stat. value)	2	1.79149	-2.93304	0.77363	Nvg01050 (p-value)	2	0.10348	0.01496	0.45705	Nvg01050	no homology
Nvg00195 (t-stat. value)	1	1.75705	-1.47816	-0.14761	Nvg00195 (p-value)	1	0.10943	0.17016	0.88558	Nvg00195	no homology
Nvg00211 (t-stat. value)	3	-1.75343	-0.23138	2.44075	Nvg00211 (p-value)	3	0.11007	0.82169	0.0348	Nvg00211	no homology
Nvg00565 (t-stat. value)	2	1.75106	-1.94564	0.21953	Nvg00565 (p-value)	2	0.11049	0.08033	0.83066	Nvg00565	no homology
Nvg00277 (t-stat. value)	2	1.74217	-1.94181	0.22335	Nvg00277 (p-value)	2	0.11209	0.08084	0.82776	Nvg00277	no homology
Nvg00587 (t-stat. value)	2	-1.74168	3.86654	-1.20517	Nvg00587 (p-value)	2	0.11218	0.00313	0.25588	Nvg00587	no homology
Nvg00995 (t-stat. value)	1	-1.73968	0.60803	1.03024	Nvg00995 (p-value)	1	0.11254	0.55672	0.32717	Nvg00995	no homology
Nvg00240 (t-stat. value)	3	1.7358	-0.06276	-1.83185	Nvg00240 (p-value)	3	0.11325	0.95119	0.09688	Nvg00240	no homology
Nvg00900 (t-stat. value)	1	-1.72968	1.60099	0.02579	Nvg00900 (p-value)	1	0.11437	0.14046	0.97993	Nvg00900	no homology
Nvg01019 (t-stat. value)	2	1.72958	-2.25462	0.44244	Nvg01019 (p-value)	2	0.11439	0.0478	0.66759	Nvg01019	no homology
Nvg00901 (t-stat. value)	1	1.72742	-0.96891	-0.60649	Nvg00901 (p-value)	1	0.11479	0.35544	0.55771	Nvg00901	no homology
Nvg00547 (t-stat. value)	2	-1.7197	2.56606	-0.63645	Nvg00547 (p-value)	2	0.11623	0.02808	0.53878	Nvg00547	no homology
Nvg00680 (t-stat. value)	2	1.71288	-2.38874	0.5381	Nvg00680 (p-value)	2	0.11751	0.03804	0.60228	Nvg00680	no homology
Nvg00714 (t-stat. value)	2	-1.71227	4.50994	-1.43762	Nvg00714 (p-value)	2	0.11763	0.00113	0.18109	Nvg00714	no homology
Nvg00280 (t-stat. value)	1	-1.69893	0.3671	1.31492	Nvg00280 (p-value)	1	0.12017	0.72119	0.21789	Nvg00280	no homology
Nvg00538 (t-stat. value)	1	-1.69005	0.51568	1.10508	Nvg00538 (p-value)	1	0.1219	0.61729	0.295	Nvg00538	no homology
Nvg00918 (t-stat. value)	2	1.67823	-3.24034	1.01089	Nvg00918 (p-value)	2	0.12423	0.00886	0.3359	Nvg00918	no homology
Nvg00816 (t-stat. value)	1	1.67504	-0.6281	-0.95022	Nvg00816 (p-value)	1	0.12486	0.54401	0.3644	Nvg00816	no homology
Nvg00497 (t-stat. value)	2	-1.67131	3.77515	-1.23626	Nvg00497 (p-value)	2	0.12561	0.00363	0.24461	Nvg00497	no homology
Nvg00782 (t-stat. value)	2	1.6701	-3.77722	1.23816	Nvg00782 (p-value)	2	0.12586	0.00362	0.24394	Nvg00782	no homology
Nvg01054 (t-stat. value)	1	1.66053	-1.07955	-0.44154	Nvg01054 (p-value)	1	0.12779	0.30569	0.66821	Nvg01054	no homology
Nvg00791 (t-stat. value)	2	-1.6578	1.59533	-0.02323	Nvg00791 (p-value)	2	0.12835	0.14172	0.98193	Nvg00791	no homology
Nvg00936 (t-stat. value)	2	1.64634	-1.70853	0.12176	Nvg00936 (p-value)	2	0.13072	0.11834	0.9055	Nvg00936	no homology
Nvg00698 (t-stat. value)	2	1.64598	-1.96401	0.31159	Nvg00698 (p-value)	2	0.13079	0.07792	0.76175	Nvg00698	no homology
Nvg00583 (t-stat. value)	2	1.63983	-2.80454	0.83147	Nvg00583 (p-value)	2	0.13208	0.01865	0.42512	Nvg00583	no homology
Nvg00193 (t-stat. value)	3	1.62809	0.84744	-4.11682	Nvg00193 (p-value)	3	0.13456	0.41657	0.00209	Nvg00193	no homology
Nvg01003 (t-stat. value)	1	-1.62721	0.69046	0.8348	Nvg01003 (p-value)	1	0.13475	0.50561	0.42333	Nvg01003	no homology
Nvg01037 (t-stat. value)	3	-1.62497	-0.54673	3.02745	Nvg01037 (p-value)	3	0.13523	0.59655	0.01273	Nvg01037	no homology
Nvg00292 (t-stat. value)	2	-1.62148	2.58255	-0.72494	Nvg00292 (p-value)	2	0.13598	0.0273	0.48511	Nvg00292	no homology
Nvg00935 (t-stat. value)	2	1.62114	-5.43036	1.76439	Nvg00935 (p-value)	2	0.13605	0.00029	0.10813	Nvg00935	no homology
Nvg00654 (t-stat. value)	3	1.61446	0.72065	-3.56392	Nvg00654 (p-value)	3	0.1375	0.48763	0.00515	Nvg00654	no homology
Nvg00492 (t-stat. value)	2	1.60833	-3.50351	1.1879	Nvg00492 (p-value)	2	0.13884	0.00569	0.26232	Nvg00492	no homology
Nvg00153 (t-stat. value)	3	-1.60789	-1.18261	6.24818	Nvg00153 (p-value)	3	0.13894	0.26432	0.0001	Nvg00153	no homology
Nvg00309 (t-stat. value)	2	1.6049	-2.9609	0.94199	Nvg00309 (p-value)	2	0.1396	0.01427	0.3684	Nvg00309	no homology
Nvg00944 (t-stat. value)	3	-1.60341	0.03301	1.73233	Nvg00944 (p-value)	3	0.13993	0.97432	0.11389	Nvg00944	no homology
Nvg00946 (t-stat. value)	3	1.59723	1.02345	-4.92346	Nvg00946 (p-value)	3	0.1413	0.33022	0.0006	Nvg00946	no homology
Nvg00233 (t-stat. value)	2	-1.58934	2.68566	-0.81001	Nvg00233 (p-value)	2	0.14307	0.02287	0.43679	Nvg00233	no homology
Nvg00582 (t-stat. value)	1	1.57429	-0.44562	-1.09161	Nvg00582 (p-value)	1	0.1465	0.66536	0.30061	Nvg00582	no homology
Nvg00822 (t-stat. value)	1	1.5696	-0.2441	-1.36534	Nvg00822 (p-value)	1	0.14758	0.81209	0.20207	Nvg00822	no homology
Nvg00516 (t-stat. value)	3	-1.54883	-0.69327	3.30632	Nvg00516 (p-value)	3	0.15246	0.50392	0.00793	Nvg00516	no homology
Nvg00503 (t-stat. value)	2	-1.5455	1.56203	-0.08291	Nvg00503 (p-value)	2	0.15326	0.14934	0.93556	Nvg00503	no homology
Nvg00559 (t-stat. value)	1	-1.54151	0.64714	0.81219	Nvg00559 (p-value)	1	0.15422	0.53212	0.43559	Nvg00559	no homology
Nvg00786 (t-stat. value)	2	-1.53612	7.93538	-2.26314	Nvg00786 (p-value)	2	0.15552	1e-05	0.04712	Nvg00786	no homology
Nvg00734 (t-stat. value)	1	-1.53409	0.54855	0.92438	Nvg00734 (p-value)	1	0.15602	0.59535	0.37705	Nvg00734	no homology
Nvg00209 (t-stat. value)	2	-1.5289	1.72897	-0.22931	Nvg00209 (p-value)	2	0.15728	0.11451	0.82325	Nvg00209	no homology
Nvg00662 (t-stat. value)	2	-1.52842	3.84855	-1.4046	Nvg00662 (p-value)	2	0.1574	0.00322	0.19043	Nvg00662	no homology
Nvg00035 (t-stat. value)	2	-1.52337	2.25285	-0.60577	Nvg00035 (p-value)	2	0.15864	0.04795	0.55816	Nvg00035	no homology
Nvg00802 (t-stat. value)	3	1.52163	0.26777	-2.18299	Nvg00802 (p-value)	3	0.15907	0.79432	0.05397	Nvg00802	no homology
Nvg00681 (t-stat. value)	2	1.51245	-3.26362	1.17364	Nvg00681 (p-value)	2	0.16136	0.00852	0.26773	Nvg00681	no homology
Nvg00269 (t-stat. value)	2	1.5047	-2.43173	0.73462	Nvg00269 (p-value)	2	0.16331	0.03535	0.47944	Nvg00269	no homology
Nvg00499 (t-stat. value)	1	1.50067	-0.18009	-1.38838	Nvg00499 (p-value)	1	0.16434	0.86068	0.19517	Nvg00499	no homology
Nvg00236 (t-stat. value)	2	1.47924	-1.55018	0.12619	Nvg00236 (p-value)	2	0.16987	0.15214	0.90208	Nvg00236	no homology
Nvg00755 (t-stat. value)	3	1.47836	1.0033	-4.29641	Nvg00755 (p-value)	3	0.1701	0.33938	0.00157	Nvg00755	no homology
Nvg00899 (t-stat. value)	3	-1.47815	-0.43401	2.47161	Nvg00899 (p-value)	3	0.17016	0.67349	0.03301	Nvg00899	no homology
Nvg00761 (t-stat. value)	3	-1.47783	-0.9951	4.25587	Nvg00761 (p-value)	3	0.17024	0.34316	0.00167	Nvg00761	no homology
Nvg00326 (t-stat. value)	1	-1.47509	0.91518	0.4592	Nvg00326 (p-value)	1	0.17096	0.38164	0.65591	Nvg00326	no homology
Nvg00952 (t-stat. value)	2	-1.46853	4.91642	-1.82107	Nvg00952 (p-value)	2	0.1727	0.00061	0.0986	Nvg00952	no homology
Nvg00285 (t-stat. value)	3	1.4521	0.11967	-1.8129	Nvg00285 (p-value)	3	0.17712	0.90711	0.09993	Nvg00285	no homology
Nvg00490 (t-stat. value)	3	1.44957	1.25255	-5.65828	Nvg00490 (p-value)	3	0.17781	0.23887	0.00021	Nvg00490	no homology
Nvg00733 (t-stat. value)	3	1.4462	0.14008	-1.84118	Nvg00733 (p-value)	3	0.17872	0.89138	0.09541	Nvg00733	no homology
Nvg00306 (t-stat. value)	3	1.44607	-0.09952	-1.45053	Nvg00306 (p-value)	3	0.17876	0.92269	0.17754	Nvg00306	no homology
Nvg00536 (t-stat. value)	2	1.44574	-2.0652	0.5452	Nvg00536 (p-value)	2	0.17885	0.06581	0.59757	Nvg00536	no homology
Nvg00059 (t-stat. value)	2	1.4437	-2.10428	0.57407	Nvg00059 (p-value)	2	0.17941	0.06163	0.5786	Nvg00059	no homology
Nvg00731 (t-stat. value)	2	1.44169	-2.32103	0.72025	Nvg00731 (p-value)	2	0.17997	0.0427	0.48786	Nvg00731	no homology
Nvg00604 (t-stat. value)	3	1.44147	0.94029	-3.89124	Nvg00604 (p-value)	3	0.18002	0.36922	0.003	Nvg00604	no homology
Nvg00836 (t-stat. value)	2	-1.44133	2.38904	-0.76387	Nvg00836 (p-value)	2	0.18006	0.03802	0.46259	Nvg00836	no homology
Nvg00249 (t-stat. value)	2	-1.43349	6.26043	-2.1755	Nvg00249 (p-value)	2	0.18223	9e-05	0.05466	Nvg00249	no homology
Nvg00294 (t-stat. value)	2	1.43214	-2.02928	0.5316	Nvg00294 (p-value)	2	0.18261	0.06989	0.60661	Nvg00294	no homology
Nvg00876 (t-stat. value)	1	-1.42536	1.07534	0.25637	Nvg00876 (p-value)	1	0.18451	0.30748	0.80286	Nvg00876	no homology
Nvg00311 (t-stat. value)	3	1.42279	0.57784	-2.71453	Nvg00311 (p-value)	3	0.18524	0.57615	0.02176	Nvg00311	no homology
Nvg00189 (t-stat. value)	2	1.42269	-7.54169	2.39233	Nvg00189 (p-value)	2	0.18526	2e-05	0.03781	Nvg00189	no homology
Nvg00854 (t-stat. value)	1	1.4211	-0.31902	-1.11287	Nvg00854 (p-value)	1	0.18571	0.75627	0.2918	Nvg00854	no homology
Nvg00833 (t-stat. value)	1	-1.4136	0.55017	0.81347	Nvg00833 (p-value)	1	0.18785	0.59428	0.43489	Nvg00833	no homology
Nvg00591 (t-stat. value)	1	-1.39608	0.348	1.05006	Nvg00591 (p-value)	1	0.19291	0.73505	0.31841	Nvg00591	no homology
Nvg00870 (t-stat. value)	1	-1.39439	0.81094	0.50079	Nvg00870 (p-value)	1	0.1934	0.43628	0.62736	Nvg00870	no homology
Nvg00960 (t-stat. value)	3	-1.38607	-1.249	5.21977	Nvg00960 (p-value)	3	0.19585	0.24011	0.00039	Nvg00960	no homology
Nvg00315 (t-stat. value)	3	-1.38443	-0.6141	2.73127	Nvg00315 (p-value)	3	0.19634	0.55286	0.02115	Nvg00315	no homology
Nvg00742 (t-stat. value)	2	1.36697	-1.81905	0.43325	Nvg00742 (p-value)	2	0.20158	0.09893	0.67403	Nvg00742	no homology
Nvg00256 (t-stat. value)	1	-1.34179	0.62575	0.65971	Nvg00256 (p-value)	1	0.20934	0.54549	0.52434	Nvg00256	no homology
Nvg00282 (t-stat. value)	2	1.34137	-2.09861	0.66044	Nvg00282 (p-value)	2	0.20947	0.06222	0.52389	Nvg00282	no homology
Nvg00864 (t-stat. value)	2	-1.3342	5.91042	-2.25561	Nvg00864 (p-value)	2	0.21173	0.00015	0.04772	Nvg00864	no homology
Nvg00179 (t-stat. value)	2	1.30863	-3.23903	1.37353	Nvg00179 (p-value)	2	0.21994	0.00888	0.19959	Nvg00179	no homology
Nvg00025 (t-stat. value)	3	1.30609	0.0832	-1.57373	Nvg00025 (p-value)	3	0.22077	0.93533	0.14663	Nvg00025	no homology
Nvg00801 (t-stat. value)	1	1.2972	-0.76491	-0.46502	Nvg00801 (p-value)	1	0.22369	0.46199	0.65188	Nvg00801	no homology
Nvg00776 (t-stat. value)	2	-1.28066	2.18335	-0.77572	Nvg00776 (p-value)	2	0.22922	0.05394	0.45587	Nvg00776	no homology
Nvg00535 (t-stat. value)	2	-1.27491	2.7923	-1.16821	Nvg00535 (p-value)	2	0.23117	0.01904	0.26982	Nvg00535	no homology
Nvg00844 (t-stat. value)	3	1.26514	0.152	-1.63397	Nvg00844 (p-value)	3	0.23451	0.88221	0.13331	Nvg00844	no homology
Nvg00722 (t-stat. value)	2	-1.26215	2.23083	-0.82611	Nvg00722 (p-value)	2	0.23553	0.04977	0.42801	Nvg00722	no homology
Nvg00976 (t-stat. value)	2	1.2583	-3.23874	1.43044	Nvg00976 (p-value)	2	0.23687	0.00889	0.18309	Nvg00976	no homology
Nvg00512 (t-stat. value)	2	1.25569	-4.82867	2.08633	Nvg00512 (p-value)	2	0.23778	0.00069	0.06352	Nvg00512	no homology
Nvg01014 (t-stat. value)	1	-1.25541	0.23197	1.06215	Nvg01014 (p-value)	1	0.23787	0.82124	0.31315	Nvg01014	no homology
Nvg00808 (t-stat. value)	2	-1.2538	2.91792	-1.26277	Nvg00808 (p-value)	2	0.23843	0.01535	0.23532	Nvg00808	no homology
Nvg00511 (t-stat. value)	2	-1.24908	3.18806	-1.41482	Nvg00511 (p-value)	2	0.24008	0.00969	0.1875	Nvg00511	no homology
Nvg00595 (t-stat. value)	2	-1.23716	1.20575	-0.02845	Nvg00595 (p-value)	2	0.24429	0.25567	0.97787	Nvg00595	no homology
Nvg00274 (t-stat. value)	3	-1.23417	-1.68367	8.05779	Nvg00274 (p-value)	3	0.24536	0.12315	1e-05	Nvg00274	no homology
Nvg00081 (t-stat. value)	1	1.22748	-0.47221	-0.73294	Nvg00081 (p-value)	1	0.24775	0.64691	0.48042	Nvg00081	no homology
Nvg00814 (t-stat. value)	1	1.22142	-0.92799	-0.22717	Nvg00814 (p-value)	1	0.24994	0.37527	0.82487	Nvg00814	no homology
Nvg00518 (t-stat. value)	1	1.19329	-0.35783	-0.83863	Nvg00518 (p-value)	1	0.2603	0.72791	0.42127	Nvg00518	no homology
Nvg00026 (t-stat. value)	1	1.18349	-0.4158	-0.75821	Nvg00026 (p-value)	1	0.26398	0.68634	0.46582	Nvg00026	no homology
Nvg00885 (t-stat. value)	2	1.17523	-1.84364	0.62602	Nvg00885 (p-value)	2	0.26712	0.09503	0.54532	Nvg00885	no homology
Nvg00729 (t-stat. value)	2	-1.17453	1.94657	-0.70564	Nvg00729 (p-value)	2	0.2674	0.0802	0.49652	Nvg00729	no homology
Nvg00851 (t-stat. value)	2	1.15387	-2.31437	0.99177	Nvg00851 (p-value)	2	0.27539	0.04318	0.3447	Nvg00851	no homology
Nvg00695 (t-stat. value)	3	-1.14636	-0.43946	1.96475	Nvg00695 (p-value)	3	0.27834	0.66967	0.07782	Nvg00695	no homology
Nvg00684 (t-stat. value)	2	1.13446	-2.57133	1.18414	Nvg00684 (p-value)	2	0.28306	0.02783	0.26374	Nvg00684	no homology
Nvg00580 (t-stat. value)	2	1.13287	-4.6152	2.20559	Nvg00580 (p-value)	2	0.2837	0.00096	0.05195	Nvg00580	no homology
Nvg00253 (t-stat. value)	1	-1.13064	0.37738	0.75287	Nvg00253 (p-value)	1	0.28459	0.71378	0.46888	Nvg00253	no homology
Nvg00313 (t-stat. value)	1	1.12513	-0.57637	-0.51513	Nvg00313 (p-value)	1	0.28681	0.57711	0.61765	Nvg00313	no homology
Nvg00895 (t-stat. value)	3	1.12152	0.17296	-1.48931	Nvg00895 (p-value)	3	0.28827	0.86613	0.16725	Nvg00895	no homology
Nvg00663 (t-stat. value)	2	-1.12097	3.42605	-1.69723	Nvg00663 (p-value)	2	0.2885	0.00648	0.1205	Nvg00663	no homology
Nvg00064 (t-stat. value)	2	-1.10011	1.13303	-0.08328	Nvg00064 (p-value)	2	0.29706	0.28364	0.93527	Nvg00064	no homology
Nvg00728 (t-stat. value)	1	1.09827	-0.68895	-0.36547	Nvg00728 (p-value)	1	0.29782	0.50653	0.72238	Nvg00728	no homology
Nvg00940 (t-stat. value)	1	-1.09445	1.02102	0.01971	Nvg00940 (p-value)	1	0.29942	0.33131	0.98466	Nvg00940	no homology
Nvg01053 (t-stat. value)	2	1.08464	-2.29499	1.05152	Nvg01053 (p-value)	2	0.30354	0.04463	0.31776	Nvg01053	no homology
Nvg00644 (t-stat. value)	1	1.07863	-0.61495	-0.42798	Nvg00644 (p-value)	1	0.30608	0.55232	0.67774	Nvg00644	no homology
Nvg00391 (t-stat. value)	3	1.07269	0.64782	-2.24109	Nvg00391 (p-value)	3	0.30861	0.53169	0.04891	Nvg00391	no homology
Nvg00842 (t-stat. value)	1	1.07201	-0.19615	-0.91887	Nvg00842 (p-value)	1	0.3089	0.84842	0.3798	Nvg00842	no homology
Nvg00231 (t-stat. value)	1	1.0522	-1.0317	0.02981	Nvg00231 (p-value)	1	0.31747	0.32652	0.9768	Nvg00231	no homology
Nvg00866 (t-stat. value)	2	-1.04907	2.15623	-0.98949	Nvg00866 (p-value)	2	0.31884	0.05647	0.34576	Nvg00866	no homology
Nvg01041 (t-stat. value)	1	1.04685	-0.98571	-0.01049	Nvg01041 (p-value)	1	0.31981	0.34752	0.99183	Nvg01041	no homology
Nvg00260 (t-stat. value)	3	1.03854	1.26805	-3.73782	Nvg00260 (p-value)	3	0.32348	0.23351	0.00386	Nvg00260	no homology
Nvg00679 (t-stat. value)	2	-1.03064	1.33975	-0.33967	Nvg00679 (p-value)	2	0.32699	0.20998	0.74113	Nvg00679	no homology
Nvg00908 (t-stat. value)	2	-1.02866	3.00333	-1.58151	Nvg00908 (p-value)	2	0.32788	0.01327	0.14484	Nvg00908	no homology
Nvg00284 (t-stat. value)	2	-1.02742	2.52604	-1.27604	Nvg00284 (p-value)	2	0.32843	0.03007	0.23078	Nvg00284	no homology
Nvg00815 (t-stat. value)	2	-1.02679	1.37102	-0.37151	Nvg00815 (p-value)	2	0.32871	0.20035	0.71801	Nvg00815	no homology
Nvg00603 (t-stat. value)	2	1.02377	-1.85781	0.78668	Nvg00603 (p-value)	2	0.33007	0.09285	0.44971	Nvg00603	no homology
Nvg00407 (t-stat. value)	2	1.02144	-3.69492	1.97841	Nvg00407 (p-value)	2	0.33112	0.00414	0.07607	Nvg00407	no homology
Nvg00625 (t-stat. value)	3	1.0189	0.40383	-1.72134	Nvg00625 (p-value)	3	0.33227	0.69484	0.11592	Nvg00625	no homology
Nvg00638 (t-stat. value)	3	1.01844	0.46903	-1.82952	Nvg00638 (p-value)	3	0.33248	0.64911	0.09725	Nvg00638	no homology
Nvg00528 (t-stat. value)	2	1.01484	-2.38471	1.19253	Nvg00528 (p-value)	2	0.3341	0.0383	0.26058	Nvg00528	no homology
Nvg00740 (t-stat. value)	2	1.00201	-2.23544	1.09938	Nvg00740 (p-value)	2	0.33997	0.04938	0.29736	Nvg00740	no homology
Nvg00331 (t-stat. value)	3	1.00013	0.68316	-2.18637	Nvg00331 (p-value)	3	0.34083	0.51003	0.05366	Nvg00331	no homology
Nvg00542 (t-stat. value)	1	0.98733	-0.93296	-0.00721	Nvg00542 (p-value)	1	0.34677	0.37282	0.9944	Nvg00542	no homology
Nvg00526 (t-stat. value)	1	0.98195	-0.12288	-0.91745	Nvg00526 (p-value)	1	0.34928	0.90463	0.3805	Nvg00526	no homology
Nvg00276 (t-stat. value)	2	-0.9818	2.676	-1.43267	Nvg00276 (p-value)	2	0.34935	0.02325	0.18246	Nvg00276	no homology
Nvg00229 (t-stat. value)	3	0.98166	1.83569	-6.32196	Nvg00229 (p-value)	3	0.34942	0.09628	9e-05	Nvg00229	no homology
Nvg00250 (t-stat. value)	1	-0.96683	0.248	0.7449	Nvg00250 (p-value)	1	0.35643	0.80915	0.47347	Nvg00250	no homology
Nvg00630 (t-stat. value)	1	-0.96673	0.13179	0.88981	Nvg00630 (p-value)	1	0.35648	0.89776	0.39447	Nvg00630	no homology
Nvg00545 (t-stat. value)	3	0.96511	0.73119	-2.21827	Nvg00545 (p-value)	3	0.35725	0.48144	0.05084	Nvg00545	no homology
Nvg00758 (t-stat. value)	2	0.95937	-1.91206	0.89758	Nvg00758 (p-value)	2	0.36	0.08492	0.39051	Nvg00758	no homology
Nvg00994 (t-stat. value)	2	0.95901	-1.52316	0.57246	Nvg00994 (p-value)	2	0.36017	0.15869	0.57965	Nvg00994	no homology
Nvg00555 (t-stat. value)	2	-0.95287	1.85559	-0.85893	Nvg00555 (p-value)	2	0.36312	0.09319	0.41049	Nvg00555	no homology
Nvg00252 (t-stat. value)	2	0.9487	-2.39459	1.2772	Nvg00252 (p-value)	2	0.36513	0.03766	0.23039	Nvg00252	no homology
Nvg00813 (t-stat. value)	2	0.94374	-1.40336	0.48142	Nvg00813 (p-value)	2	0.36755	0.19079	0.64058	Nvg00813	no homology
Nvg00161 (t-stat. value)	1	0.94135	-0.44899	-0.48158	Nvg00161 (p-value)	1	0.36871	0.66301	0.64047	Nvg00161	no homology
Nvg00768 (t-stat. value)	3	-0.93991	-1.04939	2.84449	Nvg00768 (p-value)	3	0.36941	0.3187	0.01741	Nvg00768	no homology
Nvg00893 (t-stat. value)	2	0.93937	-1.59078	0.65105	Nvg00893 (p-value)	2	0.36968	0.14274	0.52969	Nvg00893	no homology
Nvg00261 (t-stat. value)	3	-0.93904	-0.31664	1.47766	Nvg00261 (p-value)	3	0.36984	0.75803	0.17029	Nvg00261	no homology
Nvg00744 (t-stat. value)	3	0.93679	1.21617	-3.26119	Nvg00744 (p-value)	3	0.37094	0.25185	0.00856	Nvg00744	no homology
Nvg00959 (t-stat. value)	3	-0.93491	-0.368	1.55057	Nvg00959 (p-value)	3	0.37186	0.72054	0.15205	Nvg00959	no homology
Nvg00724 (t-stat. value)	2	0.9303	-4.80343	2.66005	Nvg00724 (p-value)	2	0.37413	0.00072	0.0239	Nvg00724	no homology
Nvg00990 (t-stat. value)	1	0.92448	-0.15621	-0.81408	Nvg00990 (p-value)	1	0.377	0.87898	0.43455	Nvg00990	no homology
Nvg00921 (t-stat. value)	2	-0.91835	0.91492	-0.04054	Nvg00921 (p-value)	2	0.38005	0.38177	0.96846	Nvg00921	no homology
Nvg00947 (t-stat. value)	3	-0.91301	-0.37658	1.53471	Nvg00947 (p-value)	3	0.38272	0.71435	0.15586	Nvg00947	no homology
Nvg00544 (t-stat. value)	2	0.91021	-3.05995	1.78041	Nvg00544 (p-value)	2	0.38413	0.01205	0.10536	Nvg00544	no homology
Nvg00186 (t-stat. value)	2	0.90629	-1.73471	0.80835	Nvg00186 (p-value)	2	0.3861	0.11345	0.4377	Nvg00186	no homology
Nvg00334 (t-stat. value)	1	0.89482	-0.63728	-0.22666	Nvg00334 (p-value)	1	0.39191	0.53826	0.82525	Nvg00334	no homology
Nvg00897 (t-stat. value)	2	0.89216	-1.87786	0.94287	Nvg00897 (p-value)	2	0.39327	0.08984	0.36797	Nvg00897	no homology
Nvg00783 (t-stat. value)	1	0.8846	-0.55881	-0.30227	Nvg00783 (p-value)	1	0.39715	0.58858	0.76864	Nvg00783	no homology
Nvg00702 (t-stat. value)	2	-0.8836	1.1833	-0.33725	Nvg00702 (p-value)	2	0.39766	0.26406	0.7429	Nvg00702	no homology
Nvg00806 (t-stat. value)	1	-0.88231	0.45084	0.42072	Nvg00806 (p-value)	1	0.39832	0.66173	0.68286	Nvg00806	no homology
Nvg01012 (t-stat. value)	2	0.87671	-3.24268	1.94689	Nvg01012 (p-value)	2	0.40121	0.00883	0.08016	Nvg01012	no homology
Nvg00199 (t-stat. value)	1	0.86539	-0.67999	-0.15198	Nvg00199 (p-value)	1	0.40711	0.51195	0.88223	Nvg00199	no homology
Nvg01026 (t-stat. value)	2	-0.8551	1.78263	-0.90425	Nvg01026 (p-value)	2	0.41252	0.10498	0.38713	Nvg01026	no homology
Nvg00393 (t-stat. value)	2	0.85304	-1.54724	0.70245	Nvg00393 (p-value)	2	0.4136	0.15284	0.49842	Nvg00393	no homology
Nvg00468 (t-stat. value)	2	-0.84767	0.80937	-0.00137	Nvg00468 (p-value)	2	0.41645	0.43714	0.99896	Nvg00468	no homology
Nvg00616 (t-stat. value)	2	-0.84702	3.50092	-2.15551	Nvg00616 (p-value)	2	0.41679	0.00572	0.05654	Nvg00616	no homology
Nvg00543 (t-stat. value)	2	-0.84396	2.31632	-1.34774	Nvg00543 (p-value)	2	0.41842	0.04304	0.20748	Nvg00543	no homology
Nvg00506 (t-stat. value)	3	-0.84005	-0.00861	0.93165	Nvg00506 (p-value)	3	0.42051	0.99331	0.37346	Nvg00506	no homology
Nvg00214 (t-stat. value)	3	0.83997	0.75974	-2.05796	Nvg00214 (p-value)	3	0.42055	0.46494	0.06661	Nvg00214	no homology
Nvg00634 (t-stat. value)	2	0.83953	-3.34931	2.07449	Nvg00634 (p-value)	2	0.42079	0.00737	0.06479	Nvg00634	no homology
Nvg00537 (t-stat. value)	1	0.83953	-0.53163	-0.28763	Nvg00537 (p-value)	1	0.42079	0.60659	0.7795	Nvg00537	no homology
Nvg00513 (t-stat. value)	3	0.83161	1.76334	-4.73091	Nvg00513 (p-value)	3	0.42504	0.10832	0.0008	Nvg00513	no homology
Nvg01042 (t-stat. value)	2	-0.83055	1.87299	-1.00788	Nvg01042 (p-value)	2	0.42561	0.09056	0.33728	Nvg01042	no homology
Nvg01028 (t-stat. value)	2	-0.82579	1.5882	-0.76773	Nvg01028 (p-value)	2	0.42818	0.14333	0.46039	Nvg01028	no homology
Nvg01055 (t-stat. value)	2	0.81498	-1.14977	0.37369	Nvg01055 (p-value)	2	0.43406	0.27699	0.71644	Nvg01055	no homology
Nvg00312 (t-stat. value)	2	0.81158	-3.10892	1.96386	Nvg00312 (p-value)	2	0.43592	0.01108	0.07794	Nvg00312	no homology
Nvg00974 (t-stat. value)	1	0.80931	-0.44863	-0.34995	Nvg00974 (p-value)	1	0.43717	0.66326	0.73363	Nvg00974	no homology
Nvg00210 (t-stat. value)	2	0.79742	-3.7088	2.37286	Nvg00210 (p-value)	2	0.44373	0.00405	0.03909	Nvg00210	no homology
Nvg00852 (t-stat. value)	3	-0.79527	-0.39497	1.40748	Nvg00852 (p-value)	3	0.44492	0.70116	0.1896	Nvg00852	no homology
Nvg00524 (t-stat. value)	2	0.79352	-2.29432	1.39514	Nvg00524 (p-value)	2	0.44589	0.04468	0.19318	Nvg00524	no homology
Nvg00523 (t-stat. value)	3	0.7915	0.58203	-1.68579	Nvg00523 (p-value)	3	0.44702	0.57344	0.12273	Nvg00523	no homology
Nvg00289 (t-stat. value)	3	-0.77905	-0.83693	2.09186	Nvg00289 (p-value)	3	0.45399	0.42218	0.06293	Nvg00289	no homology
Nvg00599 (t-stat. value)	2	-0.77649	3.29017	-2.14452	Nvg00599 (p-value)	2	0.45543	0.00815	0.05759	Nvg00599	no homology
Nvg00837 (t-stat. value)	3	-0.77361	-1.05703	2.49652	Nvg00837 (p-value)	3	0.45706	0.31536	0.03163	Nvg00837	no homology
Nvg01022 (t-stat. value)	3	0.77259	0.7684	-1.96199	Nvg01022 (p-value)	3	0.45764	0.46001	0.07818	Nvg01022	no homology
Nvg00970 (t-stat. value)	2	-0.77074	4.35064	-2.80194	Nvg00970 (p-value)	2	0.45868	0.00144	0.01873	Nvg00970	no homology
Nvg00708 (t-stat. value)	3	-0.77058	-0.5566	1.61626	Nvg00708 (p-value)	3	0.45877	0.59004	0.13711	Nvg00708	no homology
Nvg00330 (t-stat. value)	1	-0.76987	0.07753	0.74602	Nvg00330 (p-value)	1	0.45918	0.93973	0.47283	Nvg00330	no homology
Nvg01013 (t-stat. value)	2	0.76914	-4.1967	2.71939	Nvg01013 (p-value)	2	0.45959	0.00184	0.02158	Nvg01013	no homology
Nvg00839 (t-stat. value)	2	-0.7661	0.9729	-0.24892	Nvg00839 (p-value)	2	0.46132	0.35355	0.80846	Nvg00839	no homology
Nvg00395 (t-stat. value)	2	-0.76548	1.37524	-0.63855	Nvg00395 (p-value)	2	0.46167	0.19908	0.53747	Nvg00395	no homology
Nvg00828 (t-stat. value)	2	0.75376	-2.37692	1.51331	Nvg00828 (p-value)	2	0.46837	0.03882	0.16115	Nvg00828	no homology
Nvg00886 (t-stat. value)	3	0.74891	1.85449	-4.64888	Nvg00886 (p-value)	3	0.47116	0.09336	0.00091	Nvg00886	no homology
Nvg00145b (t-stat. value)	2	-0.74576	1.17606	-0.46991	Nvg00145b (p-value)	2	0.47298	0.26681	0.6485	Nvg00145b	no homology
Nvg00861 (t-stat. value)	2	-0.74048	0.88151	-0.18218	Nvg00861 (p-value)	2	0.47603	0.39874	0.85908	Nvg00861	no homology
Nvg00909 (t-stat. value)	2	-0.73622	2.79215	-1.8587	Nvg00909 (p-value)	2	0.47851	0.01905	0.09271	Nvg00909	no homology
Nvg00652 (t-stat. value)	3	-0.734	-0.04084	0.85446	Nvg00652 (p-value)	3	0.47981	0.96823	0.41285	Nvg00652	no homology
Nvg00653 (t-stat. value)	1	0.73041	-0.18645	-0.57199	Nvg00653 (p-value)	1	0.4819	0.85582	0.57996	Nvg00653	no homology
Nvg00649 (t-stat. value)	2	0.72994	-1.59239	0.87689	Nvg00649 (p-value)	2	0.48217	0.14238	0.40112	Nvg00649	no homology
Nvg00530 (t-stat. value)	1	-0.71699	0.47114	0.2313	Nvg00530 (p-value)	1	0.48979	0.64765	0.82175	Nvg00530	no homology
Nvg00239 (t-stat. value)	3	-0.70226	-0.1313	0.93395	Nvg00239 (p-value)	3	0.49854	0.89814	0.37233	Nvg00239	no homology
Nvg00904 (t-stat. value)	3	-0.69984	-0.23517	1.06689	Nvg00904 (p-value)	3	0.49998	0.81882	0.3111	Nvg00904	no homology
Nvg00967 (t-stat. value)	2	0.69962	-3.68797	2.5596	Nvg00967 (p-value)	2	0.50011	0.00419	0.02839	Nvg00967	no homology
Nvg00551 (t-stat. value)	2	0.69119	-1.87645	1.17594	Nvg00551 (p-value)	2	0.50517	0.09005	0.26686	Nvg00551	no homology
Nvg00914 (t-stat. value)	3	0.69108	0.13084	-0.92053	Nvg00914 (p-value)	3	0.50524	0.89849	0.37897	Nvg00914	no homology
Nvg00984 (t-stat. value)	2	0.68615	-1.87111	1.17745	Nvg00984 (p-value)	2	0.50821	0.09084	0.26628	Nvg00984	no homology
Nvg00254 (t-stat. value)	3	-0.67667	-1.63195	3.58497	Nvg00254 (p-value)	3	0.51396	0.13374	0.00497	Nvg00254	no homology
Nvg00594 (t-stat. value)	2	-0.66831	0.84749	-0.22071	Nvg00594 (p-value)	2	0.51906	0.41654	0.82976	Nvg00594	no homology
Nvg00868 (t-stat. value)	2	0.66644	-0.89927	0.27593	Nvg00868 (p-value)	2	0.52021	0.38965	0.78822	Nvg00868	no homology
Nvg00848 (t-stat. value)	1	0.66567	-0.52397	-0.12069	Nvg00848 (p-value)	1	0.52068	0.61171	0.90632	Nvg00848	no homology
Nvg00519 (t-stat. value)	2	-0.66294	1.15722	-0.5386	Nvg00519 (p-value)	2	0.52236	0.27408	0.60195	Nvg00519	no homology
Nvg00732 (t-stat. value)	2	-0.65783	1.2125	-0.59827	Nvg00732 (p-value)	2	0.5255	0.25319	0.56296	Nvg00732	no homology
Nvg01021 (t-stat. value)	2	-0.65434	1.42056	-0.80243	Nvg01021 (p-value)	2	0.52766	0.18587	0.44096	Nvg01021	no homology
Nvg00982 (t-stat. value)	2	-0.65208	1.15355	-0.54656	Nvg00982 (p-value)	2	0.52905	0.27551	0.59666	Nvg00982	no homology
Nvg00838 (t-stat. value)	1	-0.64852	0.34042	0.30771	Nvg00838 (p-value)	1	0.53125	0.74058	0.76461	Nvg00838	no homology
Nvg00772 (t-stat. value)	3	0.64058	0.82043	-1.8358	Nvg00772 (p-value)	3	0.5362	0.43109	0.09626	Nvg00772	no homology
Nvg00713 (t-stat. value)	3	-0.6378	-1.29304	2.67727	Nvg00713 (p-value)	3	0.53793	0.22507	0.0232	Nvg00713	no homology
Nvg00750 (t-stat. value)	2	-0.63484	2.9097	-2.11888	Nvg00750 (p-value)	2	0.53979	0.01557	0.06014	Nvg00750	no homology
Nvg00012 (t-stat. value)	2	-0.63011	0.97356	-0.38955	Nvg00012 (p-value)	2	0.54275	0.35324	0.70503	Nvg00012	no homology
Nvg00882 (t-stat. value)	2	-0.61592	0.88802	-0.31682	Nvg00882 (p-value)	2	0.55171	0.39539	0.75789	Nvg00882	no homology
Nvg00333 (t-stat. value)	2	-0.61528	1.14398	-0.57666	Nvg00333 (p-value)	2	0.55211	0.27928	0.57692	Nvg00333	no homology
Nvg00077 (t-stat. value)	1	-0.61401	0.40463	0.19962	Nvg00077 (p-value)	1	0.55292	0.69427	0.84578	Nvg00077	no homology
Nvg00298 (t-stat. value)	3	0.60403	0.66875	-1.54867	Nvg00298 (p-value)	3	0.55928	0.51879	0.1525	Nvg00298	no homology
Nvg00325 (t-stat. value)	3	0.60025	0.19313	-0.89536	Nvg00325 (p-value)	3	0.56169	0.85072	0.39164	Nvg00325	no homology
Nvg00862 (t-stat. value)	3	0.59687	0.69427	-1.57607	Nvg00862 (p-value)	3	0.56387	0.50332	0.14609	Nvg00862	no homology
Nvg00310 (t-stat. value)	2	0.58428	-1.69933	1.14764	Nvg00310 (p-value)	2	0.57198	0.1201	0.27783	Nvg00310	no homology
Nvg00873 (t-stat. value)	1	-0.58067	0.07209	0.54774	Nvg00873 (p-value)	1	0.57431	0.94395	0.59589	Nvg00873	no homology
Nvg01020 (t-stat. value)	3	-0.57809	-1.66168	3.33241	Nvg01020 (p-value)	3	0.57599	0.12756	0.00759	Nvg01020	no homology
Nvg00650 (t-stat. value)	2	0.57436	-3.41344	2.63862	Nvg00650 (p-value)	2	0.57842	0.00662	0.02479	Nvg00650	no homology
Nvg00789 (t-stat. value)	2	-0.57139	2.13525	-1.56503	Nvg00789 (p-value)	2	0.58035	0.0585	0.14864	Nvg00789	no homology
Nvg00605 (t-stat. value)	3	0.56549	1.52154	-2.97561	Nvg00605 (p-value)	3	0.58421	0.1591	0.01391	Nvg00605	no homology
Nvg00573 (t-stat. value)	3	0.5588	0.0043	-0.61529	Nvg00573 (p-value)	3	0.58859	0.99665	0.55211	Nvg00573	no homology
Nvg00930 (t-stat. value)	2	0.55244	-1.19384	0.69542	Nvg00930 (p-value)	2	0.59278	0.26009	0.50263	Nvg00930	no homology
Nvg00774 (t-stat. value)	3	-0.54081	-0.85131	1.72785	Nvg00774 (p-value)	3	0.60048	0.41452	0.11471	Nvg00774	no homology
Nvg00165 (t-stat. value)	3	-0.52879	0.0186	0.55497	Nvg00165 (p-value)	3	0.60849	0.98553	0.59111	Nvg00165	no homology
Nvg00612 (t-stat. value)	3	-0.52728	-0.96667	1.88433	Nvg00612 (p-value)	3	0.6095	0.35651	0.08889	Nvg00612	no homology
Nvg00929 (t-stat. value)	2	-0.51057	1.45109	-0.9993	Nvg00929 (p-value)	2	0.62073	0.17739	0.34122	Nvg00929	no homology
Nvg00950 (t-stat. value)	3	-0.50203	-0.74507	1.51388	Nvg00950 (p-value)	3	0.62651	0.47338	0.161	Nvg00950	no homology
Nvg00216 (t-stat. value)	2	0.49708	-1.39043	0.95543	Nvg00216 (p-value)	2	0.62988	0.19456	0.36189	Nvg00216	no homology
Nvg00515 (t-stat. value)	2	0.49264	-0.71612	0.26622	Nvg00515 (p-value)	2	0.6329	0.4903	0.79548	Nvg00515	no homology
Nvg00639 (t-stat. value)	3	-0.48635	-0.87315	1.67705	Nvg00639 (p-value)	3	0.6372	0.40306	0.12446	Nvg00639	no homology
Nvg00757 (t-stat. value)	3	0.48367	1.59264	-2.90669	Nvg00757 (p-value)	3	0.63904	0.14233	0.01565	Nvg00757	no homology
Nvg00661 (t-stat. value)	3	0.46864	1.19525	-2.14938	Nvg00661 (p-value)	3	0.64938	0.25957	0.05712	Nvg00661	no homology
Nvg00041 (t-stat. value)	3	-0.46317	-0.76879	1.49213	Nvg00041 (p-value)	3	0.65316	0.45979	0.16652	Nvg00041	no homology
Nvg00877 (t-stat. value)	2	0.46299	-1.20008	0.80347	Nvg00877 (p-value)	2	0.65328	0.25777	0.44038	Nvg00877	no homology
Nvg00283 (t-stat. value)	3	0.45296	1.36089	-2.39926	Nvg00283 (p-value)	3	0.66024	0.20343	0.03736	Nvg00283	no homology
Nvg00850 (t-stat. value)	3	-0.45227	-0.99072	1.7992	Nvg00850 (p-value)	3	0.66072	0.34519	0.10219	Nvg00850	no homology
Nvg00574 (t-stat. value)	3	0.44922	0.76216	-1.463	Nvg00574 (p-value)	3	0.66285	0.46356	0.17418	Nvg00574	no homology
Nvg00689 (t-stat. value)	3	0.44535	0.34745	-0.90866	Nvg00689 (p-value)	3	0.66555	0.73545	0.3849	Nvg00689	no homology
Nvg00902 (t-stat. value)	2	-0.44233	0.52141	-0.1089	Nvg00902 (p-value)	2	0.66766	0.61344	0.91544	Nvg00902	no homology
Nvg00572 (t-stat. value)	2	0.43897	-1.27421	0.90748	Nvg00572 (p-value)	2	0.67002	0.2314	0.3855	Nvg00572	no homology
Nvg00624 (t-stat. value)	1	0.43222	-0.17985	-0.26267	Nvg00624 (p-value)	1	0.67476	0.86086	0.79814	Nvg00624	no homology
Nvg00824 (t-stat. value)	2	0.40846	-0.64292	0.27737	Nvg00824 (p-value)	2	0.69154	0.53474	0.78715	Nvg00824	no homology
Nvg00259 (t-stat. value)	2	0.40823	-2.10355	1.78331	Nvg00259 (p-value)	2	0.69171	0.06171	0.10486	Nvg00259	no homology
Nvg00242 (t-stat. value)	3	0.40543	1.18809	-2.02292	Nvg00242 (p-value)	3	0.6937	0.26225	0.07064	Nvg00242	no homology
Nvg00748 (t-stat. value)	3	-0.40045	-1.04783	1.80096	Nvg00748 (p-value)	3	0.69725	0.31938	0.10189	Nvg00748	no homology
Nvg00879 (t-stat. value)	3	-0.39726	-0.51955	1.06914	Nvg00879 (p-value)	3	0.69952	0.61468	0.31014	Nvg00879	no homology
Nvg00696 (t-stat. value)	2	0.3861	-2.27529	1.99216	Nvg00696 (p-value)	2	0.70751	0.04615	0.07435	Nvg00696	no homology
Nvg00188 (t-stat. value)	2	0.37096	-0.85372	0.54523	Nvg00188 (p-value)	2	0.7184	0.41324	0.59754	Nvg00188	no homology
Nvg00290 (t-stat. value)	2	-0.36837	0.40079	-0.05437	Nvg00290 (p-value)	2	0.72027	0.697	0.95771	Nvg00290	no homology
Nvg00482 (t-stat. value)	3	0.3653	1.3879	-2.26618	Nvg00482 (p-value)	3	0.7225	0.19531	0.04687	Nvg00482	no homology
Nvg00683 (t-stat. value)	2	0.36392	-1.58585	1.32289	Nvg00683 (p-value)	2	0.7235	0.14386	0.21533	Nvg00683	no homology
Nvg00598 (t-stat. value)	2	0.36011	-2.8587	2.6363	Nvg00598 (p-value)	2	0.72625	0.01699	0.02489	Nvg00598	no homology
Nvg00560 (t-stat. value)	1	0.35994	-0.25392	-0.10121	Nvg00560 (p-value)	1	0.72638	0.8047	0.92138	Nvg00560	no homology
Nvg00693 (t-stat. value)	3	-0.35502	-0.34181	0.795	Nvg00693 (p-value)	3	0.72995	0.73957	0.44507	Nvg00693	no homology
Nvg00063 (t-stat. value)	3	0.34841	0.46207	-0.93608	Nvg00063 (p-value)	3	0.73476	0.65392	0.37129	Nvg00063	no homology
Nvg00640 (t-stat. value)	3	0.34233	1.53406	-2.46061	Nvg00640 (p-value)	3	0.73919	0.15602	0.03364	Nvg00640	no homology
Nvg00796 (t-stat. value)	3	0.33979	0.32791	-0.7602	Nvg00796 (p-value)	3	0.74105	0.74974	0.46468	Nvg00796	no homology
Nvg00571 (t-stat. value)	2	0.33028	-1.68628	1.47465	Nvg00571 (p-value)	2	0.748	0.12264	0.17108	Nvg00571	no homology
Nvg00394 (t-stat. value)	3	0.3295	0.95213	-1.55414	Nvg00394 (p-value)	3	0.74858	0.36348	0.1512	Nvg00394	no homology
Nvg01030 (t-stat. value)	1	-0.31846	0.18479	0.13504	Nvg01030 (p-value)	1	0.75669	0.85709	0.89526	Nvg01030	no homology
Nvg00615 (t-stat. value)	2	0.30984	-0.48584	0.2115	Nvg00615 (p-value)	2	0.76305	0.63755	0.83674	Nvg00615	no homology
Nvg00845 (t-stat. value)	3	-0.30812	-1.50834	2.34554	Nvg00845 (p-value)	3	0.76431	0.16239	0.04095	Nvg00845	no homology
Nvg00566 (t-stat. value)	3	0.30299	1.35693	-2.09776	Nvg00566 (p-value)	3	0.7681	0.20464	0.06231	Nvg00566	no homology
Nvg00685 (t-stat. value)	1	0.30103	-0.262	-0.02896	Nvg00685 (p-value)	1	0.76956	0.79864	0.97747	Nvg00685	no homology
Nvg00712 (t-stat. value)	2	0.29585	-0.58143	0.33221	Nvg00712 (p-value)	2	0.7734	0.57382	0.74659	Nvg00712	no homology
Nvg00762 (t-stat. value)	2	-0.29426	1.42581	-1.24806	Nvg00762 (p-value)	2	0.77458	0.18438	0.24044	Nvg00762	no homology
Nvg00238 (t-stat. value)	2	-0.29283	0.96393	-0.75282	Nvg00238 (p-value)	2	0.77564	0.35781	0.46891	Nvg00238	no homology
Nvg00217 (t-stat. value)	2	0.29073	-1.44858	1.27722	Nvg00217 (p-value)	2	0.7772	0.17807	0.23038	Nvg00217	no homology
Nvg00183 (t-stat. value)	2	-0.28698	2.56902	-2.49567	Nvg00183 (p-value)	2	0.77998	0.02794	0.03168	Nvg00183	no homology
Nvg01017 (t-stat. value)	2	-0.28696	1.52086	-1.36001	Nvg01017 (p-value)	2	0.78	0.15926	0.2037	Nvg01017	no homology
Nvg00227 (t-stat. value)	3	0.28615	1.85442	-2.8856	Nvg00227 (p-value)	3	0.7806	0.09337	0.01623	Nvg00227	no homology
Nvg00686 (t-stat. value)	1	0.28055	-0.18247	-0.09686	Nvg00686 (p-value)	1	0.78477	0.85886	0.92475	Nvg00686	no homology
Nvg01048 (t-stat. value)	2	0.26877	-0.55026	0.32742	Nvg01048 (p-value)	2	0.79357	0.59422	0.7501	Nvg01048	no homology
Nvg00273 (t-stat. value)	3	-0.26614	-1.40414	2.10078	Nvg00273 (p-value)	3	0.79554	0.19056	0.062	Nvg00273	no homology
Nvg00529 (t-stat. value)	3	0.25833	2.51306	-4.17291	Nvg00529 (p-value)	3	0.80139	0.03075	0.00191	Nvg00529	no homology
Nvg00426 (t-stat. value)	3	-0.25767	-0.62978	1.03403	Nvg00426 (p-value)	3	0.80188	0.54296	0.32548	Nvg00426	no homology
Nvg00593 (t-stat. value)	3	0.24532	1.6802	-2.48853	Nvg00593 (p-value)	3	0.81117	0.12384	0.03207	Nvg00593	no homology
Nvg00677 (t-stat. value)	3	0.2436	0.65752	-1.051	Nvg00677 (p-value)	3	0.81246	0.52569	0.31799	Nvg00677	no homology
Nvg00642 (t-stat. value)	2	0.23822	-0.84167	0.68282	Nvg00642 (p-value)	2	0.81652	0.41965	0.51023	Nvg00642	no homology
Nvg00481 (t-stat. value)	3	-0.23164	-0.71688	1.11019	Nvg00481 (p-value)	3	0.82149	0.48985	0.2929	Nvg00481	no homology
Nvg00636 (t-stat. value)	3	-0.22851	2.36891	-2.3975	Nvg00636 (p-value)	3	0.82386	0.03935	0.03748	Nvg00636	no homology
Nvg00508 (t-stat. value)	2	0.2269	-0.31688	0.11268	Nvg00508 (p-value)	2	0.82507	0.75785	0.91252	Nvg00508	no homology
Nvg00321 (t-stat. value)	3	0.22439	1.93572	-2.86544	Nvg00321 (p-value)	3	0.82697	0.08166	0.0168	Nvg00321	no homology
Nvg00517 (t-stat. value)	3	0.22183	2.67987	-4.40384	Nvg00517 (p-value)	3	0.82891	0.0231	0.00133	Nvg00517	no homology
Nvg00320 (t-stat. value)	2	-0.19176	0.27947	-0.10864	Nvg00320 (p-value)	2	0.85177	0.78558	0.91563	Nvg00320	no homology
Nvg00966 (t-stat. value)	2	-0.19002	0.21848	-0.04167	Nvg00966 (p-value)	2	0.85309	0.83145	0.96758	Nvg00966	no homology
Nvg00664 (t-stat. value)	3	0.18992	-2.25425	2.34485	Nvg00664 (p-value)	3	0.85317	0.04783	0.041	Nvg00664	no homology
Nvg00635 (t-stat. value)	3	0.18972	0.25559	-0.50245	Nvg00635 (p-value)	3	0.85332	0.80345	0.62623	Nvg00635	no homology
Nvg00002 (t-stat. value)	3	-0.18712	-0.00448	0.20891	Nvg00002 (p-value)	3	0.85531	0.9965	0.83871	Nvg00002	no homology
Nvg01033 (t-stat. value)	3	0.17991	1.90444	-2.69918	Nvg01033 (p-value)	3	0.86082	0.08599	0.02234	Nvg01033	no homology
Nvg00553 (t-stat. value)	3	-0.17754	-0.10234	0.31093	Nvg00553 (p-value)	3	0.86263	0.92051	0.76224	Nvg00553	no homology
Nvg00178 (t-stat. value)	3	-0.17322	-1.69721	2.35917	Nvg00178 (p-value)	3	0.86593	0.12051	0.04001	Nvg00178	no homology
Nvg00629 (t-stat. value)	3	0.15595	1.99813	-2.79157	Nvg00629 (p-value)	3	0.87917	0.07362	0.01907	Nvg00629	no homology
Nvg00478 (t-stat. value)	3	0.15595	2.01905	-2.82583	Nvg00478 (p-value)	3	0.87918	0.07109	0.01798	Nvg00478	no homology
Nvg00875 (t-stat. value)	3	-0.1513	-2.59723	3.87365	Nvg00875 (p-value)	3	0.88275	0.02662	0.00309	Nvg00875	no homology
Nvg00968 (t-stat. value)	3	0.14937	1.35156	-1.82003	Nvg00968 (p-value)	3	0.88423	0.2063	0.09877	Nvg00968	no homology
Nvg01001 (t-stat. value)	2	0.13665	-0.54418	0.46698	Nvg01001 (p-value)	2	0.89402	0.59824	0.65052	Nvg01001	no homology
Nvg00673 (t-stat. value)	3	0.12853	-1.65509	1.74787	Nvg00673 (p-value)	3	0.90028	0.12891	0.11106	Nvg00673	no homology
Nvg00867 (t-stat. value)	3	-0.11976	-1.06067	1.39355	Nvg00867 (p-value)	3	0.90705	0.31379	0.19365	Nvg00867	no homology
Nvg00084 (t-stat. value)	2	0.10832	-0.26161	0.17928	Nvg00084 (p-value)	2	0.91589	0.79893	0.8613	Nvg00084	no homology
Nvg00520 (t-stat. value)	3	-0.09656	2.69036	-3.13944	Nvg00520 (p-value)	3	0.92498	0.02269	0.01052	Nvg00520	no homology
Nvg01038 (t-stat. value)	3	-0.09459	-2.9381	4.3293	Nvg01038 (p-value)	3	0.92651	0.01483	0.00149	Nvg01038	no homology
Nvg00965 (t-stat. value)	3	0.09243	1.41891	-1.81555	Nvg00965 (p-value)	3	0.92818	0.18633	0.0995	Nvg00965	no homology
Nvg00241 (t-stat. value)	3	0.0907	2.31442	-3.13153	Nvg00241 (p-value)	3	0.92952	0.04318	0.01066	Nvg00241	no homology
Nvg00932 (t-stat. value)	3	0.07383	-1.50435	1.65501	Nvg00932 (p-value)	3	0.9426	0.1634	0.12892	Nvg00932	no homology
Nvg00687 (t-stat. value)	3	0.07161	-0.66976	0.6835	Nvg00687 (p-value)	3	0.94433	0.51818	0.50982	Nvg00687	no homology
Nvg00919 (t-stat. value)	3	0.071	-1.29323	1.40709	Nvg00919 (p-value)	3	0.94479	0.22501	0.18971	Nvg00919	no homology
Nvg00723 (t-stat. value)	3	0.07039	1.57713	-1.98874	Nvg00723 (p-value)	3	0.94527	0.14584	0.07478	Nvg00723	no homology
Nvg01046 (t-stat. value)	3	0.05561	1.77116	-2.2254	Nvg01046 (p-value)	3	0.95675	0.10695	0.05023	Nvg01046	no homology
Nvg00719 (t-stat. value)	3	-0.0541	0.76059	-0.80824	Nvg00719 (p-value)	3	0.95792	0.46446	0.43776	Nvg00719	no homology
Nvg01000 (t-stat. value)	3	0.04687	-0.6259	0.66209	Nvg01000 (p-value)	3	0.96354	0.5454	0.52288	Nvg01000	no homology
Nvg00788 (t-stat. value)	1	0.04641	-0.02074	-0.02691	Nvg00788 (p-value)	1	0.9639	0.98386	0.97907	Nvg00788	no homology
Nvg00743 (t-stat. value)	3	0.045	1.53905	-1.89356	Nvg00743 (p-value)	3	0.965	0.15481	0.08755	Nvg00743	no homology
Nvg00643 (t-stat. value)	3	0.04354	0.70093	-0.85629	Nvg00643 (p-value)	3	0.96613	0.49933	0.41188	Nvg00643	no homology
Nvg01039 (t-stat. value)	3	0.04232	2.17374	-2.77457	Nvg01039 (p-value)	3	0.96708	0.05482	0.01963	Nvg01039	no homology
Nvg00275 (t-stat. value)	3	0.0415	0.40418	-0.50806	Nvg00275 (p-value)	3	0.96772	0.69459	0.62243	Nvg00275	no homology
Nvg00314 (t-stat. value)	3	0.04099	1.19666	-1.45113	Nvg00314 (p-value)	3	0.96811	0.25904	0.17738	Nvg00314	no homology
Nvg00746 (t-stat. value)	3	-0.04068	-2.38851	3.10154	Nvg00746 (p-value)	3	0.96836	0.03806	0.01122	Nvg00746	no homology
Nvg01031 (t-stat. value)	3	0.0403	-0.75519	0.81855	Nvg01031 (p-value)	3	0.96865	0.46755	0.43211	Nvg01031	no homology
Nvg00343 (t-stat. value)	3	0.0371	1.50863	-1.84044	Nvg00343 (p-value)	3	0.97113	0.16232	0.09553	Nvg00343	no homology
Nvg00184 (t-stat. value)	3	-0.0248	3.18926	-4.21567	Nvg00184 (p-value)	3	0.9807	0.00967	0.00178	Nvg00184	no homology
Nvg00278 (t-stat. value)	3	-0.0212	2.02764	-2.41697	Nvg00278 (p-value)	3	0.9835	0.07008	0.03625	Nvg00278	no homology
Nvg00651 (t-stat. value)	3	-0.02054	-1.12038	1.32841	Nvg00651 (p-value)	3	0.98401	0.28874	0.21356	Nvg00651	no homology
Nvg01032 (t-stat. value)	3	0.01587	0.58478	-0.68769	Nvg01032 (p-value)	3	0.98764	0.57165	0.50729	Nvg01032	no homology
Nvg00185 (t-stat. value)	3	0.01137	0.58957	-0.68799	Nvg00185 (p-value)	3	0.99115	0.56856	0.5071	Nvg00185	no homology
Nvg00754 (t-stat. value)	2	-0.00798	0.02674	-0.02176	Nvg00754 (p-value)	2	0.99379	0.9792	0.98307	Nvg00754	no homology
Nvg00224 (t-stat. value)	3	-0.00381	1.78465	-2.12787	Nvg00224 (p-value)	3	0.99706	0.10463	0.05923	Nvg00224	no homology
Nvg00735 (t-stat. value)	3	0.00172	-1.79407	2.14431	Nvg00735 (p-value)	3	0.99866	0.10304	0.05761	Nvg00735	no homology
Nvg00323 (t-stat. value)	3	-0.00103	2.07567	-2.52792	Nvg00323 (p-value)	3	0.99915	0.06467	0.02998	Nvg00323	no homology
Nvg01044i (t-stat. value)	1	10.7661	-2.13264	-1.41292	Nvg01044i (p-value)	1	8.04814e-07	0.05876	0.18804	Nvg01044i	no homology
Nvg00585i (t-stat. value)	1	8.44656	-3.44472	-0.5814	Nvg00585i (p-value)	1	1e-05	0.00628	0.57384	Nvg00585i	no homology
Nvg00766i (t-stat. value)	1	-7.53758	1.3641	2.09849	Nvg00766i (p-value)	1	2e-05	0.20245	0.06223	Nvg00766i	no homology
Nvg01004i (t-stat. value)	1	-7.56371	2.83685	0.79608	Nvg01004i (p-value)	1	2e-05	0.01764	0.44447	Nvg01004i	no homology
Nvg00654i (t-stat. value)	1	7.27431	-1.832	-1.49612	Nvg00654i (p-value)	1	3e-05	0.09686	0.1655	Nvg00654i	no homology
Nvg00707i (t-stat. value)	1	-7.22928	2.35816	1.05617	Nvg00707i (p-value)	1	3e-05	0.04008	0.31574	Nvg00707i	no homology
Nvg00037i (t-stat. value)	1	-6.96416	4.40446	0.21042	Nvg00037i (p-value)	1	4e-05	0.00133	0.83756	Nvg00037i	no homology
Nvg00233i (t-stat. value)	1	6.82215	-3.0239	-0.64832	Nvg00233i (p-value)	1	5e-05	0.01281	0.53138	Nvg00233i	no homology
Nvg00030i (t-stat. value)	1	-6.65599	2.99468	0.64702	Nvg00030i (p-value)	1	6e-05	0.01347	0.53219	Nvg00030i	no homology
Nvg00662i (t-stat. value)	1	-6.45383	1.80839	1.43158	Nvg00662i (p-value)	1	7e-05	0.10067	0.18277	Nvg00662i	no homology
Nvg00830i (t-stat. value)	1	6.30238	-3.29052	-0.48674	Nvg00830i (p-value)	1	9e-05	0.00814	0.63694	Nvg00830i	no homology
Nvg00204i (t-stat. value)	1	-6.28659	3.53162	0.39629	Nvg00204i (p-value)	1	9e-05	0.00543	0.70022	Nvg00204i	no homology
Nvg00410i (t-stat. value)	1	6.24761	-0.96032	-2.63735	Nvg00410i (p-value)	1	0.0001	0.35954	0.02485	Nvg00410i	no homology
Nvg00621i (t-stat. value)	1	-6.24506	2.35453	0.9629	Nvg00621i (p-value)	1	0.0001	0.04033	0.3583	Nvg00621i	no homology
Nvg00404i (t-stat. value)	1	-5.9325	1.00547	2.47095	Nvg00404i (p-value)	1	0.00014	0.33838	0.03305	Nvg00404i	no homology
Nvg00295i (t-stat. value)	1	5.94967	-1.72959	-1.44229	Nvg00295i (p-value)	1	0.00014	0.11439	0.1798	Nvg00295i	no homology
Nvg00885i (t-stat. value)	1	5.90792	-2.3394	-0.93194	Nvg00885i (p-value)	1	0.00015	0.04138	0.37332	Nvg00885i	no homology
Nvg00831i (t-stat. value)	1	5.62662	-3.01181	-0.52514	Nvg00831i (p-value)	1	0.00022	0.01308	0.61093	Nvg00831i	no homology
Nvg00915i (t-stat. value)	1	5.59331	-2.07972	-1.07581	Nvg00915i (p-value)	1	0.00023	0.06423	0.30728	Nvg00915i	no homology
Nvg00974i (t-stat. value)	1	5.44352	-2.55343	-0.73392	Nvg00974i (p-value)	1	0.00028	0.02869	0.47985	Nvg00974i	no homology
Nvg00594i (t-stat. value)	1	-5.29248	0.84729	2.63312	Nvg00594i (p-value)	1	0.00035	0.41665	0.02503	Nvg00594i	no homology
Nvg00823i (t-stat. value)	1	-5.28485	0.9539	2.40522	Nvg00823i (p-value)	1	0.00036	0.36262	0.03698	Nvg00823i	no homology
Nvg00522i (t-stat. value)	1	5.26681	-1.62145	-1.43767	Nvg00522i (p-value)	1	0.00036	0.13599	0.18107	Nvg00522i	no homology
Nvg00199i (t-stat. value)	1	5.26093	-2.26691	-0.88578	Nvg00199i (p-value)	1	0.00037	0.04682	0.39653	Nvg00199i	no homology
Nvg00969i (t-stat. value)	1	-5.25935	2.71862	0.61454	Nvg00969i (p-value)	1	0.00037	0.02161	0.55258	Nvg00969i	no homology
Nvg00653i (t-stat. value)	1	-5.17203	1.65404	1.3847	Nvg00653i (p-value)	1	0.00042	0.12912	0.19626	Nvg00653i	no homology
Nvg00159i (t-stat. value)	1	5.16709	-2.10601	-0.98526	Nvg00159i (p-value)	1	0.00042	0.06145	0.34773	Nvg00159i	no homology
Nvg00631i (t-stat. value)	1	5.16941	-2.55723	-0.68859	Nvg00631i (p-value)	1	0.00042	0.02851	0.50674	Nvg00631i	no homology
Nvg00872i (t-stat. value)	1	5.13336	-3.13629	-0.39891	Nvg00872i (p-value)	1	0.00044	0.01058	0.69834	Nvg00872i	no homology
Nvg00554i (t-stat. value)	1	5.06231	-1.50512	-1.52342	Nvg00554i (p-value)	1	0.00049	0.16321	0.15863	Nvg00554i	no homology
Nvg00864i (t-stat. value)	1	4.99854	-2.64273	-0.61167	Nvg00864i (p-value)	1	0.00054	0.02462	0.55441	Nvg00864i	no homology
Nvg00255i (t-stat. value)	1	-4.96433	1.27201	1.79337	Nvg00255i (p-value)	1	0.00057	0.23215	0.10316	Nvg00255i	no homology
Nvg00374i (t-stat. value)	1	4.9565	-4.35803	0.0118	Nvg00374i (p-value)	1	0.00057	0.00143	0.99081	Nvg00374i	no homology
Nvg00326i (t-stat. value)	1	4.94339	-2.11059	-0.94033	Nvg00326i (p-value)	1	0.00058	0.06098	0.36921	Nvg00326i	no homology
Nvg00993i (t-stat. value)	1	-4.87302	2.93415	0.44327	Nvg00993i (p-value)	1	0.00065	0.01493	0.66701	Nvg00993i	no homology
Nvg00383i (t-stat. value)	1	4.84671	-3.07121	-0.37747	Nvg00383i (p-value)	1	0.00067	0.01182	0.71371	Nvg00383i	no homology
Nvg00221i (t-stat. value)	1	4.82034	-1.84308	-1.13171	Nvg00221i (p-value)	1	0.0007	0.09512	0.28416	Nvg00221i	no homology
Nvg00926i (t-stat. value)	1	4.78885	-3.40994	-0.23351	Nvg00926i (p-value)	1	0.00074	0.00666	0.82007	Nvg00926i	no homology
Nvg00910i (t-stat. value)	2	-4.7382	5.26516	-0.22357	Nvg00910i (p-value)	2	0.00079	0.00037	0.82759	Nvg00910i	no homology
Nvg00887i (t-stat. value)	1	4.72832	-1.68357	-1.25895	Nvg00887i (p-value)	1	0.00081	0.12317	0.23664	Nvg00887i	no homology
Nvg00765i (t-stat. value)	1	-4.69181	2.89434	0.42775	Nvg00765i (p-value)	1	0.00085	0.01599	0.6779	Nvg00765i	no homology
Nvg00816i (t-stat. value)	1	4.67774	-2.70655	-0.51775	Nvg00816i (p-value)	1	0.00087	0.02206	0.61589	Nvg00816i	no homology
Nvg00917i (t-stat. value)	1	4.6714	-3.2281	-0.28	Nvg00917i (p-value)	1	0.00088	0.00905	0.78519	Nvg00917i	no homology
Nvg00786i (t-stat. value)	1	4.62418	-0.89951	-2.29358	Nvg00786i (p-value)	1	0.00094	0.38953	0.04474	Nvg00786i	no homology
Nvg00212i (t-stat. value)	1	-4.60626	1.13094	1.89544	Nvg00212i (p-value)	1	0.00097	0.28447	0.08728	Nvg00212i	no homology
Nvg00608i (t-stat. value)	1	4.60387	-4.2305	0.04608	Nvg00608i (p-value)	1	0.00097	0.00174	0.96415	Nvg00608i	no homology
Nvg00909i (t-stat. value)	2	-4.59744	4.0882	-0.01142	Nvg00909i (p-value)	2	0.00098	0.00219	0.99111	Nvg00909i	no homology
Nvg00301i (t-stat. value)	1	4.53282	-3.13624	-0.28933	Nvg00301i (p-value)	1	0.00109	0.01058	0.77824	Nvg00301i	no homology
Nvg00965i (t-stat. value)	1	4.52384	-1.23805	-1.71718	Nvg00965i (p-value)	1	0.0011	0.24397	0.1167	Nvg00965i	no homology
Nvg00223i (t-stat. value)	2	-4.52119	5.73324	-0.33341	Nvg00223i (p-value)	2	0.00111	0.00019	0.74571	Nvg00223i	no homology
Nvg00492i (t-stat. value)	1	4.49578	-3.46895	-0.15526	Nvg00492i (p-value)	1	0.00115	0.00603	0.87971	Nvg00492i	no homology
Nvg00721i (t-stat. value)	2	-4.45357	4.25512	-0.0828	Nvg00721i (p-value)	2	0.00123	0.00168	0.93565	Nvg00721i	no homology
Nvg00876i (t-stat. value)	1	-4.43024	2.63656	0.50267	Nvg00876i (p-value)	1	0.00127	0.02488	0.62608	Nvg00876i	no homology
Nvg00643i (t-stat. value)	1	4.3875	-0.43364	-3.36279	Nvg00643i (p-value)	1	0.00136	0.67375	0.00721	Nvg00643i	no homology
Nvg00207i (t-stat. value)	2	4.37766	-5.38726	0.31587	Nvg00207i (p-value)	2	0.00138	0.00031	0.75859	Nvg00207i	no homology
Nvg00230i (t-stat. value)	1	4.37611	-1.35119	-1.52784	Nvg00230i (p-value)	1	0.00139	0.20641	0.15754	Nvg00230i	no homology
Nvg00616i (t-stat. value)	2	-4.25885	6.16628	-0.44399	Nvg00616i (p-value)	2	0.00167	0.00011	0.6665	Nvg00616i	no homology
Nvg00308i (t-stat. value)	1	-4.25346	1.75538	1.07212	Nvg00308i (p-value)	1	0.00168	0.10972	0.30886	Nvg00308i	no homology
Nvg00728i (t-stat. value)	1	4.21665	-0.89946	-2.13449	Nvg00728i (p-value)	1	0.00178	0.38956	0.05858	Nvg00728i	no homology
Nvg00847i (t-stat. value)	2	4.04275	-4.2611	0.17988	Nvg00847i (p-value)	2	0.00235	0.00166	0.86084	Nvg00847i	no homology
Nvg00846i (t-stat. value)	3	4.02891	-0.12165	-4.40914	Nvg00846i (p-value)	3	0.0024	0.90559	0.00132	Nvg00846i	no homology
Nvg00287i (t-stat. value)	1	4.00542	-1.19177	-1.60659	Nvg00287i (p-value)	1	0.0025	0.26087	0.13923	Nvg00287i	no homology
Nvg00774i (t-stat. value)	1	3.99341	-1.80316	-0.95646	Nvg00774i (p-value)	1	0.00255	0.10153	0.36139	Nvg00774i	no homology
Nvg00677i (t-stat. value)	1	3.94461	-2.77378	-0.31342	Nvg00677i (p-value)	1	0.00275	0.01966	0.7604	Nvg00677i	no homology
Nvg00227i (t-stat. value)	1	3.93774	-1.31591	-1.42738	Nvg00227i (p-value)	1	0.00279	0.21757	0.18394	Nvg00227i	no homology
Nvg00884i (t-stat. value)	1	3.90433	-0.74447	-2.28141	Nvg00884i (p-value)	1	0.00294	0.47372	0.04568	Nvg00884i	no homology
Nvg01005i (t-stat. value)	1	-3.9014	3.37601	0.04675	Nvg01005i (p-value)	1	0.00295	0.00705	0.96363	Nvg01005i	no homology
Nvg00640i (t-stat. value)	1	3.89296	-1.5634	-1.14486	Nvg00640i (p-value)	1	0.003	0.14902	0.27893	Nvg00640i	no homology
Nvg00572i (t-stat. value)	2	-3.86092	3.68151	-0.06786	Nvg00572i (p-value)	2	0.00316	0.00424	0.94723	Nvg00572i	no homology
Nvg01043i (t-stat. value)	1	-3.83834	2.14895	0.6465	Nvg01043i (p-value)	1	0.00327	0.05717	0.53251	Nvg01043i	no homology
Nvg00790i (t-stat. value)	1	3.83819	-2.24225	-0.58421	Nvg00790i (p-value)	1	0.00327	0.04882	0.57202	Nvg00790i	no homology
Nvg00245i (t-stat. value)	1	3.83436	-2.75975	-0.28978	Nvg00245i (p-value)	1	0.0033	0.02014	0.77791	Nvg00245i	no homology
Nvg00940i (t-stat. value)	1	-3.80423	3.35593	0.02707	Nvg00940i (p-value)	1	0.00346	0.00729	0.97893	Nvg00940i	no homology
Nvg01008i (t-stat. value)	1	-3.78366	2.70177	0.3042	Nvg01008i (p-value)	1	0.00358	0.02225	0.76721	Nvg01008i	no homology
Nvg00595i (t-stat. value)	2	-3.77274	4.03406	-0.19554	Nvg00595i (p-value)	2	0.00365	0.00238	0.84888	Nvg00595i	no homology
Nvg00180i (t-stat. value)	1	-3.76002	2.99526	0.15901	Nvg00180i (p-value)	1	0.00372	0.01345	0.87683	Nvg00180i	no homology
Nvg00323i (t-stat. value)	1	-3.73875	1.01839	1.74058	Nvg00323i (p-value)	1	0.00385	0.3325	0.11238	Nvg00323i	no homology
Nvg00973i (t-stat. value)	2	-3.72939	3.51122	-0.04958	Nvg00973i (p-value)	2	0.00391	0.00562	0.96143	Nvg00973i	no homology
Nvg01020i (t-stat. value)	1	-3.72349	2.44527	0.42541	Nvg01020i (p-value)	1	0.00395	0.03454	0.67955	Nvg01020i	no homology
Nvg00908i (t-stat. value)	1	3.68766	-1.77405	-0.88448	Nvg00908i (p-value)	1	0.00419	0.10645	0.39721	Nvg00908i	no homology
Nvg00619i (t-stat. value)	2	3.68178	-4.98405	0.43252	Nvg00619i (p-value)	2	0.00423	0.00055	0.67454	Nvg00619i	no homology
Nvg01045i (t-stat. value)	1	-3.68259	3.32259	0.00381	Nvg01045i (p-value)	1	0.00423	0.00771	0.99706	Nvg01045i	no homology
Nvg00591i (t-stat. value)	2	3.6721	-5.2324	0.47808	Nvg00591i (p-value)	2	0.0043	0.00038	0.64287	Nvg00591i	no homology
Nvg00867i (t-stat. value)	1	-3.64261	2.41439	0.41841	Nvg00867i (p-value)	1	0.00452	0.03641	0.68449	Nvg00867i	no homology
Nvg00842i (t-stat. value)	1	3.63925	-3.04955	-0.09944	Nvg00842i (p-value)	1	0.00454	0.01226	0.92276	Nvg00842i	no homology
Nvg00509i (t-stat. value)	1	-3.6	2.45932	0.37886	Nvg00509i (p-value)	1	0.00485	0.03372	0.71271	Nvg00509i	no homology
Nvg00063i (t-stat. value)	1	-3.59668	2.35105	0.44154	Nvg00063i (p-value)	1	0.00487	0.04057	0.66822	Nvg00063i	no homology
Nvg00310i (t-stat. value)	1	3.56705	-3.06105	-0.07198	Nvg00310i (p-value)	1	0.00512	0.01202	0.94404	Nvg00310i	no homology
Nvg00849i (t-stat. value)	1	-3.54588	1.7594	0.84777	Nvg00849i (p-value)	1	0.0053	0.10901	0.4164	Nvg00849i	no homology
Nvg00324i (t-stat. value)	1	-3.54302	1.43814	1.14659	Nvg00324i (p-value)	1	0.00533	0.18095	0.27825	Nvg00324i	no homology
Nvg00916i (t-stat. value)	2	3.53369	-4.1614	0.30261	Nvg00916i (p-value)	2	0.00541	0.00194	0.76839	Nvg00916i	no homology
Nvg01006i (t-stat. value)	1	3.5037	-1.17253	-1.43128	Nvg01006i (p-value)	1	0.00569	0.26816	0.18285	Nvg01006i	no homology
Nvg00190i (t-stat. value)	1	3.45061	-2.58839	-0.25842	Nvg00190i (p-value)	1	0.00622	0.02702	0.80132	Nvg00190i	no homology
Nvg01011i (t-stat. value)	1	3.42911	-0.85378	-1.84303	Nvg01011i (p-value)	1	0.00645	0.41321	0.09512	Nvg01011i	no homology
Nvg00179i (t-stat. value)	1	3.41439	-2.63362	-0.22224	Nvg00179i (p-value)	1	0.00661	0.02501	0.8286	Nvg00179i	no homology
Nvg00617i (t-stat. value)	2	-3.41359	5.92538	-0.6651	Nvg00617i (p-value)	2	0.00662	0.00015	0.52103	Nvg00617i	no homology
Nvg00789i (t-stat. value)	2	-3.39775	5.04789	-0.53872	Nvg00789i (p-value)	2	0.0068	0.0005	0.60187	Nvg00789i	no homology
Nvg00284i (t-stat. value)	1	3.39436	-2.6431	-0.21039	Nvg00284i (p-value)	1	0.00684	0.0246	0.83759	Nvg00284i	no homology
Nvg00195i (t-stat. value)	1	3.38776	-2.81491	-0.12285	Nvg00195i (p-value)	1	0.00691	0.01832	0.90466	Nvg00195i	no homology
Nvg00570i (t-stat. value)	1	3.38316	-2.61774	-0.2197	Nvg00570i (p-value)	1	0.00697	0.0257	0.83052	Nvg00570i	no homology
Nvg00246i (t-stat. value)	1	-3.38051	2.38054	0.35088	Nvg00246i (p-value)	1	0.007	0.03858	0.73296	Nvg00246i	no homology
Nvg00493i (t-stat. value)	1	3.36012	-1.12352	-1.42824	Nvg00493i (p-value)	1	0.00724	0.28746	0.1837	Nvg00493i	no homology
Nvg00738i (t-stat. value)	1	-3.33318	2.76681	0.12681	Nvg00738i (p-value)	1	0.00758	0.0199	0.90161	Nvg00738i	no homology
Nvg00955i (t-stat. value)	1	3.32241	-2.88854	-0.06547	Nvg00955i (p-value)	1	0.00772	0.01615	0.94909	Nvg00955i	no homology
Nvg00494i (t-stat. value)	2	-3.29356	7.4595	-0.86187	Nvg00494i (p-value)	2	0.0081	2e-05	0.40895	Nvg00494i	no homology
Nvg00818i (t-stat. value)	2	-3.29271	5.03222	-0.57472	Nvg00818i (p-value)	2	0.00811	0.00051	0.57818	Nvg00818i	no homology
Nvg00582i (t-stat. value)	2	-3.2835	4.93358	-0.56011	Nvg00582i (p-value)	2	0.00824	0.00059	0.58773	Nvg00582i	no homology
Nvg00073i (t-stat. value)	1	3.28079	-0.36163	-2.73726	Nvg00073i (p-value)	1	0.00828	0.72515	0.02093	Nvg00073i	no homology
Nvg00669i (t-stat. value)	1	-3.26232	0.22736	3.10003	Nvg00669i (p-value)	1	0.00854	0.82472	0.01125	Nvg00669i	no homology
Nvg00571i (t-stat. value)	1	-3.25526	1.22676	1.25582	Nvg00571i (p-value)	1	0.00864	0.24801	0.23773	Nvg00571i	no homology
Nvg00715i (t-stat. value)	1	3.25382	-2.49206	-0.24099	Nvg00715i (p-value)	1	0.00866	0.03188	0.81443	Nvg00715i	no homology
Nvg01001i (t-stat. value)	2	3.23645	-4.19453	0.41611	Nvg01001i (p-value)	2	0.00892	0.00184	0.68612	Nvg01001i	no homology
Nvg00629i (t-stat. value)	1	-3.22633	0.21736	3.09451	Nvg00629i (p-value)	1	0.00908	0.8323	0.01136	Nvg00629i	no homology
Nvg00736i (t-stat. value)	1	3.20709	-2.42001	-0.26421	Nvg00736i (p-value)	1	0.00938	0.03606	0.79698	Nvg00736i	no homology
Nvg00881i (t-stat. value)	1	3.16056	-2.143	-0.41744	Nvg00881i (p-value)	1	0.01015	0.05774	0.68517	Nvg00881i	no homology
Nvg00569i (t-stat. value)	1	-3.1517	1.55357	0.87427	Nvg00569i (p-value)	1	0.0103	0.15134	0.40248	Nvg00569i	no homology
Nvg00161i (t-stat. value)	1	3.15056	-0.58585	-2.14287	Nvg00161i (p-value)	1	0.01032	0.57096	0.05776	Nvg00161i	no homology
Nvg00784i (t-stat. value)	1	-3.13054	1.51829	0.89781	Nvg00784i (p-value)	1	0.01068	0.1599	0.39039	Nvg00784i	no homology
Nvg00682i (t-stat. value)	1	-3.12162	2.31223	0.29469	Nvg00682i (p-value)	1	0.01084	0.04334	0.77426	Nvg00682i	no homology
Nvg00788i (t-stat. value)	2	-3.11581	3.03548	-0.07705	Nvg00788i (p-value)	2	0.01095	0.01256	0.9401	Nvg00788i	no homology
Nvg00920i (t-stat. value)	3	3.11349	-0.00045	-3.7401	Nvg00920i (p-value)	3	0.011	1	0.00385	Nvg00920i	no homology
Nvg00238i (t-stat. value)	1	-3.1031	1.94393	0.53314	Nvg00238i (p-value)	1	0.01119	0.08055	0.60558	Nvg00238i	no homology
Nvg00220i (t-stat. value)	3	3.08747	0.22513	-4.92318	Nvg00220i (p-value)	3	0.01149	0.82641	0.0006	Nvg00220i	no homology
Nvg00873i (t-stat. value)	1	-3.07502	1.75966	0.6635	Nvg00873i (p-value)	1	0.01174	0.10896	0.52201	Nvg00873i	no homology
Nvg00700i (t-stat. value)	1	-3.07329	0.42894	2.40722	Nvg00700i (p-value)	1	0.01177	0.67706	0.03686	Nvg00700i	no homology
Nvg00639i (t-stat. value)	1	3.03493	-0.77347	-1.74583	Nvg00639i (p-value)	1	0.01257	0.45714	0.11143	Nvg00639i	no homology
Nvg01050i (t-stat. value)	3	-3.03326	-0.21959	4.75131	Nvg01050i (p-value)	3	0.01261	0.83061	0.00078	Nvg01050i	no homology
Nvg01048i (t-stat. value)	1	3.03125	-2.42083	-0.19409	Nvg01048i (p-value)	1	0.01265	0.03601	0.84999	Nvg01048i	no homology
Nvg01002i (t-stat. value)	2	3.02675	-3.69888	0.35846	Nvg01002i (p-value)	2	0.01275	0.00412	0.72745	Nvg01002i	no homology
Nvg00966i (t-stat. value)	1	-3.01403	0.17927	2.98695	Nvg00966i (p-value)	1	0.01303	0.86131	0.01364	Nvg00966i	no homology
Nvg00242i (t-stat. value)	1	-3.00916	2.42844	0.18059	Nvg00242i (p-value)	1	0.01314	0.03554	0.86029	Nvg00242i	no homology
Nvg00514i (t-stat. value)	1	2.99428	-1.10651	-1.26923	Nvg00514i (p-value)	1	0.01347	0.29441	0.2331	Nvg00514i	no homology
Nvg00747i (t-stat. value)	2	2.99246	-3.36398	0.2579	Nvg00747i (p-value)	2	0.01352	0.00719	0.80171	Nvg00747i	no homology
Nvg00311i (t-stat. value)	2	2.98445	-4.51394	0.59621	Nvg00311i (p-value)	2	0.0137	0.00112	0.56428	Nvg00311i	no homology
Nvg00025i (t-stat. value)	1	2.9414	-1.13449	-1.20853	Nvg00025i (p-value)	1	0.01475	0.28305	0.25464	Nvg00025i	no homology
Nvg00239i (t-stat. value)	2	2.93501	-2.97914	0.127	Nvg00239i (p-value)	2	0.01491	0.01383	0.90146	Nvg00239i	no homology
Nvg00607i (t-stat. value)	2	2.93057	-5.26194	0.76761	Nvg00607i (p-value)	2	0.01503	0.00037	0.46046	Nvg00607i	no homology
Nvg00690i (t-stat. value)	1	2.92282	-1.15556	-1.17446	Nvg00690i (p-value)	1	0.01523	0.27473	0.26742	Nvg00690i	no homology
Nvg00701i (t-stat. value)	2	2.91647	-3.9226	0.47426	Nvg00701i (p-value)	2	0.01539	0.00285	0.6455	Nvg00701i	no homology
Nvg00084i (t-stat. value)	1	2.91123	-2.54764	-0.07295	Nvg00084i (p-value)	1	0.01553	0.02898	0.94329	Nvg00084i	no homology
Nvg00731i (t-stat. value)	1	2.9089	-1.48404	-0.82812	Nvg00731i (p-value)	1	0.01559	0.16862	0.42693	Nvg00731i	no homology
Nvg00698i (t-stat. value)	1	2.90379	-1.58719	-0.73228	Nvg00698i (p-value)	1	0.01573	0.14355	0.48081	Nvg00698i	no homology
Nvg00504i (t-stat. value)	2	-2.89514	3.31091	-0.28003	Nvg00504i (p-value)	2	0.01597	0.00787	0.78516	Nvg00504i	no homology
Nvg00649i (t-stat. value)	1	2.88853	-0.59862	-1.93763	Nvg00649i (p-value)	1	0.01615	0.56274	0.0814	Nvg00649i	no homology
Nvg00520i (t-stat. value)	2	-2.88672	4.21199	-0.56713	Nvg00520i (p-value)	2	0.0162	0.00179	0.58313	Nvg00520i	no homology
Nvg00839i (t-stat. value)	1	2.88459	-1.54325	-0.76224	Nvg00839i (p-value)	1	0.01626	0.1538	0.46351	Nvg00839i	no homology
Nvg00261i (t-stat. value)	1	-2.88417	0.97544	1.37202	Nvg00261i (p-value)	1	0.01627	0.35235	0.20005	Nvg00261i	no homology
Nvg00692i (t-stat. value)	2	2.87149	-3.71475	0.4312	Nvg00692i (p-value)	2	0.01663	0.00401	0.67547	Nvg00692i	no homology
Nvg00891i (t-stat. value)	1	2.86553	-2.62226	-0.01347	Nvg00891i (p-value)	1	0.0168	0.0255	0.98952	Nvg00891i	no homology
Nvg00764i (t-stat. value)	2	-2.84391	2.74168	-0.05649	Nvg00764i (p-value)	2	0.01743	0.02077	0.95607	Nvg00764i	no homology
Nvg00636i (t-stat. value)	2	-2.83167	3.50831	-0.38051	Nvg00636i (p-value)	2	0.0178	0.00565	0.71153	Nvg00636i	no homology
Nvg01047i (t-stat. value)	2	-2.83037	3.6856	-0.44071	Nvg01047i (p-value)	2	0.01784	0.00421	0.6688	Nvg01047i	no homology
Nvg00809i (t-stat. value)	1	-2.8288	0.55106	1.97835	Nvg00809i (p-value)	1	0.01789	0.59369	0.07608	Nvg00809i	no homology
Nvg00299i (t-stat. value)	2	-2.82039	3.88916	-0.50849	Nvg00299i (p-value)	2	0.01815	0.00301	0.62214	Nvg00299i	no homology
Nvg00528i (t-stat. value)	2	2.81324	-4.32152	0.62946	Nvg00528i (p-value)	2	0.01837	0.00151	0.54316	Nvg00528i	no homology
Nvg01035i (t-stat. value)	1	-2.79837	2.41792	0.09459	Nvg01035i (p-value)	1	0.01885	0.03619	0.92651	Nvg01035i	no homology
Nvg00753i (t-stat. value)	2	2.77698	-3.68657	0.46613	Nvg00753i (p-value)	2	0.01955	0.0042	0.65111	Nvg00753i	no homology
Nvg00376i (t-stat. value)	1	-2.75046	1.05556	1.19681	Nvg00376i (p-value)	1	0.02046	0.316	0.25898	Nvg00376i	no homology
Nvg00896i (t-stat. value)	1	2.7247	-0.62887	-1.77062	Nvg00896i (p-value)	1	0.02139	0.54353	0.10704	Nvg00896i	no homology
Nvg00637i (t-stat. value)	2	-2.71616	5.08968	-0.84358	Nvg00637i (p-value)	2	0.0217	0.00047	0.41863	Nvg00637i	no homology
Nvg00559i (t-stat. value)	2	-2.67707	2.69916	-0.11312	Nvg00559i (p-value)	2	0.02321	0.02235	0.91217	Nvg00559i	no homology
Nvg00897i (t-stat. value)	1	-2.67614	0.81092	1.46543	Nvg00897i (p-value)	1	0.02325	0.43629	0.17353	Nvg00897i	no homology
Nvg00145bi (t-stat. value)	2	-2.67602	4.97953	-0.844	Nvg00145bi (p-value)	2	0.02325	0.00055	0.4184	Nvg00145bi	no homology
Nvg00288i (t-stat. value)	2	-2.67381	5.3303	-0.90907	Nvg00288i (p-value)	2	0.02334	0.00033	0.3847	Nvg00288i	no homology
Nvg00489i (t-stat. value)	1	2.67	-2.16654	-0.18634	Nvg00489i (p-value)	1	0.02349	0.05549	0.8559	Nvg00489i	no homology
Nvg00605i (t-stat. value)	2	-2.64693	3.37462	-0.42119	Nvg00605i (p-value)	2	0.02444	0.00707	0.68253	Nvg00605i	no homology
Nvg00625i (t-stat. value)	1	-2.62569	0.79784	1.45051	Nvg00625i (p-value)	1	0.02535	0.4435	0.17755	Nvg00625i	no homology
Nvg00053i (t-stat. value)	1	2.61669	-2.06592	-0.22614	Nvg00053i (p-value)	1	0.02574	0.06573	0.82565	Nvg00053i	no homology
Nvg00562i (t-stat. value)	2	-2.61547	3.19801	-0.36848	Nvg00562i (p-value)	2	0.0258	0.00952	0.72019	Nvg00562i	no homology
Nvg00781i (t-stat. value)	1	-2.61118	2.05532	0.23053	Nvg00781i (p-value)	1	0.02599	0.06691	0.82233	Nvg00781i	no homology
Nvg01010i (t-stat. value)	1	2.59737	-0.1663	-2.5734	Nvg01010i (p-value)	1	0.02661	0.87124	0.02773	Nvg01010i	no homology
Nvg00976i (t-stat. value)	3	2.5562	0.30001	-4.10108	Nvg00976i (p-value)	3	0.02856	0.77031	0.00214	Nvg00976i	no homology
Nvg00624i (t-stat. value)	2	-2.54691	2.5886	-0.12125	Nvg00624i (p-value)	2	0.02902	0.02701	0.90589	Nvg00624i	no homology
Nvg00668i (t-stat. value)	1	2.53868	-1.79031	-0.38418	Nvg00668i (p-value)	1	0.02943	0.10368	0.70889	Nvg00668i	no homology
Nvg00315i (t-stat. value)	2	2.52782	-3.62727	0.57351	Nvg00315i (p-value)	2	0.02998	0.00463	0.57897	Nvg00315i	no homology
Nvg00770i (t-stat. value)	1	-2.51015	0.16536	2.48184	Nvg00770i (p-value)	1	0.0309	0.87196	0.03244	Nvg00770i	no homology
Nvg00655i (t-stat. value)	1	-2.49692	1.57682	0.53426	Nvg00655i (p-value)	1	0.03161	0.14592	0.60484	Nvg00655i	no homology
Nvg00689i (t-stat. value)	1	2.49089	-1.86943	-0.29935	Nvg00689i (p-value)	1	0.03194	0.09109	0.7708	Nvg00689i	no homology
Nvg00754i (t-stat. value)	2	2.48751	-3.23523	0.45079	Nvg00754i (p-value)	2	0.03213	0.00894	0.66176	Nvg00754i	no homology
Nvg00566i (t-stat. value)	1	-2.45884	1.81044	0.32607	Nvg00566i (p-value)	1	0.03374	0.10033	0.75109	Nvg00566i	no homology
Nvg00808i (t-stat. value)	2	2.43853	-2.54757	0.15666	Nvg00808i (p-value)	2	0.03494	0.02898	0.87863	Nvg00808i	no homology
Nvg00189i (t-stat. value)	1	2.42427	-0.4979	-1.75505	Nvg00189i (p-value)	1	0.0358	0.62932	0.10978	Nvg00189i	no homology
Nvg00415i (t-stat. value)	2	-2.42354	3.11782	-0.43778	Nvg00415i (p-value)	2	0.03584	0.01091	0.67085	Nvg00415i	no homology
Nvg00932i (t-stat. value)	1	-2.41332	1.49252	0.56042	Nvg00932i (p-value)	1	0.03648	0.16642	0.58753	Nvg00932i	no homology
Nvg00506i (t-stat. value)	2	-2.40885	2.76297	-0.28395	Nvg00506i (p-value)	2	0.03676	0.02003	0.78224	Nvg00506i	no homology
Nvg00858i (t-stat. value)	1	2.40162	-2.20236	-0.0245	Nvg00858i (p-value)	1	0.03721	0.05223	0.98094	Nvg00858i	no homology
Nvg00209i (t-stat. value)	1	-2.38003	2.15636	0.04182	Nvg00209i (p-value)	1	0.03861	0.05646	0.96747	Nvg00209i	no homology
Nvg00737i (t-stat. value)	2	-2.37722	5.15651	-1.05476	Nvg00737i (p-value)	2	0.0388	0.00043	0.31635	Nvg00737i	no homology
Nvg00960i (t-stat. value)	3	-2.37356	0.04442	2.61683	Nvg00960i (p-value)	3	0.03904	0.96545	0.02574	Nvg00960i	no homology
Nvg00289i (t-stat. value)	1	2.37328	-1.38327	-0.63604	Nvg00289i (p-value)	1	0.03906	0.19668	0.53904	Nvg00289i	no homology
Nvg00574i (t-stat. value)	3	2.35691	0.07033	-2.90009	Nvg00574i (p-value)	3	0.04016	0.94532	0.01583	Nvg00574i	no homology
Nvg00229i (t-stat. value)	2	-2.34913	2.77093	-0.3215	Nvg00229i (p-value)	2	0.0407	0.01976	0.75445	Nvg00229i	no homology
Nvg00501i (t-stat. value)	1	2.34742	-1.80179	-0.27056	Nvg00501i (p-value)	1	0.04082	0.10176	0.79223	Nvg00501i	no homology
Nvg00958i (t-stat. value)	2	2.32844	-2.51978	0.20289	Nvg00958i (p-value)	2	0.04216	0.0304	0.84329	Nvg00958i	no homology
Nvg00405i (t-stat. value)	2	2.31523	-2.54628	0.22491	Nvg00405i (p-value)	2	0.04312	0.02905	0.82658	Nvg00405i	no homology
Nvg00854i (t-stat. value)	2	2.31218	-5.13654	1.09415	Nvg00854i (p-value)	2	0.04335	0.00044	0.29954	Nvg00854i	no homology
Nvg00541i (t-stat. value)	2	-2.28139	4.93764	-1.0749	Nvg00541i (p-value)	2	0.04568	0.00059	0.30767	Nvg00541i	no homology
Nvg00241i (t-stat. value)	2	-2.26753	6.16358	-1.29356	Nvg00241i (p-value)	2	0.04677	0.00011	0.2249	Nvg00241i	no homology
Nvg00937i (t-stat. value)	3	2.26323	0.67891	-5.64916	Nvg00937i (p-value)	3	0.04711	0.5126	0.00021	Nvg00937i	no homology
Nvg00804i (t-stat. value)	2	-2.25516	14.9512	-1.73872	Nvg00804i (p-value)	2	0.04776	3.60761e-08	0.11272	Nvg00804i	no homology
Nvg00952i (t-stat. value)	2	-2.25339	4.07984	-0.88006	Nvg00952i (p-value)	2	0.0479	0.00221	0.39948	Nvg00952i	no homology
Nvg00812i (t-stat. value)	1	-2.25053	0.44639	1.69352	Nvg00812i (p-value)	1	0.04814	0.66483	0.12122	Nvg00812i	no homology
Nvg00919i (t-stat. value)	2	-2.2418	2.33888	-0.15013	Nvg00919i (p-value)	2	0.04886	0.04142	0.88365	Nvg00919i	no homology
Nvg00778i (t-stat. value)	1	2.23417	-1.70218	-0.2811	Nvg00778i (p-value)	1	0.04949	0.11955	0.78437	Nvg00778i	no homology
Nvg00875i (t-stat. value)	1	2.21953	-1.18929	-0.72901	Nvg00875i (p-value)	1	0.05073	0.2618	0.48272	Nvg00875i	no homology
Nvg00545i (t-stat. value)	1	-2.20431	1.91989	0.10022	Nvg00545i (p-value)	1	0.05206	0.08382	0.92215	Nvg00545i	no homology
Nvg00907i (t-stat. value)	1	2.20135	-1.77474	-0.20522	Nvg00907i (p-value)	1	0.05232	0.10633	0.84152	Nvg00907i	no homology
Nvg00959i (t-stat. value)	2	-2.18142	5.12106	-1.18371	Nvg00959i (p-value)	2	0.05412	0.00045	0.2639	Nvg00959i	no homology
Nvg00072i (t-stat. value)	3	2.18072	0.03593	-2.57193	Nvg00072i (p-value)	3	0.05418	0.97204	0.0278	Nvg00072i	no homology
Nvg00680i (t-stat. value)	2	2.17591	-3.23288	0.63475	Nvg00680i (p-value)	2	0.05462	0.00898	0.53984	Nvg00680i	no homology
Nvg00964i (t-stat. value)	1	2.16814	-1.00016	-0.89483	Nvg00964i (p-value)	1	0.05534	0.34082	0.39191	Nvg00964i	no homology
Nvg00709i (t-stat. value)	2	-2.15537	2.46406	-0.27507	Nvg00709i (p-value)	2	0.05655	0.03344	0.78886	Nvg00709i	no homology
Nvg00203i (t-stat. value)	2	-2.14988	2.2378	-0.14437	Nvg00203i (p-value)	2	0.05708	0.04919	0.88808	Nvg00203i	no homology
Nvg00773i (t-stat. value)	2	2.1319	-5.1014	1.21692	Nvg00773i (p-value)	2	0.05883	0.00046	0.25158	Nvg00773i	no homology
Nvg00856i (t-stat. value)	1	2.12708	-0.63702	-1.31022	Nvg00856i (p-value)	1	0.05931	0.53842	0.21942	Nvg00856i	no homology
Nvg00573i (t-stat. value)	1	2.12693	-2.07181	0.05176	Nvg00573i (p-value)	1	0.05933	0.06509	0.95974	Nvg00573i	no homology
Nvg00614i (t-stat. value)	1	-2.12398	0.15073	2.09775	Nvg00614i (p-value)	1	0.05962	0.88319	0.06231	Nvg00614i	no homology
Nvg00626i (t-stat. value)	1	-2.12062	1.03948	0.81928	Nvg00626i (p-value)	1	0.05996	0.32306	0.43172	Nvg00626i	no homology
Nvg00930i (t-stat. value)	1	-2.1181	1.93717	0.03511	Nvg00930i (p-value)	1	0.06022	0.08146	0.97268	Nvg00930i	no homology
Nvg00921i (t-stat. value)	1	2.09058	-0.35071	-1.70636	Nvg00921i (p-value)	1	0.06307	0.73308	0.11875	Nvg00921i	no homology
Nvg00824i (t-stat. value)	1	2.08416	-0.44204	-1.55588	Nvg00824i (p-value)	1	0.06375	0.66786	0.15079	Nvg00824i	no homology
Nvg00674i (t-stat. value)	2	2.07975	-6.1873	1.44496	Nvg00674i (p-value)	2	0.06422	0.0001	0.17906	Nvg00674i	no homology
Nvg01037i (t-stat. value)	3	-2.07795	-0.06549	2.50817	Nvg01037i (p-value)	3	0.06442	0.94908	0.03101	Nvg01037i	no homology
Nvg00273i (t-stat. value)	1	-2.06836	1.08249	0.73769	Nvg00273i (p-value)	1	0.06546	0.30445	0.47766	Nvg00273i	no homology
Nvg00262i (t-stat. value)	2	-2.06815	11.3744	-1.83097	Nvg00262i (p-value)	2	0.06549	4.82575e-07	0.09702	Nvg00262i	no homology
Nvg00510i (t-stat. value)	2	2.06764	-4.30783	1.07568	Nvg00510i (p-value)	2	0.06554	0.00154	0.30734	Nvg00510i	no homology
Nvg00799i (t-stat. value)	3	2.06403	-0.04367	-2.24752	Nvg00799i (p-value)	3	0.06594	0.96602	0.04838	Nvg00799i	no homology
Nvg00934i (t-stat. value)	1	2.04617	-1.66822	-0.19064	Nvg00934i (p-value)	1	0.06794	0.12623	0.85262	Nvg00934i	no homology
Nvg00661i (t-stat. value)	1	2.04182	-1.74959	-0.1245	Nvg00661i (p-value)	1	0.06844	0.11075	0.90339	Nvg00661i	no homology
Nvg00975i (t-stat. value)	1	2.03569	-1.55665	-0.27437	Nvg00975i (p-value)	1	0.06914	0.15061	0.78938	Nvg00975i	no homology
Nvg00615i (t-stat. value)	2	-2.02674	3.34635	-0.78205	Nvg00615i (p-value)	2	0.07019	0.00741	0.4523	Nvg00615i	no homology
Nvg00103i (t-stat. value)	3	-2.02637	-0.10959	2.54384	Nvg00103i (p-value)	3	0.07023	0.9149	0.02917	Nvg00103i	no homology
Nvg00987i (t-stat. value)	2	-2.02602	2.97728	-0.62258	Nvg00987i (p-value)	2	0.07027	0.01387	0.54749	Nvg00987i	no homology
Nvg00732i (t-stat. value)	1	2.02	-0.58854	-1.29007	Nvg00732i (p-value)	1	0.07098	0.56923	0.22606	Nvg00732i	no homology
Nvg00862i (t-stat. value)	2	-2.01816	2.96966	-0.62446	Nvg00862i (p-value)	2	0.0712	0.01405	0.54631	Nvg00862i	no homology
Nvg00240i (t-stat. value)	2	2.01085	-2.98285	0.63567	Nvg00240i (p-value)	2	0.07207	0.01374	0.53927	Nvg00240i	no homology
Nvg00274i (t-stat. value)	2	2.006	-3.56338	0.88114	Nvg00274i (p-value)	2	0.07266	0.00515	0.39893	Nvg00274i	no homology
Nvg00810i (t-stat. value)	1	-1.98515	1.50593	0.28351	Nvg00810i (p-value)	1	0.07523	0.163	0.78257	Nvg00810i	no homology
Nvg00257i (t-stat. value)	2	-1.98273	3.37512	-0.82534	Nvg00257i (p-value)	2	0.07553	0.00706	0.42843	Nvg00257i	no homology
Nvg00186i (t-stat. value)	1	1.98093	-1.75662	-0.07926	Nvg00186i (p-value)	1	0.07575	0.1095	0.93839	Nvg00186i	no homology
Nvg00729i (t-stat. value)	1	-1.97933	0.43244	1.47766	Nvg00729i (p-value)	1	0.07596	0.6746	0.17029	Nvg00729i	no homology
Nvg00321i (t-stat. value)	2	1.95006	-2.69024	0.53339	Nvg00321i (p-value)	2	0.07974	0.02269	0.60542	Nvg00321i	no homology
Nvg00902i (t-stat. value)	2	1.9495	-3.13283	0.74735	Nvg00902i (p-value)	2	0.07981	0.01064	0.47206	Nvg00902i	no homology
Nvg00642i (t-stat. value)	2	-1.93769	3.28623	-0.82211	Nvg00642i (p-value)	2	0.08139	0.0082	0.43018	Nvg00642i	no homology
Nvg00877i (t-stat. value)	3	1.93349	0.87418	-5.61328	Nvg00877i (p-value)	3	0.08196	0.40253	0.00022	Nvg00877i	no homology
Nvg00912i (t-stat. value)	1	1.93247	-0.3011	-1.63716	Nvg00912i (p-value)	1	0.0821	0.76951	0.13264	Nvg00912i	no homology
Nvg00833i (t-stat. value)	3	-1.93174	-0.16607	2.54672	Nvg00833i (p-value)	3	0.0822	0.87141	0.02903	Nvg00833i	no homology
Nvg01014i (t-stat. value)	3	1.92738	0.27867	-2.82739	Nvg01014i (p-value)	3	0.08279	0.78618	0.01793	Nvg01014i	no homology
Nvg00691i (t-stat. value)	2	1.92349	-2.7098	0.56238	Nvg00691i (p-value)	2	0.08333	0.02194	0.58624	Nvg00691i	no homology
Nvg00210i (t-stat. value)	2	1.91619	-2.63778	0.52941	Nvg00210i (p-value)	2	0.08434	0.02483	0.60807	Nvg00210i	no homology
Nvg00564i (t-stat. value)	1	1.90488	-0.94208	-0.77031	Nvg00564i (p-value)	1	0.08593	0.36835	0.45893	Nvg00564i	no homology
Nvg00936i (t-stat. value)	2	1.89259	-3.33537	0.87668	Nvg00936i (p-value)	2	0.08769	0.00755	0.40123	Nvg00936i	no homology
Nvg00705i (t-stat. value)	2	1.88678	-1.90762	0.09584	Nvg00705i (p-value)	2	0.08853	0.08554	0.92554	Nvg00705i	no homology
Nvg01013i (t-stat. value)	1	1.88514	-1.75721	-0.014	Nvg01013i (p-value)	1	0.08877	0.1094	0.9891	Nvg01013i	no homology
Nvg00303i (t-stat. value)	2	-1.88216	1.79906	-0.01961	Nvg00303i (p-value)	2	0.08921	0.10221	0.98474	Nvg00303i	no homology
Nvg00527i (t-stat. value)	1	-1.84248	0.79238	0.89145	Nvg00527i (p-value)	1	0.09521	0.44653	0.39363	Nvg00527i	no homology
Nvg00627i (t-stat. value)	2	-1.84092	2.08219	-0.24874	Nvg00627i (p-value)	2	0.09545	0.06396	0.80859	Nvg00627i	no homology
Nvg00512i (t-stat. value)	2	1.83624	-3.17242	0.85039	Nvg00512i (p-value)	2	0.09619	0.00995	0.415	Nvg00512i	no homology
Nvg00226i (t-stat. value)	1	-1.82746	1.58586	0.10861	Nvg00226i (p-value)	1	0.09758	0.14386	0.91566	Nvg00226i	no homology
Nvg00970i (t-stat. value)	2	-1.82432	4.53363	-1.33858	Nvg00970i (p-value)	2	0.09808	0.00109	0.21034	Nvg00970i	no homology
Nvg01026i (t-stat. value)	1	-1.81779	0.1878	1.70719	Nvg01026i (p-value)	1	0.09913	0.85479	0.11859	Nvg01026i	no homology
Nvg00542i (t-stat. value)	2	1.79094	-2.26634	0.40405	Nvg00542i (p-value)	2	0.10357	0.04686	0.69468	Nvg00542i	no homology
Nvg01021i (t-stat. value)	1	-1.78165	0.56766	1.1176	Nvg01021i (p-value)	1	0.10514	0.58279	0.28987	Nvg01021i	no homology
Nvg00836i (t-stat. value)	2	-1.77435	5.33356	-1.57858	Nvg00836i (p-value)	2	0.1064	0.00033	0.14551	Nvg00836i	no homology
Nvg00553i (t-stat. value)	2	-1.76054	4.41442	-1.36381	Nvg00553i (p-value)	2	0.10881	0.00131	0.20254	Nvg00553i	no homology
Nvg00178i (t-stat. value)	3	1.74983	0.60113	-3.47618	Nvg00178i (p-value)	3	0.11071	0.56113	0.00596	Nvg00178i	no homology
Nvg01024i (t-stat. value)	2	-1.74858	2.06623	-0.30489	Nvg01024i (p-value)	2	0.11094	0.0657	0.7667	Nvg01024i	no homology
Nvg00871i (t-stat. value)	1	-1.7438	0.73162	0.88344	Nvg00871i (p-value)	1	0.1118	0.48119	0.39774	Nvg00871i	no homology
Nvg00985i (t-stat. value)	1	-1.73882	0.54624	1.1083	Nvg00985i (p-value)	1	0.1127	0.59688	0.29368	Nvg00985i	no homology
Nvg00886i (t-stat. value)	2	1.73524	-3.19497	0.942	Nvg00886i (p-value)	2	0.11335	0.00957	0.36839	Nvg00886i	no homology
Nvg00801i (t-stat. value)	2	1.73429	-4.73274	1.47697	Nvg00801i (p-value)	2	0.11353	0.0008	0.17047	Nvg00801i	no homology
Nvg01031i (t-stat. value)	2	1.72951	-5.3845	1.63543	Nvg01031i (p-value)	2	0.1144	0.00031	0.133	Nvg01031i	no homology
Nvg00530i (t-stat. value)	3	1.72714	0.4703	-3.00891	Nvg00530i (p-value)	3	0.11484	0.64823	0.01314	Nvg00530i	no homology
Nvg00953i (t-stat. value)	2	1.72198	-2.16467	0.3903	Nvg00953i (p-value)	2	0.1158	0.05567	0.7045	Nvg00953i	no homology
Nvg00012i (t-stat. value)	2	1.71646	-7.27806	1.95011	Nvg00012i (p-value)	2	0.11684	3e-05	0.07973	Nvg00012i	no homology
Nvg00714i (t-stat. value)	1	-1.70809	1.5758	0.03032	Nvg00714i (p-value)	1	0.11842	0.14615	0.97641	Nvg00714i	no homology
Nvg01023i (t-stat. value)	1	1.7055	-1.23796	-0.32338	Nvg01023i (p-value)	1	0.11891	0.24401	0.75307	Nvg01023i	no homology
Nvg00879i (t-stat. value)	3	1.7031	0.63193	-3.47211	Nvg00879i (p-value)	3	0.11937	0.54161	0.006	Nvg00879i	no homology
Nvg00603i (t-stat. value)	3	-1.69805	-0.29979	2.51516	Nvg00603i (p-value)	3	0.12035	0.77048	0.03064	Nvg00603i	no homology
Nvg00667i (t-stat. value)	2	1.683	-3.44117	1.0937	Nvg00667i (p-value)	2	0.12329	0.00632	0.29973	Nvg00667i	no homology
Nvg00939i (t-stat. value)	2	1.67734	-5.41694	1.69831	Nvg00939i (p-value)	2	0.12441	0.00029	0.1203	Nvg00939i	no homology
Nvg00543i (t-stat. value)	1	-1.67389	1.1862	0.34816	Nvg00543i (p-value)	1	0.1251	0.26296	0.73494	Nvg00543i	no homology
Nvg00840i (t-stat. value)	1	1.66747	-1.12129	-0.40581	Nvg00840i (p-value)	1	0.12639	0.28837	0.69343	Nvg00840i	no homology
Nvg00552i (t-stat. value)	2	-1.66361	2.7038	-0.75778	Nvg00552i (p-value)	2	0.12717	0.02217	0.46606	Nvg00552i	no homology
Nvg00901i (t-stat. value)	1	1.66189	-1.18029	-0.34458	Nvg00901i (p-value)	1	0.12752	0.2652	0.73755	Nvg00901i	no homology
Nvg00684i (t-stat. value)	2	1.66062	-2.21875	0.47253	Nvg00684i (p-value)	2	0.12777	0.0508	0.64669	Nvg00684i	no homology
Nvg01039i (t-stat. value)	2	1.66023	-2.84547	0.83573	Nvg01039i (p-value)	2	0.12785	0.01738	0.42283	Nvg01039i	no homology
Nvg00685i (t-stat. value)	2	-1.6577	2.43043	-0.6065	Nvg00685i (p-value)	2	0.12837	0.03542	0.5577	Nvg00685i	no homology
Nvg00074i (t-stat. value)	2	1.64968	-2.85288	0.84842	Nvg00074i (p-value)	2	0.13002	0.01717	0.41605	Nvg00074i	no homology
Nvg00743i (t-stat. value)	3	-1.64804	-0.02822	1.89136	Nvg00743i (p-value)	3	0.13036	0.97804	0.08786	Nvg00743i	no homology
Nvg00590i (t-stat. value)	3	1.63014	0.14829	-2.09426	Nvg00590i (p-value)	3	0.13413	0.88506	0.06268	Nvg00590i	no homology
Nvg00593i (t-stat. value)	2	1.62554	-2.74053	0.80934	Nvg00593i (p-value)	2	0.13511	0.02081	0.43715	Nvg00593i	no homology
Nvg00026i (t-stat. value)	3	1.61963	0.88055	-4.24128	Nvg00026i (p-value)	3	0.13638	0.39923	0.00171	Nvg00026i	no homology
Nvg00651i (t-stat. value)	1	-1.61564	0.12572	1.59384	Nvg00651i (p-value)	1	0.13724	0.90244	0.14206	Nvg00651i	no homology
Nvg00693i (t-stat. value)	3	1.60742	1.22865	-6.7537	Nvg00693i (p-value)	3	0.13904	0.24733	5e-05	Nvg00693i	no homology
Nvg00946i (t-stat. value)	1	-1.60378	0.48227	1.07094	Nvg00946i (p-value)	1	0.13985	0.64	0.30936	Nvg00946i	no homology
Nvg00309i (t-stat. value)	2	1.58534	-2.71368	0.82891	Nvg00309i (p-value)	2	0.14397	0.0218	0.4265	Nvg00309i	no homology
Nvg00906i (t-stat. value)	1	1.56976	-0.77283	-0.69197	Nvg00906i (p-value)	1	0.14754	0.4575	0.50471	Nvg00906i	no homology
Nvg00893i (t-stat. value)	2	1.56487	-3.75505	1.33138	Nvg00893i (p-value)	2	0.14868	0.00375	0.21262	Nvg00893i	no homology
Nvg00516i (t-stat. value)	2	1.5615	-2.75823	0.87396	Nvg00516i (p-value)	2	0.14947	0.02019	0.40264	Nvg00516i	no homology
Nvg00855i (t-stat. value)	1	1.56093	-1.30332	-0.15203	Nvg00855i (p-value)	1	0.1496	0.22167	0.88219	Nvg00855i	no homology
Nvg00944i (t-stat. value)	1	1.56061	-0.74494	-0.71565	Nvg00944i (p-value)	1	0.14968	0.47345	0.49058	Nvg00944i	no homology
Nvg00724i (t-stat. value)	2	-1.55024	2.55289	-0.76789	Nvg00724i (p-value)	2	0.15213	0.02872	0.4603	Nvg00724i	no homology
Nvg00904i (t-stat. value)	1	-1.54995	0.88063	0.55775	Nvg00904i (p-value)	1	0.1522	0.39919	0.58928	Nvg00904i	no homology
Nvg00388i (t-stat. value)	2	-1.54961	2.25929	-0.58803	Nvg00388i (p-value)	2	0.15228	0.04743	0.56955	Nvg00388i	no homology
Nvg00490i (t-stat. value)	2	-1.54733	2.76865	-0.89211	Nvg00490i (p-value)	2	0.15282	0.01983	0.39329	Nvg00490i	no homology
Nvg00549i (t-stat. value)	2	1.54588	-1.97296	0.39694	Nvg00549i (p-value)	2	0.15317	0.07677	0.69975	Nvg00549i	no homology
Nvg00035i (t-stat. value)	2	-1.54354	2.14746	-0.51945	Nvg00035i (p-value)	2	0.15373	0.05731	0.61475	Nvg00035i	no homology
Nvg00771i (t-stat. value)	2	-1.54227	4.41407	-1.58606	Nvg00771i (p-value)	2	0.15404	0.00131	0.14381	Nvg00771i	no homology
Nvg00746i (t-stat. value)	2	1.53185	-2.03081	0.44916	Nvg00746i (p-value)	2	0.15656	0.06971	0.66289	Nvg00746i	no homology
Nvg00588i (t-stat. value)	1	1.53145	-1.19873	-0.2249	Nvg00588i (p-value)	1	0.15666	0.25827	0.82659	Nvg00588i	no homology
Nvg00278i (t-stat. value)	2	-1.50772	1.76079	-0.27091	Nvg00278i (p-value)	2	0.16255	0.10876	0.79197	Nvg00278i	no homology
Nvg00825i (t-stat. value)	2	1.50288	-1.69525	0.22394	Nvg00825i (p-value)	2	0.16378	0.12089	0.82732	Nvg00825i	no homology
Nvg00722i (t-stat. value)	2	-1.50012	2.46788	-0.76067	Nvg00722i (p-value)	2	0.16448	0.03323	0.46441	Nvg00722i	no homology
Nvg00749i (t-stat. value)	3	-1.49161	-0.20266	2.01434	Nvg00749i (p-value)	3	0.16666	0.84346	0.07165	Nvg00749i	no homology
Nvg00609i (t-stat. value)	1	-1.4847	0.6704	0.73554	Nvg00609i (p-value)	1	0.16845	0.51779	0.47891	Nvg00609i	no homology
Nvg00604i (t-stat. value)	3	1.48015	1.01388	-4.3541	Nvg00604i (p-value)	3	0.16963	0.33454	0.00143	Nvg00604i	no homology
Nvg00267i (t-stat. value)	2	-1.4778	3.93596	-1.49182	Nvg00267i (p-value)	2	0.17025	0.00279	0.1666	Nvg00267i	no homology
Nvg00587i (t-stat. value)	2	-1.46761	5.58107	-1.98835	Nvg00587i (p-value)	2	0.17295	0.00023	0.07483	Nvg00587i	no homology
Nvg00990i (t-stat. value)	2	-1.46282	6.70191	-2.20873	Nvg00990i (p-value)	2	0.17422	5e-05	0.05167	Nvg00990i	no homology
[truncated: 597 more rows]

## Sheet: Best 30 genes per Int. Organ
Row Name	Assigned Class	1_SC	2_B	3_H	Row Name	Assigned Class	1_SC	2_B	3_H	ProbeName	Gene Name/Homology
[truncated: 90 more rows]
