# Supplementary material for: Multi-Tissue Microarray Analysis Identifies a Molecular Signature of Regeneration
Source: PLoS One. 2012 Dec 26;7(12):e52375. doi: 10.1371/journal.pone.0052375 (PMC3530543; doi:10.1371/journal.pone.0052375)
Supplement: Dataset S3 — Enriched GO terms obtained from DAVID bioinformatics software for genes with ≥5-fold differential expression for at least one time point in at least one regenerating tissue type. (XLS) [file pone.0052375.s010.xls]

## Sheet: >5 fold up GO enriched term
Category	Term	Count	%	PValue	Genes	List Total	Pop Hits	Pop Total	Fold Enrichment
GOTERM_CC_FAT	GO:0044421~extracellular region part	20	33.8983	2.86315e-11	WNT10A, HDLBP, BMP2, LGALS3, MMP9, TNC, MMP19, PGLYRP1, COL2A1, MMP3, MMP13, TIMP1, CXCL10, MMP10, ARG1, FBLN2, CTGF, SERPINB2, COL1A1, FN1	50	774	12504	6.46202
GOTERM_CC_FAT	GO:0005578~proteinaceous extracellular matrix	14	23.7288	7.1965e-11	WNT10A, LGALS3, TNC, MMP9, MMP19, COL2A1, MMP3, MMP13, TIMP1, MMP10, CTGF, FBLN2, COL1A1, FN1	50	297	12504	11.7883
GOTERM_CC_FAT	GO:0031012~extracellular matrix	14	23.7288	1.17785e-10	WNT10A, LGALS3, TNC, MMP9, MMP19, COL2A1, MMP3, MMP13, TIMP1, MMP10, CTGF, FBLN2, COL1A1, FN1	50	309	12504	11.3305
GOTERM_CC_FAT	GO:0005576~extracellular region	24	40.678	1.3385e-08	F11, WNT10A, BMP2, HDLBP, LGALS3, MMP9, TNC, MMP19, PGLYRP1, COL2A1, MMP3, MMP13, LGALS9, TIMP1, CXCL10, INHBA, ARG1, MMP10, FBLN2, CTGF, SERPINB2, COL1A1, FSHB, FN1	50	1680	12504	3.57257
GOTERM_BP_FAT	GO:0030574~collagen catabolic process	5	8.47458	3.72684e-07	MMP10, MMP9, MMP19, MMP3, MMP13	51	17	13588	78.3622
GOTERM_BP_FAT	GO:0044243~multicellular organismal catabolic process	5	8.47458	4.77868e-07	MMP10, MMP9, MMP19, MMP3, MMP13	51	18	13588	74.0087
GOTERM_BP_FAT	GO:0032963~collagen metabolic process	5	8.47458	1.36424e-06	MMP10, MMP9, MMP19, MMP3, MMP13	51	23	13588	57.9199
GOTERM_BP_FAT	GO:0044259~multicellular organismal macromolecule metabolic process	5	8.47458	1.63265e-06	MMP10, MMP9, MMP19, MMP3, MMP13	51	24	13588	55.5065
GOTERM_BP_FAT	GO:0044236~multicellular organismal metabolic process	5	8.47458	2.28461e-06	MMP10, MMP9, MMP19, MMP3, MMP13	51	26	13588	51.2368
GOTERM_BP_FAT	GO:0001501~skeletal system development	8	13.5593	7.65486e-05	BMP2, LGALS3, CTGF, MMP9, COL2A1, COL1A1, MMP13, HOXD10	51	285	13588	7.47878
GOTERM_BP_FAT	GO:0051216~cartilage development	5	8.47458	0.000189372	BMP2, CTGF, COL2A1, COL1A1, MMP13	51	78	13588	17.0789
GOTERM_CC_FAT	GO:0045111~intermediate filament cytoskeleton	6	10.1695	0.000210222	KRT5, KRT17, KRT15, KRT12, DST, NEFM	50	140	12504	10.7177
GOTERM_MF_FAT	GO:0005198~structural molecule activity	9	15.2542	0.000249889	KRT5, KRT17, KRT15, KRT12, RPL10, COL2A1, COL1A1, TTN, NEFM	51	450	13288	5.21098
GOTERM_CC_FAT	GO:0044420~extracellular matrix part	5	8.47458	0.000451443	TNC, COL2A1, COL1A1, FN1, TIMP1	50	92	12504	13.5913
GOTERM_BP_FAT	GO:0001503~ossification	5	8.47458	0.000611497	BMP2, CTGF, COL2A1, COL1A1, MMP13	51	106	13588	12.5675
GOTERM_CC_FAT	GO:0005859~muscle myosin complex	3	5.08475	0.000663553	MYH4, MYH13, TTN	50	10	12504	75.024
GOTERM_MF_FAT	GO:0004222~metalloendopeptidase activity	5	8.47458	0.000873093	MMP10, MMP9, MMP19, MMP3, MMP13	51	114	13288	11.4276
GOTERM_BP_FAT	GO:0060348~bone development	5	8.47458	0.000914538	BMP2, CTGF, COL2A1, COL1A1, MMP13	51	118	13588	11.2895
GOTERM_MF_FAT	GO:0004175~endopeptidase activity	8	13.5593	0.000938094	F11, MMP10, MMP9, MMP19, SERPINB2, TTN, MMP3, MMP13	51	421	13288	4.95105
GOTERM_CC_FAT	GO:0016460~myosin II complex	3	5.08475	0.00096835	MYH4, MYH13, TTN	50	12	12504	62.52
GOTERM_BP_FAT	GO:0006936~muscle contraction	4	6.77966	0.00138424	ACTA2, MYH4, MYH13, TTN	51	60	13588	17.7621
GOTERM_BP_FAT	GO:0003012~muscle system process	4	6.77966	0.00190314	ACTA2, MYH4, MYH13, TTN	51	67	13588	15.9064
GOTERM_CC_FAT	GO:0005882~intermediate filament	5	8.47458	0.00199455	KRT5, KRT17, KRT15, KRT12, NEFM	50	137	12504	9.12701
GOTERM_CC_FAT	GO:0005604~basement membrane	4	6.77966	0.00290135	TNC, COL2A1, FN1, TIMP1	50	73	12504	13.703
GOTERM_BP_FAT	GO:0045104~intermediate filament cytoskeleton organization	3	5.08475	0.00292458	KRT17, DST, NEFM	51	22	13588	36.3316
GOTERM_CC_FAT	GO:0005856~cytoskeleton	12	20.339	0.00347989	CCNB1, KRT5, KRT17, ACTA2, KRT15, SPRR2B, KRT12, MYH4, MYH13, TTN, DST, NEFM	50	1122	12504	2.67465
GOTERM_CC_FAT	GO:0005615~extracellular space	8	13.5593	0.00353849	ARG1, BMP2, HDLBP, MMP9, SERPINB2, PGLYRP1, COL2A1, CXCL10	50	511	12504	3.91515
GOTERM_MF_FAT	GO:0005509~calcium ion binding	10	16.9492	0.00371179	MMP10, FBLN2, PVALB, MMP9, MMP19, ANXA1, TTN, MMP3, DST, MMP13	51	840	13288	3.10177
GOTERM_BP_FAT	GO:0045103~intermediate filament-based process	3	5.08475	0.00377152	KRT17, DST, NEFM	51	25	13588	31.9718
GOTERM_CC_FAT	GO:0044449~contractile fiber part	4	6.77966	0.00460714	ACTA2, MYH4, MYH13, TTN	50	86	12504	11.6316
GOTERM_MF_FAT	GO:0008237~metallopeptidase activity	5	8.47458	0.00528094	MMP10, MMP9, MMP19, MMP3, MMP13	51	187	13288	6.96655
GOTERM_CC_FAT	GO:0043292~contractile fiber	4	6.77966	0.00607977	ACTA2, MYH4, MYH13, TTN	50	95	12504	10.5297
GOTERM_MF_FAT	GO:0030246~carbohydrate binding	6	10.1695	0.00659124	F11, LGALS3, CTGF, PGLYRP1, LGALS9, FN1	51	317	13288	4.93153
GOTERM_BP_FAT	GO:0007010~cytoskeleton organization	6	10.1695	0.00675057	KRT17, TAGLN, CDC42BPA, TTN, DST, NEFM	51	326	13588	4.90364
GOTERM_MF_FAT	GO:0070011~peptidase activity, acting on L-amino acid peptides	8	13.5593	0.00700455	F11, MMP10, MMP9, MMP19, SERPINB2, TTN, MMP3, MMP13	51	603	13288	3.4567
GOTERM_BP_FAT	GO:0051094~positive regulation of developmental process	5	8.47458	0.00782322	BMP2, KRT17, ID2, SOX2, JUNB	51	214	13588	6.22503
GOTERM_CC_FAT	GO:0015629~actin cytoskeleton	5	8.47458	0.00835792	ACTA2, MYH4, MYH13, TTN, DST	50	205	12504	6.09951
GOTERM_MF_FAT	GO:0008233~peptidase activity	8	13.5593	0.00875178	F11, MMP10, MMP9, MMP19, SERPINB2, TTN, MMP3, MMP13	51	629	13288	3.31382
GOTERM_MF_FAT	GO:0005539~glycosaminoglycan binding	4	6.77966	0.00899419	F11, CTGF, PGLYRP1, FN1	51	114	13288	9.14207
GOTERM_BP_FAT	GO:0009612~response to mechanical stimulus	3	5.08475	0.00901525	SOX2, COL1A1, MMP13	51	39	13588	20.4947
GOTERM_CC_FAT	GO:0044430~cytoskeletal part	9	15.2542	0.00978493	CCNB1, KRT5, KRT17, KRT15, KRT12, MYH4, MYH13, TTN, NEFM	50	774	12504	2.90791
GOTERM_BP_FAT	GO:0045944~positive regulation of transcription from RNA polymerase II promoter	6	10.1695	0.00990383	INHBA, BMP2, MAFB, SOX2, IRF1, HOXD10	51	358	13588	4.46533
GOTERM_BP_FAT	GO:0048568~embryonic organ development	5	8.47458	0.0117439	MAFB, SOX2, COL2A1, JUNB, HOXD10	51	241	13588	5.52762
GOTERM_BP_FAT	GO:0048705~skeletal system morphogenesis	4	6.77966	0.0120898	CTGF, COL2A1, COL1A1, HOXD10	51	130	13588	8.19789
GOTERM_MF_FAT	GO:0001871~pattern binding	4	6.77966	0.0123092	F11, CTGF, PGLYRP1, FN1	51	128	13288	8.14216
GOTERM_MF_FAT	GO:0030247~polysaccharide binding	4	6.77966	0.0123092	F11, CTGF, PGLYRP1, FN1	51	128	13288	8.14216
GOTERM_BP_FAT	GO:0010557~positive regulation of macromolecule biosynthetic process	7	11.8644	0.0126914	INHBA, BMP2, KRT17, MAFB, SOX2, IRF1, HOXD10	51	530	13588	3.5189
GOTERM_BP_FAT	GO:0031328~positive regulation of cellular biosynthetic process	7	11.8644	0.0152584	INHBA, BMP2, KRT17, MAFB, SOX2, IRF1, HOXD10	51	552	13588	3.37866
GOTERM_BP_FAT	GO:0009891~positive regulation of biosynthetic process	7	11.8644	0.015889	INHBA, BMP2, KRT17, MAFB, SOX2, IRF1, HOXD10	51	557	13588	3.34833
GOTERM_BP_FAT	GO:0043062~extracellular structure organization	4	6.77966	0.0173926	LGALS3, MMP9, TNC, COL2A1	51	149	13588	7.15252
GOTERM_BP_FAT	GO:0045893~positive regulation of transcription, DNA-dependent	6	10.1695	0.0179761	INHBA, BMP2, MAFB, SOX2, IRF1, HOXD10	51	416	13588	3.84276
GOTERM_BP_FAT	GO:0051254~positive regulation of RNA metabolic process	6	10.1695	0.0184849	INHBA, BMP2, MAFB, SOX2, IRF1, HOXD10	51	419	13588	3.81525
GOTERM_BP_FAT	GO:0048545~response to steroid hormone stimulus	3	5.08475	0.0205057	SPRR2B, COL1A1, MMP13	51	60	13588	13.3216
GOTERM_BP_FAT	GO:0048562~embryonic organ morphogenesis	4	6.77966	0.0213138	MAFB, SOX2, COL2A1, HOXD10	51	161	13588	6.61941
GOTERM_BP_FAT	GO:0060351~cartilage development involved in endochondral bone morphogenesis	2	3.38983	0.0218802	COL2A1, COL1A1	51	6	13588	88.8105
GOTERM_CC_FAT	GO:0016459~myosin complex	3	5.08475	0.0237689	MYH4, MYH13, TTN	50	61	12504	12.299
GOTERM_BP_FAT	GO:0006357~regulation of transcription from RNA polymerase II promoter	7	11.8644	0.0247547	INHBA, BMP2, ID2, MAFB, SOX2, IRF1, HOXD10	51	616	13588	3.02763
GOTERM_BP_FAT	GO:0042472~inner ear morphogenesis	3	5.08475	0.0252016	MAFB, SOX2, COL2A1	51	67	13588	11.9298
GOTERM_BP_FAT	GO:0042634~regulation of hair cycle	2	3.38983	0.025481	INHBA, KRT17	51	7	13588	76.1232
GOTERM_BP_FAT	GO:0051797~regulation of hair follicle development	2	3.38983	0.025481	INHBA, KRT17	51	7	13588	76.1232
GOTERM_BP_FAT	GO:0045597~positive regulation of cell differentiation	4	6.77966	0.0264535	BMP2, ID2, SOX2, JUNB	51	175	13588	6.08986
GOTERM_BP_FAT	GO:0007517~muscle organ development	4	6.77966	0.0268439	TAGLN, TNC, TTN, HOXD10	51	176	13588	6.05526
GOTERM_CC_FAT	GO:0005583~fibrillar collagen	2	3.38983	0.0271173	COL2A1, COL1A1	50	7	12504	71.4514
GOTERM_BP_FAT	GO:0010604~positive regulation of macromolecule metabolic process	7	11.8644	0.027827	INHBA, BMP2, KRT17, MAFB, SOX2, IRF1, HOXD10	51	633	13588	2.94632
GOTERM_BP_FAT	GO:0045941~positive regulation of transcription	6	10.1695	0.0297951	INHBA, BMP2, MAFB, SOX2, IRF1, HOXD10	51	475	13588	3.36545
GOTERM_MF_FAT	GO:0019838~growth factor binding	3	5.08475	0.030003	CTGF, COL2A1, COL1A1	51	72	13288	10.8562
GOTERM_CC_FAT	GO:0043232~intracellular non-membrane-bounded organelle	14	23.7288	0.0301206	ACTA2, KRT12, MYH4, TTN, CCNB1, KRT17, KRT5, KRT15, HIST1H3A, SPRR2B, RPL10, MYH13, DST, NEFM	50	1919	12504	1.82445
GOTERM_CC_FAT	GO:0043228~non-membrane-bounded organelle	14	23.7288	0.0301206	ACTA2, KRT12, MYH4, TTN, CCNB1, KRT17, KRT5, KRT15, HIST1H3A, SPRR2B, RPL10, MYH13, DST, NEFM	50	1919	12504	1.82445
GOTERM_CC_FAT	GO:0005863~striated muscle thick filament	2	3.38983	0.0309319	MYH4, MYH13	50	8	12504	62.52
GOTERM_CC_FAT	GO:0060053~neurofilament cytoskeleton	2	3.38983	0.0309319	DST, NEFM	50	8	12504	62.52
GOTERM_BP_FAT	GO:0042471~ear morphogenesis	3	5.08475	0.0318145	MAFB, SOX2, COL2A1	51	76	13588	10.517
GOTERM_BP_FAT	GO:0010628~positive regulation of gene expression	6	10.1695	0.0329349	INHBA, BMP2, MAFB, SOX2, IRF1, HOXD10	51	488	13588	3.2758
GOTERM_MF_FAT	GO:0048407~platelet-derived growth factor binding	2	3.38983	0.0333698	COL2A1, COL1A1	51	9	13288	57.8998
GOTERM_BP_FAT	GO:0009611~response to wounding	5	8.47458	0.0383637	F11, ARG1, BMP2, FN1, CXCL10	51	347	13588	3.83907
GOTERM_BP_FAT	GO:0045935~positive regulation of nucleobase, nucleoside, nucleotide and nucleic acid metabolic process	6	10.1695	0.0387094	INHBA, BMP2, MAFB, SOX2, IRF1, HOXD10	51	510	13588	3.13449
GOTERM_MF_FAT	GO:0008201~heparin binding	3	5.08475	0.0389193	F11, CTGF, FN1	51	83	13288	9.41743
GOTERM_CC_FAT	GO:0030017~sarcomere	3	5.08475	0.0391659	MYH4, MYH13, TTN	50	80	12504	9.378
GOTERM_BP_FAT	GO:0008088~axon cargo transport	2	3.38983	0.0397547	DST, NEFM	51	11	13588	48.4421
GOTERM_BP_FAT	GO:0048839~inner ear development	3	5.08475	0.0415628	MAFB, SOX2, COL2A1	51	88	13588	9.08289
GOTERM_BP_FAT	GO:0048598~embryonic morphogenesis	5	8.47458	0.0426029	MAFB, SOX2, COL2A1, MMP13, HOXD10	51	359	13588	3.71074
GOTERM_BP_FAT	GO:0051173~positive regulation of nitrogen compound metabolic process	6	10.1695	0.0432795	INHBA, BMP2, MAFB, SOX2, IRF1, HOXD10	51	526	13588	3.03914
GOTERM_BP_FAT	GO:0045109~intermediate filament organization	2	3.38983	0.0468145	KRT17, NEFM	51	13	13588	40.9894
GOTERM_BP_FAT	GO:0007507~heart development	4	6.77966	0.0486526	BMP2, ID2, COL2A1, TTN	51	223	13588	4.77904
GOTERM_CC_FAT	GO:0030016~myofibril	3	5.08475	0.0494025	MYH4, MYH13, TTN	50	91	12504	8.2444
GOTERM_BP_FAT	GO:0030282~bone mineralization	2	3.38983	0.0503253	BMP2, MMP13	51	14	13588	38.0616
GOTERM_BP_FAT	GO:0030198~extracellular matrix organization	3	5.08475	0.0532129	LGALS3, MMP9, COL2A1	51	101	13588	7.9138
GOTERM_BP_FAT	GO:0043583~ear development	3	5.08475	0.0560494	MAFB, SOX2, COL2A1	51	104	13588	7.68552
GOTERM_CC_FAT	GO:0032982~myosin filament	2	3.38983	0.057227	MYH4, MYH13	50	15	12504	33.344
GOTERM_BP_FAT	GO:0001502~cartilage condensation	2	3.38983	0.057309	CTGF, COL2A1	51	16	13588	33.3039
GOTERM_BP_FAT	GO:0001958~endochondral ossification	2	3.38983	0.057309	COL2A1, COL1A1	51	16	13588	33.3039
GOTERM_BP_FAT	GO:0001568~blood vessel development	4	6.77966	0.0605188	CTGF, MMP19, COL1A1, JUNB	51	244	13588	4.36773
GOTERM_BP_FAT	GO:0000226~microtubule cytoskeleton organization	3	5.08475	0.0628689	CDC42BPA, DST, NEFM	51	111	13588	7.20085
GOTERM_BP_FAT	GO:0001944~vasculature development	4	6.77966	0.0641385	CTGF, MMP19, COL1A1, JUNB	51	250	13588	4.2629
GOTERM_BP_FAT	GO:0010970~microtubule-based transport	2	3.38983	0.0642423	DST, NEFM	51	18	13588	29.6035
GOTERM_BP_FAT	GO:0045682~regulation of epidermis development	2	3.38983	0.0642423	INHBA, KRT17	51	18	13588	29.6035
GOTERM_BP_FAT	GO:0035107~appendage morphogenesis	3	5.08475	0.0668868	COL2A1, MMP13, HOXD10	51	115	13588	6.95038
GOTERM_BP_FAT	GO:0035108~limb morphogenesis	3	5.08475	0.0668868	COL2A1, MMP13, HOXD10	51	115	13588	6.95038
GOTERM_MF_FAT	GO:0005516~calmodulin binding	3	5.08475	0.068484	MYH4, RRAD, TTN	51	114	13288	6.85655
GOTERM_BP_FAT	GO:0060173~limb development	3	5.08475	0.0709885	COL2A1, MMP13, HOXD10	51	119	13588	6.71676
GOTERM_BP_FAT	GO:0048736~appendage development	3	5.08475	0.0709885	COL2A1, MMP13, HOXD10	51	119	13588	6.71676
GOTERM_BP_FAT	GO:0060350~endochondral bone morphogenesis	2	3.38983	0.0711256	COL2A1, COL1A1	51	20	13588	26.6431
GOTERM_CC_FAT	GO:0005581~collagen	2	3.38983	0.0719376	COL2A1, COL1A1	50	19	12504	26.3242
GOTERM_BP_FAT	GO:0003006~reproductive developmental process	4	6.77966	0.072967	TNC, SOX2, FSHB, JUNB	51	264	13588	4.03684
GOTERM_BP_FAT	GO:0008544~epidermis development	3	5.08475	0.0772915	KRT17, SPRR2B, COL1A1	51	125	13588	6.39435
GOTERM_BP_FAT	GO:0060429~epithelium development	4	6.77966	0.0775769	BMP2, KRT17, TNC, SPRR2B	51	271	13588	3.93257
GOTERM_BP_FAT	GO:0014706~striated muscle tissue development	3	5.08475	0.079431	TNC, TTN, HOXD10	51	127	13588	6.29365
GOTERM_BP_FAT	GO:0006952~defense response	5	8.47458	0.081998	BMP2, PGLYRP1, FN1, CXCL10, TAPBP	51	448	13588	2.97356
GOTERM_BP_FAT	GO:0006941~striated muscle contraction	2	3.38983	0.0847438	MYH4, MYH13	51	24	13588	22.2026
GOTERM_BP_FAT	GO:0050767~regulation of neurogenesis	3	5.08475	0.0848604	BMP2, SOX2, NEFM	51	132	13588	6.05526
GOTERM_BP_FAT	GO:0007398~ectoderm development	3	5.08475	0.0859597	KRT17, SPRR2B, COL1A1	51	133	13588	6.00973
GOTERM_BP_FAT	GO:0060537~muscle tissue development	3	5.08475	0.0892838	TNC, TTN, HOXD10	51	136	13588	5.87716
GOTERM_BP_FAT	GO:0007267~cell-cell signaling	4	6.77966	0.0907195	GJD2, WNT10A, TNC, SOX2	51	290	13588	3.67492
GOTERM_BP_FAT	GO:0060349~bone morphogenesis	2	3.38983	0.0914793	COL2A1, COL1A1	51	26	13588	20.4947
GOTERM_BP_FAT	GO:0045667~regulation of osteoblast differentiation	2	3.38983	0.0914793	BMP2, SOX2	51	26	13588	20.4947
GOTERM_BP_FAT	GO:0031424~keratinization	2	3.38983	0.0981662	KRT17, SPRR2B	51	28	13588	19.0308
GOTERM_MF_FAT	GO:0008083~growth factor activity	3	5.08475	0.0985354	INHBA, BMP2, CTGF	51	141	13288	5.5436

## Sheet: >5 fold down GO enriched term
Category	Term	Count	%	PValue	Genes	List Total	Pop Hits	Pop Total	Fold Enrichment
GOTERM_BP_FAT	GO:0007389~pattern specification process	12	15.1899	3.14893e-08	MYF6, FGFR2, HES1, GSC, TCAP, HOXC5, OTX2, SIX3, RFNG, TTN, HOXD10, BMPR1A	60	284	13588	9.56901
GOTERM_CC_FAT	GO:0030017~sarcomere	8	10.1266	4.6714e-08	SYNE1, TCAP, NEB, PDLIM5, MYH4, MYH13, MYH6, TTN	55	80	12504	22.7345
GOTERM_CC_FAT	GO:0044449~contractile fiber part	8	10.1266	7.74643e-08	SYNE1, TCAP, NEB, PDLIM5, MYH4, MYH13, MYH6, TTN	55	86	12504	21.1484
GOTERM_CC_FAT	GO:0030016~myofibril	8	10.1266	1.14779e-07	SYNE1, TCAP, NEB, PDLIM5, MYH4, MYH13, MYH6, TTN	55	91	12504	19.9864
GOTERM_CC_FAT	GO:0043292~contractile fiber	8	10.1266	1.54644e-07	SYNE1, TCAP, NEB, PDLIM5, MYH4, MYH13, MYH6, TTN	55	95	12504	19.1449
GOTERM_BP_FAT	GO:0009952~anterior/posterior pattern formation	9	11.3924	2.933e-07	MYF6, HES1, TCAP, HOXC5, OTX2, SIX3, TTN, HOXD10, BMPR1A	60	153	13588	13.3216
GOTERM_BP_FAT	GO:0003002~regionalization	10	12.6582	3.19978e-07	MYF6, HES1, GSC, TCAP, HOXC5, OTX2, SIX3, TTN, HOXD10, BMPR1A	60	214	13588	10.5826
GOTERM_BP_FAT	GO:0043009~chordate embryonic development	12	15.1899	1.62448e-06	CCNB1, MYF6, FGFR2, HES1, GSC, TCAP, HOXC5, MYH6, TTN, NKX2-5, HOXD10, BMPR1A	60	421	13588	6.45511
GOTERM_BP_FAT	GO:0009792~embryonic development ending in birth or egg hatching	12	15.1899	1.78112e-06	CCNB1, MYF6, FGFR2, HES1, GSC, TCAP, HOXC5, MYH6, TTN, NKX2-5, HOXD10, BMPR1A	60	425	13588	6.39435
GOTERM_BP_FAT	GO:0043583~ear development	7	8.86076	5.63894e-06	FGFR2, HES1, GSC, TCAP, SOX2, OTX2, COL2A1	60	104	13588	15.2429
GOTERM_CC_FAT	GO:0005859~muscle myosin complex	4	5.06329	8.94333e-06	MYH4, MYH13, MYH6, TTN	55	10	12504	90.9382
GOTERM_BP_FAT	GO:0045214~sarcomere organization	4	5.06329	1.25174e-05	TCAP, NEB, MYH6, TTN	60	11	13588	82.3515
GOTERM_BP_FAT	GO:0007423~sensory organ development	9	11.3924	1.41452e-05	FGFR2, HES1, GSC, TCAP, SOX2, OTX2, SIX3, COL2A1, NKX2-5	60	257	13588	7.93074
GOTERM_BP_FAT	GO:0060541~respiratory system development	7	8.86076	1.55202e-05	FGFR2, HES1, CTGF, SOX2, TBX4, FGF2, BMPR1A	60	124	13588	12.7844
GOTERM_CC_FAT	GO:0016460~myosin II complex	4	5.06329	1.6296e-05	MYH4, MYH13, MYH6, TTN	55	12	12504	75.7818
GOTERM_BP_FAT	GO:0007512~adult heart development	4	5.06329	2.15631e-05	TCAP, MYH6, TTN, NKX2-5	60	13	13588	69.6821
GOTERM_BP_FAT	GO:0048598~embryonic morphogenesis	10	12.6582	2.2213e-05	FGFR2, HES1, GSC, TCAP, SOX2, OTX2, TBX4, COL2A1, HOXD10, BMPR1A	60	359	13588	6.30826
GOTERM_BP_FAT	GO:0001501~skeletal system development	9	11.3924	2.97688e-05	FGFR2, GSC, LGALS3, CTGF, HOXC5, TBX4, COL2A1, HOXD10, BMPR1A	60	285	13588	7.15158
GOTERM_BP_FAT	GO:0048839~inner ear development	6	7.59494	3.86202e-05	FGFR2, HES1, TCAP, SOX2, OTX2, COL2A1	60	88	13588	15.4409
GOTERM_BP_FAT	GO:0045165~cell fate commitment	7	8.86076	4.06721e-05	FGFR2, HES1, SOX2, OTX2, SIX3, FGF2, HOXD10	60	147	13588	10.7841
GOTERM_BP_FAT	GO:0048562~embryonic organ morphogenesis	7	8.86076	6.76014e-05	FGFR2, GSC, TCAP, SOX2, OTX2, COL2A1, HOXD10	60	161	13588	9.84638
GOTERM_BP_FAT	GO:0030239~myofibril assembly	4	5.06329	7.17159e-05	TCAP, NEB, MYH6, TTN	60	19	13588	47.6772
GOTERM_BP_FAT	GO:0048568~embryonic organ development	8	10.1266	7.87173e-05	FGFR2, GSC, TCAP, SOX2, OTX2, COL2A1, HOXD10, BMPR1A	60	241	13588	7.51757
GOTERM_BP_FAT	GO:0051173~positive regulation of nitrogen compound metabolic process	11	13.9241	7.8891e-05	HSP90AB1, MYF6, HES1, INHBA, SOX2, OTX2, IRF1, SIX3, NKX2-5, FGF2, HOXD10	60	526	13588	4.73599
GOTERM_BP_FAT	GO:0030324~lung development	6	7.59494	0.000117093	FGFR2, HES1, CTGF, TBX4, FGF2, BMPR1A	60	111	13588	12.2414
GOTERM_BP_FAT	GO:0031328~positive regulation of cellular biosynthetic process	11	13.9241	0.000117633	HSP90AB1, MYF6, HES1, INHBA, SOX2, OTX2, IRF1, SIX3, NKX2-5, FGF2, HOXD10	60	552	13588	4.51292
GOTERM_BP_FAT	GO:0001708~cell fate specification	5	6.32911	0.000122098	SOX2, OTX2, SIX3, FGF2, HOXD10	60	59	13588	19.1921
GOTERM_BP_FAT	GO:0009891~positive regulation of biosynthetic process	11	13.9241	0.000126689	HSP90AB1, MYF6, HES1, INHBA, SOX2, OTX2, IRF1, SIX3, NKX2-5, FGF2, HOXD10	60	557	13588	4.47241
GOTERM_BP_FAT	GO:0030323~respiratory tube development	6	7.59494	0.000127394	FGFR2, HES1, CTGF, TBX4, FGF2, BMPR1A	60	113	13588	12.0248
GOTERM_BP_FAT	GO:0006936~muscle contraction	5	6.32911	0.000130397	MYH4, MYH13, MYH6, TTN, MAP2K6	60	60	13588	18.8722
GOTERM_BP_FAT	GO:0055001~muscle cell development	5	6.32911	0.000139098	TCAP, NEB, MYH6, TTN, NKX2-5	60	61	13588	18.5628
GOTERM_BP_FAT	GO:0045944~positive regulation of transcription from RNA polymerase II promoter	9	11.3924	0.000147317	HES1, INHBA, SOX2, OTX2, IRF1, SIX3, NKX2-5, FGF2, HOXD10	60	358	13588	5.6933
GOTERM_BP_FAT	GO:0006941~striated muscle contraction	4	5.06329	0.000147502	MYH4, MYH13, MYH6, MAP2K6	60	24	13588	37.7444
GOTERM_BP_FAT	GO:0031032~actomyosin structure organization	4	5.06329	0.000167099	TCAP, NEB, MYH6, TTN	60	25	13588	36.2347
GOTERM_BP_FAT	GO:0045941~positive regulation of transcription	10	12.6582	0.000191694	MYF6, HES1, INHBA, SOX2, OTX2, IRF1, SIX3, NKX2-5, FGF2, HOXD10	60	475	13588	4.76772
GOTERM_BP_FAT	GO:0003012~muscle system process	5	6.32911	0.000200381	MYH4, MYH13, MYH6, TTN, MAP2K6	60	67	13588	16.9005
GOTERM_BP_FAT	GO:0042472~inner ear morphogenesis	5	6.32911	0.000200381	FGFR2, TCAP, SOX2, OTX2, COL2A1	60	67	13588	16.9005
GOTERM_BP_FAT	GO:0010628~positive regulation of gene expression	10	12.6582	0.000234448	MYF6, HES1, INHBA, SOX2, OTX2, IRF1, SIX3, NKX2-5, FGF2, HOXD10	60	488	13588	4.64071
GOTERM_BP_FAT	GO:0048705~skeletal system morphogenesis	6	7.59494	0.000245602	FGFR2, GSC, CTGF, TBX4, COL2A1, HOXD10	60	130	13588	10.4523
GOTERM_BP_FAT	GO:0006357~regulation of transcription from RNA polymerase II promoter	11	13.9241	0.000286739	HES1, INHBA, GSC, SOX2, OTX2, IRF1, SIX3, PER1, NKX2-5, FGF2, HOXD10	60	616	13588	4.04405
GOTERM_BP_FAT	GO:0045935~positive regulation of nucleobase, nucleoside, nucleotide and nucleic acid metabolic process	10	12.6582	0.000324829	MYF6, HES1, INHBA, SOX2, OTX2, IRF1, SIX3, NKX2-5, FGF2, HOXD10	60	510	13588	4.44052
GOTERM_BP_FAT	GO:0042471~ear morphogenesis	5	6.32911	0.000325807	FGFR2, TCAP, SOX2, OTX2, COL2A1	60	76	13588	14.8991
GOTERM_BP_FAT	GO:0045893~positive regulation of transcription, DNA-dependent	9	11.3924	0.000407311	HES1, INHBA, SOX2, OTX2, IRF1, SIX3, NKX2-5, FGF2, HOXD10	60	416	13588	4.89952
GOTERM_BP_FAT	GO:0051254~positive regulation of RNA metabolic process	9	11.3924	0.000427283	HES1, INHBA, SOX2, OTX2, IRF1, SIX3, NKX2-5, FGF2, HOXD10	60	419	13588	4.86444
GOTERM_BP_FAT	GO:0010557~positive regulation of macromolecule biosynthetic process	10	12.6582	0.000430471	MYF6, HES1, INHBA, SOX2, OTX2, IRF1, SIX3, NKX2-5, FGF2, HOXD10	60	530	13588	4.27296
GOTERM_BP_FAT	GO:0010927~cellular component assembly involved in morphogenesis	4	5.06329	0.000501432	TCAP, NEB, MYH6, TTN	60	36	13588	25.163
GOTERM_CC_FAT	GO:0005863~striated muscle thick filament	3	3.79747	0.00050412	MYH4, MYH13, MYH6	55	8	12504	85.2545
GOTERM_BP_FAT	GO:0031327~negative regulation of cellular biosynthetic process	9	11.3924	0.000507472	MYF6, HES1, GSC, SOX2, SIX3, PER1, HAT1, ATP1A1, NKX2-5	60	430	13588	4.74
GOTERM_BP_FAT	GO:0009890~negative regulation of biosynthetic process	9	11.3924	0.000539503	MYF6, HES1, GSC, SOX2, SIX3, PER1, HAT1, ATP1A1, NKX2-5	60	434	13588	4.69631
GOTERM_BP_FAT	GO:0021536~diencephalon development	4	5.06329	0.000588809	HES1, SOX2, SIX3, BMPR1A	60	38	13588	23.8386
GOTERM_BP_FAT	GO:0051146~striated muscle cell differentiation	5	6.32911	0.00059459	TCAP, NEB, MYH6, TTN, NKX2-5	60	89	13588	12.7228
GOTERM_BP_FAT	GO:0030900~forebrain development	6	7.59494	0.000773792	HES1, GSC, SOX2, OTX2, SIX3, BMPR1A	60	167	13588	8.13653
GOTERM_BP_FAT	GO:0035295~tube development	7	8.86076	0.000966523	FGFR2, HES1, CTGF, TBX4, NKX2-5, FGF2, BMPR1A	60	264	13588	6.0048
GOTERM_BP_FAT	GO:0007517~muscle organ development	6	7.59494	0.000979654	MYF6, GSC, MYH6, TTN, NKX2-5, HOXD10	60	176	13588	7.72045
GOTERM_BP_FAT	GO:0016481~negative regulation of transcription	8	10.1266	0.00109159	MYF6, HES1, GSC, SOX2, SIX3, PER1, HAT1, NKX2-5	60	372	13588	4.87025
GOTERM_BP_FAT	GO:0048663~neuron fate commitment	4	5.06329	0.00110084	HES1, SOX2, OTX2, HOXD10	60	47	13588	19.2738
GOTERM_BP_FAT	GO:0008284~positive regulation of cell proliferation	7	8.86076	0.00140692	FGFR2, HES1, SOX2, NKX2-5, FGF2, BMPR1A, CXCL10	60	284	13588	5.58192
GOTERM_BP_FAT	GO:0010604~positive regulation of macromolecule metabolic process	10	12.6582	0.00152135	MYF6, HES1, INHBA, SOX2, OTX2, IRF1, SIX3, NKX2-5, FGF2, HOXD10	60	633	13588	3.57767
GOTERM_BP_FAT	GO:0035108~limb morphogenesis	5	6.32911	0.00154839	FGFR2, TBX4, COL2A1, HOXD10, BMPR1A	60	115	13588	9.84638
GOTERM_BP_FAT	GO:0035107~appendage morphogenesis	5	6.32911	0.00154839	FGFR2, TBX4, COL2A1, HOXD10, BMPR1A	60	115	13588	9.84638
GOTERM_BP_FAT	GO:0045934~negative regulation of nucleobase, nucleoside, nucleotide and nucleic acid metabolic process	8	10.1266	0.00158808	MYF6, HES1, GSC, SOX2, SIX3, PER1, HAT1, NKX2-5	60	397	13588	4.56356
GOTERM_BP_FAT	GO:0048732~gland development	6	7.59494	0.0016161	FGFR2, HES1, SOX2, NKX2-5, FGF2, BMPR1A	60	197	13588	6.89746
GOTERM_BP_FAT	GO:0055002~striated muscle cell development	4	5.06329	0.0016481	TCAP, NEB, MYH6, TTN	60	54	13588	16.7753
GOTERM_BP_FAT	GO:0042692~muscle cell differentiation	5	6.32911	0.00164981	TCAP, NEB, MYH6, TTN, NKX2-5	60	117	13588	9.67806
GOTERM_BP_FAT	GO:0051172~negative regulation of nitrogen compound metabolic process	8	10.1266	0.00168168	MYF6, HES1, GSC, SOX2, SIX3, PER1, HAT1, NKX2-5	60	401	13588	4.51804
GOTERM_BP_FAT	GO:0048736~appendage development	5	6.32911	0.00175578	FGFR2, TBX4, COL2A1, HOXD10, BMPR1A	60	119	13588	9.51541
GOTERM_BP_FAT	GO:0060173~limb development	5	6.32911	0.00175578	FGFR2, TBX4, COL2A1, HOXD10, BMPR1A	60	119	13588	9.51541
GOTERM_CC_FAT	GO:0032982~myosin filament	3	3.79747	0.00185415	MYH4, MYH13, MYH6	55	15	12504	45.4691
GOTERM_CC_FAT	GO:0015629~actin cytoskeleton	6	7.59494	0.00185872	NEB, MYH4, MYH13, MYOZ1, MYH6, TTN	55	205	12504	6.65401
GOTERM_BP_FAT	GO:0010629~negative regulation of gene expression	8	10.1266	0.00190807	MYF6, HES1, GSC, SOX2, SIX3, PER1, HAT1, NKX2-5	60	410	13588	4.41886
GOTERM_BP_FAT	GO:0010558~negative regulation of macromolecule biosynthetic process	8	10.1266	0.00212863	MYF6, HES1, GSC, SOX2, SIX3, PER1, HAT1, NKX2-5	60	418	13588	4.33429
GOTERM_BP_FAT	GO:0014706~striated muscle tissue development	5	6.32911	0.0022271	MYF6, MYH6, TTN, NKX2-5, HOXD10	60	127	13588	8.91601
GOTERM_CC_FAT	GO:0016459~myosin complex	4	5.06329	0.00229583	MYH4, MYH13, MYH6, TTN	55	61	12504	14.9079
GOTERM_BP_FAT	GO:0007507~heart development	6	7.59494	0.00277406	TCAP, COL2A1, MYH6, TTN, NKX2-5, BMPR1A	60	223	13588	6.09327
GOTERM_BP_FAT	GO:0060537~muscle tissue development	5	6.32911	0.0028544	MYF6, MYH6, TTN, NKX2-5, HOXD10	60	136	13588	8.32598
GOTERM_BP_FAT	GO:0030901~midbrain development	3	3.79747	0.0030225	FGFR2, HES1, OTX2	60	19	13588	35.7579
GOTERM_BP_FAT	GO:0006355~regulation of transcription, DNA-dependent	15	18.9873	0.0033759	MYF6, GSC, OTX2, SOX2, TBX4, SIX3, HAT1, HOXD10, HES1, INHBA, HOXC5, IRF1, PER1, NKX2-5, FGF2	60	1465	13588	2.31877
GOTERM_BP_FAT	GO:0045168~cell-cell signaling involved in cell fate specification	3	3.79747	0.00369122	SOX2, SIX3, FGF2	60	21	13588	32.3524
GOTERM_BP_FAT	GO:0031128~developmental induction	3	3.79747	0.00369122	SOX2, SIX3, FGF2	60	21	13588	32.3524
GOTERM_BP_FAT	GO:0035270~endocrine system development	4	5.06329	0.00374985	HES1, SOX2, NKX2-5, BMPR1A	60	72	13588	12.5815
GOTERM_BP_FAT	GO:0051252~regulation of RNA metabolic process	15	18.9873	0.00389243	MYF6, GSC, OTX2, SOX2, TBX4, SIX3, HAT1, HOXD10, HES1, INHBA, HOXC5, IRF1, PER1, NKX2-5, FGF2	60	1488	13588	2.28293
GOTERM_BP_FAT	GO:0003007~heart morphogenesis	4	5.06329	0.0040509	COL2A1, TTN, NKX2-5, BMPR1A	60	74	13588	12.2414
GOTERM_MF_FAT	GO:0043565~sequence-specific DNA binding	9	11.3924	0.00502311	MYF6, GSC, HOXC5, SOX2, OTX2, IRF1, SIX3, NKX2-5, HOXD10	65	556	13288	3.30913
GOTERM_BP_FAT	GO:0030178~negative regulation of Wnt receptor signaling pathway	3	3.79747	0.00563365	GSC, SOX2, SIX3	60	26	13588	26.1308
GOTERM_BP_FAT	GO:0001701~in utero embryonic development	6	7.59494	0.00595169	CCNB1, FGFR2, HES1, MYH6, TTN, BMPR1A	60	267	13588	5.08914
GOTERM_BP_FAT	GO:0010605~negative regulation of macromolecule metabolic process	8	10.1266	0.00608739	MYF6, HES1, GSC, SOX2, SIX3, PER1, HAT1, NKX2-5	60	506	13588	3.5805
GOTERM_BP_FAT	GO:0007167~enzyme linked receptor protein signaling pathway	6	7.59494	0.00652699	FGFR2, ZFP106, CTGF, RPE65, FGF2, BMPR1A	60	273	13588	4.97729
GOTERM_BP_FAT	GO:0007492~endoderm development	3	3.79747	0.00697928	OTX2, NKX2-5, BMPR1A	60	29	13588	23.4276
GOTERM_BP_FAT	GO:0021983~pituitary gland development	3	3.79747	0.00697928	HES1, SOX2, BMPR1A	60	29	13588	23.4276
GOTERM_BP_FAT	GO:0008543~fibroblast growth factor receptor signaling pathway	3	3.79747	0.00745706	FGFR2, CTGF, FGF2	60	30	13588	22.6467
GOTERM_BP_FAT	GO:0050679~positive regulation of epithelial cell proliferation	3	3.79747	0.00794923	FGFR2, FGF2, BMPR1A	60	31	13588	21.9161
GOTERM_BP_FAT	GO:0007267~cell-cell signaling	6	7.59494	0.00836827	SYP, FGFR2, SOX2, SIX3, SNAP25, FGF2	60	290	13588	4.68552
GOTERM_BP_FAT	GO:0042127~regulation of cell proliferation	8	10.1266	0.00841995	FGFR2, HES1, SOX2, ANXA1, NKX2-5, FGF2, BMPR1A, CXCL10	60	538	13588	3.36753
GOTERM_BP_FAT	GO:0007169~transmembrane receptor protein tyrosine kinase signaling pathway	5	6.32911	0.00960289	FGFR2, ZFP106, CTGF, RPE65, FGF2	60	192	13588	5.89757
GOTERM_BP_FAT	GO:0048514~blood vessel morphogenesis	5	6.32911	0.010665	FGFR2, CTGF, TBX4, NKX2-5, FGF2	60	198	13588	5.71886
GOTERM_BP_FAT	GO:0045892~negative regulation of transcription, DNA-dependent	6	7.59494	0.0106829	HES1, GSC, SOX2, PER1, HAT1, NKX2-5	60	308	13588	4.41169
GOTERM_BP_FAT	GO:0051253~negative regulation of RNA metabolic process	6	7.59494	0.0109647	HES1, GSC, SOX2, PER1, HAT1, NKX2-5	60	310	13588	4.38323
GOTERM_MF_FAT	GO:0003700~transcription factor activity	10	12.6582	0.0115847	MYF6, GSC, HOXC5, SOX2, OTX2, TBX4, IRF1, SIX3, NKX2-5, HOXD10	65	776	13288	2.63442
GOTERM_BP_FAT	GO:0030111~regulation of Wnt receptor signaling pathway	3	3.79747	0.0123895	GSC, SOX2, SIX3	60	39	13588	17.4205
GOTERM_BP_FAT	GO:0001756~somitogenesis	3	3.79747	0.0136347	MYF6, TCAP, TTN	60	41	13588	16.5707
GOTERM_CC_FAT	GO:0030018~Z disc	3	3.79747	0.0167811	TCAP, PDLIM5, TTN	55	46	12504	14.8269
GOTERM_BP_FAT	GO:0060235~lens induction in camera-type eye	2	2.53165	0.0172574	SOX2, SIX3	60	4	13588	113.233
GOTERM_MF_FAT	GO:0005539~glycosaminoglycan binding	4	5.06329	0.0175398	FGFR2, CTGF, PGLYRP1, FGF2	65	114	13288	7.17301
GOTERM_MF_FAT	GO:0005516~calmodulin binding	4	5.06329	0.0175398	MYH4, RRAD, MYH6, TTN	65	114	13288	7.17301
GOTERM_BP_FAT	GO:0000122~negative regulation of transcription from RNA polymerase II promoter	5	6.32911	0.0178655	HES1, GSC, SOX2, PER1, NKX2-5	60	231	13588	4.90188
GOTERM_MF_FAT	GO:0030246~carbohydrate binding	6	7.59494	0.0181335	FGFR2, LGALS3, CTGF, PGLYRP1, FGF2, LGALS9	65	317	13288	3.86935
GOTERM_BP_FAT	GO:0008016~regulation of heart contraction	3	3.79747	0.0198683	ATP1A1, MYH6, NKX2-5	60	50	13588	13.588
GOTERM_BP_FAT	GO:0001525~angiogenesis	4	5.06329	0.0200114	FGFR2, CTGF, TBX4, FGF2	60	133	13588	6.81103
GOTERM_BP_FAT	GO:0010551~regulation of specific transcription from RNA polymerase II promoter	3	3.79747	0.0206222	HES1, PER1, NKX2-5	60	51	13588	13.3216
GOTERM_MF_FAT	GO:0005198~structural molecule activity	7	8.86076	0.0209038	PLP1, KRT5, RPLP0, KRT12, RPL10, COL2A1, TTN	65	450	13288	3.18003
GOTERM_BP_FAT	GO:0001568~blood vessel development	5	6.32911	0.0213698	FGFR2, CTGF, TBX4, NKX2-5, FGF2	60	244	13588	4.64071
GOTERM_BP_FAT	GO:0030916~otic vesicle formation	2	2.53165	0.0215258	FGFR2, TCAP	60	5	13588	90.5867
GOTERM_BP_FAT	GO:0043586~tongue development	2	2.53165	0.0215258	SOX2, NKX2-5	60	5	13588	90.5867
GOTERM_CC_FAT	GO:0031674~I band	3	3.79747	0.0219181	TCAP, PDLIM5, TTN	55	53	12504	12.8686
GOTERM_BP_FAT	GO:0035282~segmentation	3	3.79747	0.0229547	MYF6, TCAP, TTN	60	54	13588	12.5815
GOTERM_BP_FAT	GO:0001944~vasculature development	5	6.32911	0.0231203	FGFR2, CTGF, TBX4, NKX2-5, FGF2	60	250	13588	4.52933
GOTERM_MF_FAT	GO:0001871~pattern binding	4	5.06329	0.0237513	FGFR2, CTGF, PGLYRP1, FGF2	65	128	13288	6.38846
GOTERM_MF_FAT	GO:0030247~polysaccharide binding	4	5.06329	0.0237513	FGFR2, CTGF, PGLYRP1, FGF2	65	128	13288	6.38846
GOTERM_CC_FAT	GO:0005576~extracellular region	14	17.7215	0.0240497	ALDOA, FGFR2, LGALS3, PGLYRP1, COL2A1, LGALS9, CXCL10, INHBA, CTGF, F2, SERPINB2, AGR2, CHGB, FGF2	55	1680	12504	1.89455
GOTERM_BP_FAT	GO:0048738~cardiac muscle tissue development	3	3.79747	0.0253907	MYH6, TTN, NKX2-5	60	57	13588	11.9193
GOTERM_BP_FAT	GO:0051960~regulation of nervous system development	4	5.06329	0.0264111	HES1, SOX2, FGF2, BMPR1A	60	148	13588	6.12072
GOTERM_CC_FAT	GO:0043232~intracellular non-membrane-bounded organelle	15	18.9873	0.0301986	HMGN2, HIST1H4K, KRT12, MYH4, MYOZ1, ISG20L2, MYH6, TTN, CCNB1, ZFP106, KRT5, NEB, RPLP0, RPL10, MYH13	55	1919	12504	1.77706
GOTERM_CC_FAT	GO:0043228~non-membrane-bounded organelle	15	18.9873	0.0301986	HMGN2, HIST1H4K, KRT12, MYH4, MYOZ1, ISG20L2, MYH6, TTN, CCNB1, ZFP106, KRT5, NEB, RPLP0, RPL10, MYH13	55	1919	12504	1.77706
GOTERM_BP_FAT	GO:0050678~regulation of epithelial cell proliferation	3	3.79747	0.0305613	FGFR2, FGF2, BMPR1A	60	63	13588	10.7841
GOTERM_BP_FAT	GO:0009953~dorsal/ventral pattern formation	3	3.79747	0.0314606	GSC, OTX2, BMPR1A	60	64	13588	10.6156
GOTERM_BP_FAT	GO:0060284~regulation of cell development	4	5.06329	0.0317233	HES1, SOX2, FGF2, BMPR1A	60	159	13588	5.69727
GOTERM_BP_FAT	GO:0032583~regulation of gene-specific transcription	3	3.79747	0.0342205	HES1, PER1, NKX2-5	60	67	13588	10.1403
GOTERM_BP_FAT	GO:0030036~actin cytoskeleton organization	4	5.06329	0.0348402	TCAP, NEB, MYH6, TTN	60	165	13588	5.4901
GOTERM_MF_FAT	GO:0017075~syntaxin-1 binding	2	2.53165	0.0378975	SYP, SNAP25	65	8	13288	51.1077
GOTERM_BP_FAT	GO:0048592~eye morphogenesis	3	3.79747	0.0400105	SOX2, OTX2, SIX3	60	73	13588	9.30685
GOTERM_BP_FAT	GO:0030029~actin filament-based process	4	5.06329	0.0409525	TCAP, NEB, MYH6, TTN	60	176	13588	5.14697
GOTERM_BP_FAT	GO:0045823~positive regulation of heart contraction	2	2.53165	0.0425958	ATP1A1, NKX2-5	60	10	13588	45.2933
GOTERM_BP_FAT	GO:0006942~regulation of striated muscle contraction	2	2.53165	0.0425958	ATP1A1, NKX2-5	60	10	13588	45.2933
GOTERM_BP_FAT	GO:0051216~cartilage development	3	3.79747	0.0450981	CTGF, COL2A1, BMPR1A	60	78	13588	8.71026
GOTERM_MF_FAT	GO:0019838~growth factor binding	3	3.79747	0.047053	FGFR2, CTGF, COL2A1	65	72	13288	8.51795
GOTERM_CC_FAT	GO:0044430~cytoskeletal part	8	10.1266	0.0476866	CCNB1, KRT5, NEB, KRT12, MYH4, MYH13, MYH6, TTN	55	774	12504	2.34982
GOTERM_BP_FAT	GO:0048706~embryonic skeletal system development	3	3.79747	0.0504113	GSC, HOXC5, HOXD10	60	83	13588	8.18554
GOTERM_BP_FAT	GO:0002089~lens morphogenesis in camera-type eye	2	2.53165	0.0508984	SOX2, SIX3	60	12	13588	37.7444
GOTERM_BP_FAT	GO:0002026~regulation of the force of heart contraction	2	2.53165	0.0550231	ATP1A1, MYH6	60	13	13588	34.841
GOTERM_BP_FAT	GO:0044057~regulation of system process	4	5.06329	0.0567123	SYP, ATP1A1, MYH6, NKX2-5	60	201	13588	4.5068
GOTERM_BP_FAT	GO:0055013~cardiac muscle cell development	2	2.53165	0.0591302	TTN, NKX2-5	60	14	13588	32.3524
GOTERM_BP_FAT	GO:0055006~cardiac cell development	2	2.53165	0.0591302	TTN, NKX2-5	60	14	13588	32.3524
GOTERM_MF_FAT	GO:0008201~heparin binding	3	3.79747	0.0605885	FGFR2, CTGF, FGF2	65	83	13288	7.38906
GOTERM_MF_FAT	GO:0030528~transcription regulator activity	11	13.9241	0.0615348	MYF6, HES1, GSC, HOXC5, SOX2, OTX2, TBX4, IRF1, SIX3, NKX2-5, HOXD10	65	1206	13288	1.86463
GOTERM_BP_FAT	GO:0032989~cellular component morphogenesis	5	6.32911	0.0657923	HES1, TCAP, NEB, MYH6, TTN	60	351	13588	3.22602
GOTERM_BP_FAT	GO:0051094~positive regulation of developmental process	4	5.06329	0.0658941	FGFR2, SOX2, NKX2-5, FGF2	60	214	13588	4.23302
GOTERM_BP_FAT	GO:0001502~cartilage condensation	2	2.53165	0.0672918	CTGF, COL2A1	60	16	13588	28.3083
GOTERM_BP_FAT	GO:0046903~secretion	4	5.06329	0.0711058	ANXA1, AGR2, SNAP25, CXCL10	60	221	13588	4.09894
GOTERM_BP_FAT	GO:0001503~ossification	3	3.79747	0.0774369	FGFR2, CTGF, COL2A1	60	106	13588	6.40943
GOTERM_MF_FAT	GO:0003677~DNA binding	14	17.7215	0.0798752	MYF6, GSC, HMGN2, HIST1H4K, SOX2, TBX4, OTX2, SIX3, DEK, HOXD10, HES1, HOXC5, IRF1, NKX2-5	65	1781	13288	1.60698
GOTERM_BP_FAT	GO:0003013~circulatory system process	3	3.79747	0.0838082	ATP1A1, MYH6, MAP2K6	60	111	13588	6.12072
GOTERM_BP_FAT	GO:0008015~blood circulation	3	3.79747	0.0838082	ATP1A1, MYH6, MAP2K6	60	111	13588	6.12072
GOTERM_BP_FAT	GO:0010553~negative regulation of specific transcription from RNA polymerase II promoter	2	2.53165	0.0873925	HES1, PER1	60	21	13588	21.5683
GOTERM_BP_FAT	GO:0019827~stem cell maintenance	2	2.53165	0.0913612	SOX2, BMPR1A	60	22	13588	20.5879
GOTERM_BP_FAT	GO:0002053~positive regulation of mesenchymal cell proliferation	2	2.53165	0.0913612	FGFR2, BMPR1A	60	22	13588	20.5879
GOTERM_BP_FAT	GO:0045449~regulation of transcription	15	18.9873	0.0925333	MYF6, GSC, OTX2, SOX2, TBX4, SIX3, HAT1, HOXD10, HES1, INHBA, HOXC5, IRF1, PER1, NKX2-5, FGF2	60	2227	13588	1.52537
GOTERM_BP_FAT	GO:0060348~bone development	3	3.79747	0.0929866	FGFR2, CTGF, COL2A1	60	118	13588	5.75763
GOTERM_BP_FAT	GO:0030182~neuron differentiation	5	6.32911	0.094759	HES1, SOX2, OTX2, RPE65, HOXD10	60	399	13588	2.83793
GOTERM_BP_FAT	GO:0048864~stem cell development	2	2.53165	0.095313	SOX2, BMPR1A	60	23	13588	19.6928
GOTERM_BP_FAT	GO:0010464~regulation of mesenchymal cell proliferation	2	2.53165	0.095313	FGFR2, BMPR1A	60	23	13588	19.6928
GOTERM_BP_FAT	GO:0032582~negative regulation of gene-specific transcription	2	2.53165	0.095313	HES1, PER1	60	23	13588	19.6928
GOTERM_BP_FAT	GO:0010552~positive regulation of specific transcription from RNA polymerase II promoter	2	2.53165	0.0992479	HES1, NKX2-5	60	24	13588	18.8722
GOTERM_BP_FAT	GO:0021532~neural tube patterning	2	2.53165	0.0992479	HES1, GSC	60	24	13588	18.8722
